# Supplementary material for: Identify Tcea3 as a novel anti-cardiomyocyte hypertrophy gene involved in fatty acid oxidation and oxidative stress
Source: Front Cardiovasc Med. 2023 Jun 19;10:1137429. doi: 10.3389/fcvm.2023.1137429 (PMC10315901; doi:10.3389/fcvm.2023.1137429)
Supplement: Supplementary file 2 [file Table2.xls]

## Sheet: Sheet1
!Series_title	Differential expression of genes after 48 hrs, 10 d, and 3 wks of TAC
!Series_geo_accession	GSE1621
!Series_status	Public on Jul 31 2004
!Series_submission_date	Jul 28 2004
!Series_last_update_date	Feb 18 2018
!Series_pubmed_id	15292486
!Series_summary	Microarray analysis of gene expression after transverse aortic constriction in mice: comparison of TAC vs. sham group at 48 hours, 10 days, and 3 weeks.
!Series_summary	Keywords: time-course
!Series_type	Expression profiling by array
!Series_contributor	Mingming,,Zhao
!Series_contributor	Amy,,Chow
!Series_contributor	Jennifer,,Powers
!Series_contributor	Giovanni,,Fajardo
!Series_contributor	Daniel,,Bernstein
!Series_sample_id	GSM27631 GSM27632 GSM27633 GSM27634 GSM27635 GSM27636 GSM27637 GSM27638 GSM27639 GSM27640 GSM27641 GSM27642 GSM27643 GSM27645 GSM27646 GSM27647 GSM27648 GSM27649 GSM27650 GSM27651 GSM27652 GSM27653 GSM27654 GSM27655 GSM27656 GSM27657
!Series_contact_name	Mingming,,Zhao
!Series_contact_email	mmzhao@stanford.edu
!Series_contact_phone	650-725-6560
!Series_contact_laboratory	Cardiology/Bernstein
!Series_contact_department	Pediatrics
!Series_contact_institute	Stanford University
!Series_contact_address
!Series_contact_city	Palo Alto
!Series_contact_state	CA
!Series_contact_zip/postal_code	94305
!Series_contact_country	USA
!Series_supplementary_file	ftp://ftp.ncbi.nlm.nih.gov/geo/series/GSE1nnn/GSE1621/suppl/GSE1621_RAW.tar
!Series_platform_id	GPL81
!Series_platform_taxid	10090
!Series_sample_taxid	10090
!Series_relation	BioProject: https://www.ncbi.nlm.nih.gov/bioproject/PRJNA90775
!Sample_title	3wks sham-1	3 wks sham-2	3 wks sham-3	3 wks sham-4	3 wks TAC-1	3 wks TAC-3	3 wks TAC-4	3 wks TAC-5	10 days sham-1	10 days sham-2	10 days sham-3	10 days sham-4	10 days TAC-1	10 days TAC-2	10 days TAC-3	10 days TAC-4	48 hrs sham-1	48 hrs sham-2	48 hrs sham-3	48 hrs sham-4	48 hrs TAC-1	48 hrs TAC-2	48 hrs TAC-3	48 hrs TAC-4	48 hrs TAC-5	3 weeks TAC-2
!Sample_geo_accession	GSM27631	GSM27632	GSM27633	GSM27634	GSM27635	GSM27636	GSM27637	GSM27638	GSM27639	GSM27640	GSM27641	GSM27642	GSM27643	GSM27645	GSM27646	GSM27647	GSM27648	GSM27649	GSM27650	GSM27651	GSM27652	GSM27653	GSM27654	GSM27655	GSM27656	GSM27657
!Sample_status	Public on Jul 31 2004	Public on Jul 31 2004	Public on Jul 31 2004	Public on Jul 31 2004	Public on Jul 31 2004	Public on Jul 31 2004	Public on Jul 31 2004	Public on Jul 31 2004	Public on Jul 31 2004	Public on Jul 31 2004	Public on Jul 31 2004	Public on Jul 31 2004	Public on Jul 31 2004	Public on Jul 31 2004	Public on Jul 31 2004	Public on Jul 31 2004	Public on Jul 31 2004	Public on Jul 31 2004	Public on Jul 31 2004	Public on Jul 31 2004	Public on Jul 31 2004	Public on Jul 31 2004	Public on Jul 31 2004	Public on Jul 31 2004	Public on Jul 31 2004	Public on Jul 31 2004
!Sample_submission_date	Jul 28 2004	Jul 28 2004	Jul 28 2004	Jul 28 2004	Jul 28 2004	Jul 28 2004	Jul 28 2004	Jul 28 2004	Jul 28 2004	Jul 28 2004	Jul 28 2004	Jul 28 2004	Jul 28 2004	Jul 28 2004	Jul 28 2004	Jul 28 2004	Jul 28 2004	Jul 28 2004	Jul 28 2004	Jul 28 2004	Jul 28 2004	Jul 28 2004	Jul 28 2004	Jul 28 2004	Jul 28 2004	Jul 28 2004
!Sample_last_update_date	May 27 2005	May 27 2005	May 27 2005	May 27 2005	May 27 2005	May 27 2005	May 27 2005	May 27 2005	May 27 2005	May 27 2005	May 27 2005	May 27 2005	May 27 2005	May 27 2005	May 27 2005	May 27 2005	May 27 2005	May 27 2005	May 27 2005	May 27 2005	May 27 2005	May 27 2005	May 27 2005	May 27 2005	May 27 2005	May 27 2005
!Sample_type	RNA	RNA	RNA	RNA	RNA	RNA	RNA	RNA	RNA	RNA	RNA	RNA	RNA	RNA	RNA	RNA	RNA	RNA	RNA	RNA	RNA	RNA	RNA	RNA	RNA	RNA
!Sample_channel_count	1	1	1	1	1	1	1	1	1	1	1	1	1	1	1	1	1	1	1	1	1	1	1	1	1	1
!Sample_source_name_ch1	mouse heart	mouse heart	mouse heart	mouse heart	mouse heart	mouse heart	mouse heart	mouse heart	mouse heart	mouse heart	mouse heart	mouse heart	mouse heart	mouse heart	mouse heart	mouse heart	mouse heart	mouse heart	mouse heart	mouse heart	mouse heart	mouse heart	mouse heart	mouse heart	mouse heart	mouse heart
!Sample_organism_ch1	Mus musculus	Mus musculus	Mus musculus	Mus musculus	Mus musculus	Mus musculus	Mus musculus	Mus musculus	Mus musculus	Mus musculus	Mus musculus	Mus musculus	Mus musculus	Mus musculus	Mus musculus	Mus musculus	Mus musculus	Mus musculus	Mus musculus	Mus musculus	Mus musculus	Mus musculus	Mus musculus	Mus musculus	Mus musculus	Mus musculus
!Sample_molecule_ch1	total RNA	total RNA	total RNA	total RNA	total RNA	total RNA	total RNA	total RNA	total RNA	total RNA	total RNA	total RNA	total RNA	total RNA	total RNA	total RNA	total RNA	total RNA	total RNA	total RNA	total RNA	total RNA	total RNA	total RNA	total RNA	total RNA
!Sample_taxid_ch1	10090	10090	10090	10090	10090	10090	10090	10090	10090	10090	10090	10090	10090	10090	10090	10090	10090	10090	10090	10090	10090	10090	10090	10090	10090	10090
!Sample_description	microarray analysis of gene expression after transverse aortic constriction in mice - 3 wks sham group No.1	microarray analysis of gene expression after transverse aortic constriction in mice - 3 wks sham group No.2	microarray analysis of gene expression after transverse aortic constriction in mice - 3 wks sham group No.3	microarray analysis of gene expression after transverse aortic constriction in mice - 3 wks sham group No.4	microarray analysis of gene expression after transverse aortic constriction in mice - 3 wks TAC group No.1	microarray analysis of gene expression after transverse aortic constriction in mice - 3 wks TAC group No.3	microarray analysis of gene expression after transverse aortic constriction in mice - 3 wks TAC group No.4	microarray analysis of gene expression after transverse aortic constriction in mice - 3 wks TAC group No.5	microarray analysis of gene expression after transverse aortic constriction in mice - 10 days sham group No.1	microarray analysis of gene expression after transverse aortic constriction in mice - 10 days sham group No.2	microarray analysis of gene expression after transverse aortic constriction in mice - 10 days sham group No.3	microarray analysis of gene expression after transverse aortic constriction in mice - 10 days sham group No.4	microarray analysis of gene expression after transverse aortic constriction in mice - 10 days TAC group No.1	microarray analysis of gene expression after transverse aortic constriction in mice - 10 days TAC group No.2	microarray analysis of gene expression after transverse aortic constriction in mice - 10 days TAC group No.3	microarray analysis of gene expression after transverse aortic constriction in mice - 10 days TAC group No.4	microarray analysis of gene expression after transverse aortic constriction in mice - 48 hours sham group No.1	microarray analysis of gene expression after transverse aortic constriction in mice - 48 hours sham group No.2	microarray analysis of gene expression after transverse aortic constriction in mice - 48 hours sham group No.3	microarray analysis of gene expression after transverse aortic constriction in mice - 48 hours sham group No.4	microarray analysis of gene expression after transverse aortic constriction in mice - 48 hours TAC group No.1	microarray analysis of gene expression after transverse aortic constriction in mice - 48 hours TAC group No.2	microarray analysis of gene expression after transverse aortic constriction in mice - 48 hours TAC group No.3	microarray analysis of gene expression after transverse aortic constriction in mice - 48 hours TAC group No.4	microarray analysis of gene expression after transverse aortic constriction in mice - 48 hours TAC group No.5	microarray analysis of gene expression after transverse aortic constriction in mice - 3 weeks TAC group No.2
!Sample_platform_id	GPL81	GPL81	GPL81	GPL81	GPL81	GPL81	GPL81	GPL81	GPL81	GPL81	GPL81	GPL81	GPL81	GPL81	GPL81	GPL81	GPL81	GPL81	GPL81	GPL81	GPL81	GPL81	GPL81	GPL81	GPL81	GPL81
!Sample_contact_name	Mingming,,Zhao	Mingming,,Zhao	Mingming,,Zhao	Mingming,,Zhao	Mingming,,Zhao	Mingming,,Zhao	Mingming,,Zhao	Mingming,,Zhao	Mingming,,Zhao	Mingming,,Zhao	Mingming,,Zhao	Mingming,,Zhao	Mingming,,Zhao	Mingming,,Zhao	Mingming,,Zhao	Mingming,,Zhao	Mingming,,Zhao	Mingming,,Zhao	Mingming,,Zhao	Mingming,,Zhao	Mingming,,Zhao	Mingming,,Zhao	Mingming,,Zhao	Mingming,,Zhao	Mingming,,Zhao	Mingming,,Zhao
!Sample_contact_email	mmzhao@stanford.edu	mmzhao@stanford.edu	mmzhao@stanford.edu	mmzhao@stanford.edu	mmzhao@stanford.edu	mmzhao@stanford.edu	mmzhao@stanford.edu	mmzhao@stanford.edu	mmzhao@stanford.edu	mmzhao@stanford.edu	mmzhao@stanford.edu	mmzhao@stanford.edu	mmzhao@stanford.edu	mmzhao@stanford.edu	mmzhao@stanford.edu	mmzhao@stanford.edu	mmzhao@stanford.edu	mmzhao@stanford.edu	mmzhao@stanford.edu	mmzhao@stanford.edu	mmzhao@stanford.edu	mmzhao@stanford.edu	mmzhao@stanford.edu	mmzhao@stanford.edu	mmzhao@stanford.edu	mmzhao@stanford.edu
!Sample_contact_phone	650-725-6560	650-725-6560	650-725-6560	650-725-6560	650-725-6560	650-725-6560	650-725-6560	650-725-6560	650-725-6560	650-725-6560	650-725-6560	650-725-6560	650-725-6560	650-725-6560	650-725-6560	650-725-6560	650-725-6560	650-725-6560	650-725-6560	650-725-6560	650-725-6560	650-725-6560	650-725-6560	650-725-6560	650-725-6560	650-725-6560
!Sample_contact_laboratory	Cardiology/Bernstein	Cardiology/Bernstein	Cardiology/Bernstein	Cardiology/Bernstein	Cardiology/Bernstein	Cardiology/Bernstein	Cardiology/Bernstein	Cardiology/Bernstein	Cardiology/Bernstein	Cardiology/Bernstein	Cardiology/Bernstein	Cardiology/Bernstein	Cardiology/Bernstein	Cardiology/Bernstein	Cardiology/Bernstein	Cardiology/Bernstein	Cardiology/Bernstein	Cardiology/Bernstein	Cardiology/Bernstein	Cardiology/Bernstein	Cardiology/Bernstein	Cardiology/Bernstein	Cardiology/Bernstein	Cardiology/Bernstein	Cardiology/Bernstein	Cardiology/Bernstein
!Sample_contact_department	Pediatrics	Pediatrics	Pediatrics	Pediatrics	Pediatrics	Pediatrics	Pediatrics	Pediatrics	Pediatrics	Pediatrics	Pediatrics	Pediatrics	Pediatrics	Pediatrics	Pediatrics	Pediatrics	Pediatrics	Pediatrics	Pediatrics	Pediatrics	Pediatrics	Pediatrics	Pediatrics	Pediatrics	Pediatrics	Pediatrics
!Sample_contact_institute	Stanford University	Stanford University	Stanford University	Stanford University	Stanford University	Stanford University	Stanford University	Stanford University	Stanford University	Stanford University	Stanford University	Stanford University	Stanford University	Stanford University	Stanford University	Stanford University	Stanford University	Stanford University	Stanford University	Stanford University	Stanford University	Stanford University	Stanford University	Stanford University	Stanford University	Stanford University
!Sample_contact_address
!Sample_contact_city	Palo Alto	Palo Alto	Palo Alto	Palo Alto	Palo Alto	Palo Alto	Palo Alto	Palo Alto	Palo Alto	Palo Alto	Palo Alto	Palo Alto	Palo Alto	Palo Alto	Palo Alto	Palo Alto	Palo Alto	Palo Alto	Palo Alto	Palo Alto	Palo Alto	Palo Alto	Palo Alto	Palo Alto	Palo Alto	Palo Alto
!Sample_contact_state	CA	CA	CA	CA	CA	CA	CA	CA	CA	CA	CA	CA	CA	CA	CA	CA	CA	CA	CA	CA	CA	CA	CA	CA	CA	CA
!Sample_contact_zip/postal_code	94305	94305	94305	94305	94305	94305	94305	94305	94305	94305	94305	94305	94305	94305	94305	94305	94305	94305	94305	94305	94305	94305	94305	94305	94305	94305
!Sample_contact_country	USA	USA	USA	USA	USA	USA	USA	USA	USA	USA	USA	USA	USA	USA	USA	USA	USA	USA	USA	USA	USA	USA	USA	USA	USA	USA
!Sample_supplementary_file	ftp://ftp.ncbi.nlm.nih.gov/geo/samples/GSM27nnn/GSM27631/suppl/GSM27631.CEL.gz	ftp://ftp.ncbi.nlm.nih.gov/geo/samples/GSM27nnn/GSM27632/suppl/GSM27632.CEL.gz	ftp://ftp.ncbi.nlm.nih.gov/geo/samples/GSM27nnn/GSM27633/suppl/GSM27633.CEL.gz	ftp://ftp.ncbi.nlm.nih.gov/geo/samples/GSM27nnn/GSM27634/suppl/GSM27634.CEL.gz	ftp://ftp.ncbi.nlm.nih.gov/geo/samples/GSM27nnn/GSM27635/suppl/GSM27635.CEL.gz	ftp://ftp.ncbi.nlm.nih.gov/geo/samples/GSM27nnn/GSM27636/suppl/GSM27636.CEL.gz	ftp://ftp.ncbi.nlm.nih.gov/geo/samples/GSM27nnn/GSM27637/suppl/GSM27637.CEL.gz	ftp://ftp.ncbi.nlm.nih.gov/geo/samples/GSM27nnn/GSM27638/suppl/GSM27638.CEL.gz	ftp://ftp.ncbi.nlm.nih.gov/geo/samples/GSM27nnn/GSM27639/suppl/GSM27639.CEL.gz	ftp://ftp.ncbi.nlm.nih.gov/geo/samples/GSM27nnn/GSM27640/suppl/GSM27640.CEL.gz	ftp://ftp.ncbi.nlm.nih.gov/geo/samples/GSM27nnn/GSM27641/suppl/GSM27641.CEL.gz	ftp://ftp.ncbi.nlm.nih.gov/geo/samples/GSM27nnn/GSM27642/suppl/GSM27642.CEL.gz	ftp://ftp.ncbi.nlm.nih.gov/geo/samples/GSM27nnn/GSM27643/suppl/GSM27643.CEL.gz	ftp://ftp.ncbi.nlm.nih.gov/geo/samples/GSM27nnn/GSM27645/suppl/GSM27645.CEL.gz	ftp://ftp.ncbi.nlm.nih.gov/geo/samples/GSM27nnn/GSM27646/suppl/GSM27646.CEL.gz	ftp://ftp.ncbi.nlm.nih.gov/geo/samples/GSM27nnn/GSM27647/suppl/GSM27647.CEL.gz	ftp://ftp.ncbi.nlm.nih.gov/geo/samples/GSM27nnn/GSM27648/suppl/GSM27648.CEL.gz	ftp://ftp.ncbi.nlm.nih.gov/geo/samples/GSM27nnn/GSM27649/suppl/GSM27649.CEL.gz	ftp://ftp.ncbi.nlm.nih.gov/geo/samples/GSM27nnn/GSM27650/suppl/GSM27650.CEL.gz	ftp://ftp.ncbi.nlm.nih.gov/geo/samples/GSM27nnn/GSM27651/suppl/GSM27651.CEL.gz	ftp://ftp.ncbi.nlm.nih.gov/geo/samples/GSM27nnn/GSM27652/suppl/GSM27652.CEL.gz	ftp://ftp.ncbi.nlm.nih.gov/geo/samples/GSM27nnn/GSM27653/suppl/GSM27653.CEL.gz	ftp://ftp.ncbi.nlm.nih.gov/geo/samples/GSM27nnn/GSM27654/suppl/GSM27654.CEL.gz	ftp://ftp.ncbi.nlm.nih.gov/geo/samples/GSM27nnn/GSM27655/suppl/GSM27655.CEL.gz	ftp://ftp.ncbi.nlm.nih.gov/geo/samples/GSM27nnn/GSM27656/suppl/GSM27656.CEL.gz	ftp://ftp.ncbi.nlm.nih.gov/geo/samples/GSM27nnn/GSM27657/suppl/GSM27657.CEL.gz
!Sample_supplementary_file	ftp://ftp.ncbi.nlm.nih.gov/geo/samples/GSM27nnn/GSM27631/suppl/GSM27631.EXP.gz	ftp://ftp.ncbi.nlm.nih.gov/geo/samples/GSM27nnn/GSM27632/suppl/GSM27632.EXP.gz	ftp://ftp.ncbi.nlm.nih.gov/geo/samples/GSM27nnn/GSM27633/suppl/GSM27633.EXP.gz	ftp://ftp.ncbi.nlm.nih.gov/geo/samples/GSM27nnn/GSM27634/suppl/GSM27634.EXP.gz	ftp://ftp.ncbi.nlm.nih.gov/geo/samples/GSM27nnn/GSM27635/suppl/GSM27635.EXP.gz	ftp://ftp.ncbi.nlm.nih.gov/geo/samples/GSM27nnn/GSM27636/suppl/GSM27636.EXP.gz	ftp://ftp.ncbi.nlm.nih.gov/geo/samples/GSM27nnn/GSM27637/suppl/GSM27637.EXP.gz	ftp://ftp.ncbi.nlm.nih.gov/geo/samples/GSM27nnn/GSM27638/suppl/GSM27638.EXP.gz	ftp://ftp.ncbi.nlm.nih.gov/geo/samples/GSM27nnn/GSM27639/suppl/GSM27639.EXP.gz	ftp://ftp.ncbi.nlm.nih.gov/geo/samples/GSM27nnn/GSM27640/suppl/GSM27640.EXP.gz	ftp://ftp.ncbi.nlm.nih.gov/geo/samples/GSM27nnn/GSM27641/suppl/GSM27641.EXP.gz	ftp://ftp.ncbi.nlm.nih.gov/geo/samples/GSM27nnn/GSM27642/suppl/GSM27642.EXP.gz	ftp://ftp.ncbi.nlm.nih.gov/geo/samples/GSM27nnn/GSM27643/suppl/GSM27643.EXP.gz	ftp://ftp.ncbi.nlm.nih.gov/geo/samples/GSM27nnn/GSM27645/suppl/GSM27645.EXP.gz	ftp://ftp.ncbi.nlm.nih.gov/geo/samples/GSM27nnn/GSM27646/suppl/GSM27646.EXP.gz	ftp://ftp.ncbi.nlm.nih.gov/geo/samples/GSM27nnn/GSM27647/suppl/GSM27647.EXP.gz	ftp://ftp.ncbi.nlm.nih.gov/geo/samples/GSM27nnn/GSM27648/suppl/GSM27648.EXP.gz	ftp://ftp.ncbi.nlm.nih.gov/geo/samples/GSM27nnn/GSM27649/suppl/GSM27649.EXP.gz	ftp://ftp.ncbi.nlm.nih.gov/geo/samples/GSM27nnn/GSM27650/suppl/GSM27650.EXP.gz	ftp://ftp.ncbi.nlm.nih.gov/geo/samples/GSM27nnn/GSM27651/suppl/GSM27651.EXP.gz	ftp://ftp.ncbi.nlm.nih.gov/geo/samples/GSM27nnn/GSM27652/suppl/GSM27652.EXP.gz	ftp://ftp.ncbi.nlm.nih.gov/geo/samples/GSM27nnn/GSM27653/suppl/GSM27653.EXP.gz	ftp://ftp.ncbi.nlm.nih.gov/geo/samples/GSM27nnn/GSM27654/suppl/GSM27654.EXP.gz	ftp://ftp.ncbi.nlm.nih.gov/geo/samples/GSM27nnn/GSM27655/suppl/GSM27655.EXP.gz	ftp://ftp.ncbi.nlm.nih.gov/geo/samples/GSM27nnn/GSM27656/suppl/GSM27656.EXP.gz	ftp://ftp.ncbi.nlm.nih.gov/geo/samples/GSM27nnn/GSM27657/suppl/GSM27657.EXP.gz
!Sample_data_row_count	12488	12488	12488	12488	12488	12488	12488	12488	12488	12488	12488	12488	12488	12488	12488	12488	12488	12488	12488	12488	12488	12488	12488	12488	12488	12488
!series_matrix_table_begin
ID_REF	GSM27631	GSM27632	GSM27633	GSM27634	GSM27635	GSM27636	GSM27637	GSM27638	GSM27639	GSM27640	GSM27641	GSM27642	GSM27643	GSM27645	GSM27646	GSM27647	GSM27648	GSM27649	GSM27650	GSM27651	GSM27652	GSM27653	GSM27654	GSM27655	GSM27656	GSM27657
100001_at	144.9	96.7	81.1	86.8	119.4	73.7	38.4	149.3	142.3	83.2	51.2	228.9	108.3	84.6	67.5	166.3	61.8	56.3	76.1	43.4	43	55.2	27.6	231.5	46	46.4
100002_at	136.7	486.8	611	154.2	927.7	250.9	803.2	550.1	359.9	831.2	768.2	403.1	626.8	602	432.9	832.7	374.4	101.7	186.2	118.7	588	157.9	449.8	449.8	606.4	202.1
100003_at	464	356.2	83.8	714.2	524.1	249.5	350	288.6	274.5	168.1	589.4	368.2	180.5	349.6	218.3	288.7	153.6	195.5	250.2	217.7	275.8	173.6	307.2	239.3	298.4	312.2
100004_at	601.5	725.9	936	526.4	743.7	842.8	659.9	553.3	802.1	755.3	666.3	773.1	482.1	666.6	456.4	401.2	778.8	1086.3	776.9	731.9	535.3	784.4	393.8	1090.6	418.7	435.8
100005_at	2463.8	2229	1883.1	2314	2347.2	2142.9	1863.2	1899	1120.9	1755.8	984.5	1896	1854.1	1967.3	1783	2649.8	1784.6	1512.3	2015.6	1746.3	1360.8	1821.7	1653.8	1252.3	2255.7	2322.1
100006_at	550.7	40.6	223.7	273.7	308.7	114.5	182.5	343.1	66.3	89.3	197.9	169.9	457.1	233.8	108.1	142.1	134.8	40.5	249.5	159.1	194.3	98.2	236.4	261.4	244.4	69
100007_at	4827.8	4646.6	5388.2	6602	5320	4328.1	3521.8	3761	5368.2	4797.6	5023	5405.7	3137.4	4169.3	3847.9	4558.3	4575.2	3974	4687.5	4582	4075.2	4532.7	4452.9	3874.8	5015.1	4080
100009_r_at	112.9	245.6	61.8	324.8	233	112.3	252	196.5	32.4	112.4	204.2	275.1	83.8	117	35.3	85.9	157.8	18.1	586.4	63.7	197.9	196.5	326.5	270.8	139.5	171.9
100010_at	1987.8	1301.1	1752.6	1958	1655.9	1481.7	1325.5	1469.1	1739.3	1386.8	1414	1236.5	2012.9	1374.6	2028.3	2475.3	575.8	635.6	905.3	572.6	1026.9	875.4	1176.9	732.5	225.3	1504.9
100011_at	1704.2	1537.6	1657.1	1516.4	1639.4	1722.7	1729.2	1342.8	1926.2	1172.2	1691.7	1865.1	2052.2	2040.5	1852.3	1793.6	804	506.1	845.2	680.7	878.5	775.2	994.5	1111.9	785.9	1733.8
100012_at	3127.2	495.5	536.4	3582.5	4376.5	3135.9	4195.3	4609	4638.1	4636.7	5250.5	6063.7	6038.6	6258.2	6851.7	7718.2	3644.7	3410.1	3699.5	2531.9	3296.9	3283	3494.8	4552.6	3882	3980.3
100013_at	787.8	1362.8	1794	1644.5	1473.1	1516.7	1512.3	1178.8	1417.7	1585.6	1476.3	1356.5	1996.4	2030.8	1549.9	1582.6	1168	1640.7	1291.9	1185.6	1599.8	1142.4	1343.2	1258.2	2082	2040.8
100014_at	782.4	811.1	652.3	512.9	804.4	507.7	866.3	770.8	939.9	808.6	889.3	764.2	903.6	728.6	918.1	860.1	790.7	801	726.3	664.4	846.3	623.6	981.2	1015.1	665.6	648.4
100015_at	1088.5	919.8	609.3	1557.8	1292.2	729.8	1178.2	1538.7	1022.3	1152.7	1036.5	1180.1	1609	1014.8	1314.7	1230.2	1338.6	1395.3	1937	1099.3	1521.8	1326.2	1113.8	1474.8	1133.5	1290.1
100016_at	873.4	816.4	665.8	847.6	749.6	827.6	778.4	1291.3	1000.7	376.8	502.8	1276.7	483.6	771.5	338.4	723.3	392.3	862.3	1141.3	359.8	435	551.6	675.4	700.1	702.9	475.5
100017_at	1587.4	1180.9	997.2	765.1	1159.3	1025.1	854.2	824.5	870.2	555.8	806	946.1	955.8	727.6	780.5	1075.7	218.4	355.7	474.1	503.6	516.9	702.1	444.7	698.1	777.2	670.9
100018_at	768.9	619.8	1413.8	1271.3	864.3	891.7	1338.6	864.9	1246	1186.4	903.7	1675.4	1854.3	1835.3	2292.9	1482.2	1567.9	1899.1	1350.2	804	946.3	796.1	1327.9	1465.4	716	798.1
100019_at	914.9	1318.2	1149.1	525.6	2475.4	2352.8	1982.7	1888	1317.3	1379.9	630.5	947.2	1139	1541.3	1549.4	1569.5	840.9	935.3	894.5	1074.1	1676.6	1728.1	1264	1574.2	1038.5	2650.4
100020_at	3080.3	2527.7	2387.8	3844.3	2716.8	3273.1	2978.7	3010	2799.3	2952.7	2529.4	2636.7	2813.3	2565.1	2486.6	3446.7	2457.4	2684.9	2049.1	2560.5	2188.9	2490.5	2207.2	2685.5	2221.7	2718
100021_at	129.3	135.1	192.8	147.8	70.2	135.9	57.7	144.4	690.4	33	150.4	52.3	179.2	42.7	24.6	277.8	214.2	108.3	45.7	78.1	100.9	22.4	88.8	140.9	87.3	308
100022_at	7461.8	4969.5	5113.3	5896.2	3868.6	4434.5	2972.8	4603.2	4929.3	4790.1	5832.9	6958.1	3415.9	3643.4	4142.3	3576	6056.3	4837.6	3314.3	2818.8	3898.6	4457	5459	3540.2	5488	3673.4
100023_at	302.7	285.2	223.9	136.6	181.8	227.1	198.6	153.1	150.6	231.2	176.8	119.6	188.9	227.7	379.9	751.3	152.3	184.5	141.7	123.8	155.9	174.2	144.5	253.8	219.8	170.1
100024_at	2081.1	2419.7	2317.9	2678	2092.4	3894.5	5154.1	4146.4	2545.8	2670.2	1647.7	2353.4	2870.9	3944.8	3625.9	3239	3795.2	4308.1	4278.8	3039.5	8042.6	6604.3	4895.4	4390.3	5228.1	3622.4
100026_at	1346.4	1339.3	511.4	2504.8	1939.3	340.8	1285.3	1825.9	694.7	905.8	904.7	1400.5	691.7	744.6	1184.8	1630.2	1159	955.8	333.6	1282.5	1036	763.2	865.6	1216.6	422.7	1334.8
100027_s_at	6155.9	6067	5644.4	6459.3	5865.5	5765.8	6450.1	5338.6	6215.8	5284.4	6534.3	6282.7	4851.2	5549.5	5728.7	5381.1	5666.5	5378.6	6520.4	6276.2	5734.5	4339.2	5636.6	5378.1	5307.4	5811.7
100028_r_at	868.5	847.2	668.4	1046.6	506.3	607.1	554.8	569.9	710.1	541.2	744.1	1349.4	1519.9	841.9	1025	1597.3	1134.8	1169.6	1123.4	493.9	1304.6	1188.7	936.5	459.2	415	873.1
100029_at	7557.4	7373.9	7386.3	8028.8	8429.6	10785.2	10269.9	8990.7	9284.4	9401.5	9087.5	8500.4	8643.9	8065.8	8014.2	7420.9	12484.4	10761.5	15042.3	14105.8	12602	12153.2	9771.3	10738.8	12776.1	7930.8
100030_at	499.5	1106.9	441.8	358.9	340	790.5	172.5	187.5	1059.1	261.8	950.8	185.1	186.7	650.9	803.8	307.5	478.8	218.9	202.2	197.5	264.4	333.8	131.5	680.3	220.8	790.9
100032_at	695.5	939.7	980.4	1321.4	1157.8	1469.2	1144	1038.4	1145.5	975.6	1841.2	1477.1	2180.4	973.5	1229.1	1154.1	218.4	445.8	652.4	281.9	511.4	185.4	255.9	912	736.4	941
100033_at	2081.6	1650.8	1114.9	1577.6	1219.6	1284.6	823.2	926.5	1888.9	1316.8	796.7	1188.1	1163.5	1136.8	1291.8	1210	1606	2006.5	1640.2	1937.8	1725.8	1866.3	1402.3	1701.9	1558.4	1161.5
100034_at	60.1	36.7	85.2	59.5	176.3	82.5	39.2	24.6	15.4	41.5	68.3	37.6	21.2	29.4	18.9	53	24.5	16.1	9.2	7.7	12.6	25.6	29.5	26.4	22.9	34.8
100035_at	316.9	76.4	174.6	191.9	198.6	273.2	164.7	31.9	237.8	92.9	212.8	253.7	258.1	198.2	102.6	296.4	100.7	19.9	86.3	146.4	92.6	10.6	109.4	156.6	123.2	219.2
100037_at	1126.1	676	1255.6	892.7	1114	1287	735.3	835.2	519.5	860.1	734.2	877.9	886.3	800.4	584	880.8	994.6	804.9	935.1	1064.8	1041.8	931.6	914.8	1017.2	1035.8	1219.7
100039_at	1858.7	1949.4	1112.5	1294.7	1617.2	1350.8	1940.2	1574.6	2556.4	1586	995.6	1161.1	1457	1565.7	1928.7	1363.8	1822.7	944.9	1891.6	1491.3	1790.8	1409.8	1522.5	1506	1281.2	1776.6
100040_at	1964.5	1631.3	1597.1	2023.2	1413.7	2300.2	2287.8	1936.5	1928.1	1981.3	1757.6	1437.6	1586.6	2022.4	1916.8	1376.9	1209	1531.7	1052.5	692.6	1216.9	1467.7	1374.8	1255.5	1224.9	1837.7
100041_at	12336.3	11835.9	12404.8	11714.8	11418.5	11837.5	10574.3	10942.6	14410.7	14948.3	13336.2	14343.6	12568.2	13439	13455	12400.8	20455.1	18877.4	17799.4	18261	17117.9	15814	17778.5	17192.1	17789.5	12422.1
100042_at	3641.2	3306.8	3282.5	3719.2	3831.8	3575.6	3271.5	3473.8	3671.6	3482.9	2704.7	2936.1	2971.1	3136.3	2579.2	3809.4	2856.8	3503.2	3138.3	2589	2637.7	3361.4	3891.3	2856.6	2944.1	3403.1
100043_f_at	2389.2	1626.8	3212.5	2619.1	1504.2	1394	1855	1698.2	1069.1	2696	2330.7	956.6	1887.3	1250.6	1014.2	1853.1	932.9	1201.4	1354	1390.6	1246	1653.9	1278.2	1182.7	1305.7	864.7
100044_at	77.2	78.8	58.3	331.2	129.6	215.4	16.1	20.3	41	107.6	74.7	284.5	225.4	73.4	84.5	54.6	69.7	197.1	77	75.2	182.7	66.7	73.7	202.7	145.3	450.5
100046_at	1109.3	1097.2	240.1	1262.3	817.4	1686.5	1996.5	1207	1039.4	508.7	354.3	829.4	274.8	1575.6	1505.9	923.6	1447.7	638.9	1005	875.5	1479.1	1214.6	1142.8	1876.6	910.4	1634.5
100047_at	532.2	99	62.3	523.1	68.6	125	31.1	257.8	64.2	74.2	184.7	176.4	315.9	157.7	179	65.1	32.8	112.1	38.5	59.1	25.3	30.2	46.8	46.7	47	103.8
100048_at	961.8	958.1	944.3	749.8	981.1	1260.4	1339.9	1276.2	1351.5	1328.2	782.8	1184.3	767.5	1197.4	1009.9	879.7	1050.3	1215	899.6	997.2	1074.3	755.8	864.4	1140.9	881.7	1105.1
100049_at	22.5	72.5	44	72	171.2	47.6	36.7	24.5	54.6	60.8	135.9	260.8	19.5	42.9	158	167.4	65.1	18.5	18	10.3	21.3	19.5	22.2	27.7	18.6	126.2
100050_at	8401	5334.6	5757.9	5136.7	4932.2	2931.5	5553.1	5490.3	5188.9	5419.9	5783.7	5787.8	5879.6	6251.1	6517.3	6246	5995.3	7809	6620.9	6193.4	9926.5	6970.5	5884.5	6328.9	6845.9	6646.2
100051_at	15163	12024.6	11658.2	15018.9	14716.7	11501.4	10815.6	14267.5	17028.7	16295	18657.6	19855	15132.3	12104.4	15267.1	14530.5	13192.1	14782.3	23894.3	26302.6	19086	17998.7	15721.7	18019.9	24733.4	13473.6
100052_at	164.2	174.5	114.8	109.5	91	93	91.2	74.7	64.5	78.3	76.3	144.8	120.4	70.3	90.1	104.1	71.9	52.2	37.9	51.2	45.5	135.3	78.3	55.7	77.6	83.5
100054_s_at	191.7	224.3	209.6	361.6	314.6	267	289.9	560.3	330.2	326.1	335.6	150.5	962.4	254.8	255.1	369.8	210.2	183.2	106.2	251.9	319.3	138.8	220.3	132.2	132.3	309.2
100056_at	2939.8	3441.3	3383.6	3302.3	2485.8	3476.6	3060.1	3475.8	2912.3	2238.7	2424.3	2684.8	3428.5	3775.3	2903.5	3779.8	2806.6	3551.7	3163.5	2430.4	2878.8	2205.9	2992.5	3485.7	2644.2	2656.9
100057_at	4632.7	4533.4	4687.3	4332.6	4415.1	3388.7	2936.5	3729.3	4590.4	4600.8	5093.1	5277	5095.6	3970.6	3980	3834.2	3770.7	3737.2	3496.1	3813.9	3573.6	3395.3	4717.6	3564.2	3395.1	3101.7
100058_at	6859.6	4349.8	6125	7053.1	7923.4	7246.3	8354.8	5606.6	5612.7	4465.3	6832.4	6698.5	6589.6	7442.6	6618.4	7228.6	4934.5	8176	9797.9	7377.7	8552.2	7300.4	7986	6183.8	9425	8228.8
100059_at	7379.2	6552.6	7033.7	6402.2	6733.6	7693	7240.2	7245.9	7179.4	7958	7836.1	8916.9	10034	9198.8	9547.4	8181.2	8910.8	7810.6	7544.6	9323.6	8895.9	8730.1	9053.3	8073.1	9132.5	8806.5
100060_i_at	31.7	25.2	13.8	95.3	140.4	32.8	31.9	11	83.8	42.8	14.6	24	29.7	13.9	36.5	17.1	21.4	19.9	6.3	7.3	5.3	4.9	18.3	191.7	233.2	94.6
100061_f_at	1032.2	979.2	859.4	844	723.7	1155.6	170.7	306.1	166.2	176.6	280.7	728.7	454.9	650.2	417.4	231.9	241.1	423	373.2	508.2	347.2	385.4	379.4	368.7	584.1	609.5
100062_at	386.5	469	174.9	798.8	508.7	596.8	561.6	570.4	665.9	466.6	570.4	787.4	566.5	836.3	675.9	438.7	140.5	582.8	403.4	499.1	560.8	507.8	751.5	929.1	345.1	636.3
100064_f_at	59419.5	61977	61911.2	63866.1	56518.6	52117.9	46693.3	54955.9	62359.8	53714.6	54023	57915.4	57492.3	59224.8	55400.1	52719.4	58130	51946.6	60891	49321.3	51900.9	49878.7	59714.2	63629.1	70035.8	55224.2
100065_r_at	7095.2	9582.1	8069.1	7523	9154.6	6059.1	8215.6	8593.3	4756.6	5863.3	3329.8	4936.6	4803.5	5661	5534.9	4728.9	3465.7	2741.3	1926.5	1498.6	2183.8	3398.2	3720.9	3168.7	3348	6346
100066_at	2446.3	2776	2509.9	3129.9	1669	2779.2	2332.9	2068.3	2873	2379	2827	2335.4	2760.3	2271.4	2467.8	2058	2004	2417.2	2150	3280.9	2452.8	2054.4	2501.1	1937.7	2414.7	1614.4
100067_at	331.4	465.7	106.2	379.2	471.5	170	106.2	415.5	82.9	116.7	137.1	85.6	81.4	112.8	75.4	596.2	406.9	77.2	88.9	170.5	102.1	173.9	100.2	85.2	121.9	360.6
100068_at	4230.5	4910.6	4068.2	3727.7	4478.9	6089.5	11519.6	8046.9	5032.7	6329.9	4649.8	5520.6	5478.3	5176.5	5976.5	5173.6	5001.2	7023.2	6965.1	5156	5203.2	6258.3	4222.1	2880.1	4468.9	5568.8
100069_at	1082.4	180.6	814.3	884.8	310.6	789.7	518.4	627.6	378.6	866.9	457.1	695.3	564.6	468.5	899.4	956.5	286.9	616.6	594.1	603.6	628	496.2	573.8	619.6	767.9	721.8
100071_at	671.6	198.2	171.6	1051.1	529.1	384.9	1124.7	436.6	1530.6	245.1	189	355.6	121.5	1295.9	770.5	213.1	163.1	944.8	430.4	617.1	143.6	744.7	258	517.4	145.1	320.3
100072_at	4556.2	4669.4	4201.2	5367.5	3925.3	4230.4	4499.5	4136.1	4579	4575.7	3484.9	4379	3880.8	3500	4085.9	4073.5	3857.4	2793	4630.6	3852.5	3587.4	5422.6	3112.6	3015.4	5150.4	4244.7
100073_at	2021.9	2009	2440.2	2065	1809.1	1701	1693.3	1875.3	1985	2662.1	2311.2	2321.3	2106.2	2945.2	2056.2	1626.3	2676.2	3259.5	2387.6	3026.4	2475.9	2831.1	3169.6	2113.6	2136.6	1990.1
100074_at	1763.7	2763	1761.4	2739.3	2120.3	3238.2	3960	2286.1	3803	2384.1	2438.2	1942.4	2974.9	3895.3	2669.4	3832.5	3259.5	5270.7	2510.2	2874.7	3822.9	3109.3	3588.9	6800.8	4942.7	2312
100078_at	423.2	739.2	812.9	581.2	953.2	905.5	358.6	294.5	378	542.6	463.5	232.8	208.4	263.9	510	584.4	208.6	545.3	284	400.1	727.8	735.2	516.7	225	334.3	286.1
100079_at	59266.6	78358.1	68624.3	75494.1	55581.7	59998.5	43715.1	53970	69065.8	68093.6	63622.3	67278.5	66185.8	52689.8	55546	52915.3	52717.3	57946.1	51946.3	48453.5	48827.7	55411.3	53281	43388.2	61728.5	65048.7
100080_at	674.1	754.2	293.8	219.6	91.3	322.2	646.9	176.4	184.2	345.6	654.2	569.8	144.1	93.4	554.8	771.1	724.5	406.1	484.3	575	423.4	378.8	287.1	545.1	169.9	453.8
100081_at	3692.3	3185.2	3429.3	3852.1	2811.3	2876.6	2214.3	2954.6	2434.5	3991.2	1727.8	3037.2	2960.3	3470.8	2957.2	2923.4	2398.4	2743.8	1743	1843.3	2044.1	1684.3	2057.4	2268.5	1613.7	2468
100082_at	768.8	265.3	1584.3	1301.7	516.7	976.3	1192.8	893.4	963.1	1037.9	629.8	750.6	1278.9	1160.5	1078.5	1105.4	1433.1	1004.3	1236.1	840.7	1004.8	1379.2	1269	1362.5	537.3	979
100084_at	2554.4	2665.1	2462.3	2791.5	2907.7	2674.8	2702.6	2907.6	3835.8	3572.5	3210.4	3346.3	3300.5	2807.3	2718.3	2469.6	2517.8	2776.7	2863.1	2605.6	2551.8	2950.2	2288.1	2340.2	2255.3	2321.7
100085_at	410	208	191.7	442.3	190.1	463.2	94.7	84.7	620.6	147.2	91.4	143.6	89.4	342.7	106.1	159.2	86.3	107.2	101.8	130.1	80.1	58	203.8	252.7	85.1	196.8
100086_at	6410.3	5798.4	5624	5015.6	5712.7	6082.3	4763.8	5770.9	6241.5	5301	5559.2	6277.9	5363.7	5480.2	5036	5699.1	3537.9	4033.2	4327.8	4720.2	3950.2	4790.3	3039.1	3503	4037.8	5470.8
100088_at	13239.6	16655.7	15480.8	14680.1	15597.1	15606	16867.6	16011	11180.1	15287.4	10416.6	10865	10921.9	13051.2	11396.9	10598.7	8096.8	9951.4	6639.7	4805.7	6954.2	8580.9	8986.3	6746.4	7938	13818.8
100089_at	1873.5	2782	2410.6	2287.5	3557.7	3017	6166	5412.4	2083.7	2333.4	1696.8	2540.8	2879.8	3756.5	2806.4	3188.7	2054	2514.8	2583	2405.3	2521.4	3428.1	1935.1	2539.1	2478.2	3608.6
100091_at	8390.8	6287.6	7512.4	8480.3	7611.1	7381.9	6982	6044.9	7398.4	6226.9	6846.4	8490.4	7443.3	9289.2	9020.3	7277.9	9807.4	10131.7	8023.5	8212.3	9451.9	8104.8	11952	12036.6	9378.7	7558.3
100093_at	6367.5	5893	6140.6	8366.3	6858.6	8169.7	5520.1	4918.2	8469.8	8028.8	9656.7	9060.3	7790.4	8367.2	5945.6	6063.5	8233.6	7651.6	8289.3	7261.4	7212.8	5757.8	12347.7	8980.1	9745.9	6542
100094_at	4924.6	5512.4	6489.6	5346.5	5337	4866.5	4924.7	5180.8	5913.9	5441.8	5489.7	5483	5815.6	5753.6	5853.9	5088.2	6310.1	7474.6	7376.7	5840.1	6722	6458.6	5930.1	6223.6	5346	5328.9
100095_at	8850.4	6368.1	6241.6	6649.1	7045.8	7184.2	7727.5	7905.1	6760.3	6718	5084.2	7453.4	7413.7	6508.4	5477.4	6107.5	4558	2769.3	4257.6	4131.8	4495	4992.9	5436.9	3732.6	4318.7	6408.4
100099_at	40523.9	46687.7	45740.9	48495.8	45742.4	42939.4	49733.6	47280.4	57109.3	49347.8	54821.3	48663.3	51675.2	43437.3	50166.2	48606.5	56323.3	41565.2	43033.7	48490.3	53208.8	43940.5	63876.4	57271.4	50290.5	55211.4
100100_at	520.7	73	82.5	84.7	73.7	55	96.6	42.7	62.6	129.8	254.3	191.7	71.6	46.9	116.4	25	53.8	245.9	250.5	118.9	149.9	100.1	183.8	146.8	475.6	54
100101_at	2977.7	3510.7	3084	3207.9	4146.3	3602.7	3713.6	3512.3	3539.3	2629.4	4178.8	3513.1	3503.4	3526.9	3419.4	3651.7	3723.4	2897.9	2979.7	2908.1	3537	3542	2945.2	3312.1	3380.5	4319.3
100103_f_at	3408.7	2863.7	3505.5	3713.6	2936.8	3715.8	2844.5	3394	2858.3	3193.9	2877.6	1713.2	2039.7	2313.5	1896.9	2434.6	1923.8	1545.5	2038.2	3005.8	1955.6	3198.4	1352.3	1432	2578.7	2591.5
100104_r_at	314	505.7	419.1	467.2	506.6	336.9	270.9	369.5	75.6	341.4	335.8	625.9	251.8	60.8	288.7	707.8	427.2	236	409.8	300.2	151.4	258.6	222.2	233.1	298	203.9
100106_at	350.7	306.8	468.8	370.8	206.6	270.2	288.3	310.4	350.5	239.3	371.7	298.1	281.8	225.5	238.9	260	192.8	175.6	165.2	261.8	170.2	244.2	379.4	214.7	195.7	239.6
100109_s_at	538.8	500.5	276.6	456	132.6	188.4	167.2	281.2	53.7	223.5	92.4	304.1	75.5	340.5	288.7	270.4	325.5	179.4	376.1	137.7	211.8	35.3	421.4	267.3	257.2	345
100112_at	8265.9	9527.2	9231.5	9859.8	10875.6	14128.3	14193.6	12464.7	12097	11483	10829.6	14137.4	8916.6	11073.6	10697.7	10335.9	15596.6	13015.9	13666.3	14982.7	13354.7	13917.1	12951	10371.8	14200.8	12815.3
100113_s_at	1602.4	1214.1	990.1	2082.6	1971.4	2150.1	1891.7	1429.4	1446.9	1483.6	1362.9	1594	1409.7	1710	1193	1358.1	1660.5	1722.8	1580.7	913.4	1292	1183.9	1421.5	1704	1423.6	1890.2
100115_at	2120.9	1906.9	2155.7	1896.9	2189.5	1950.3	1936.6	2648.8	2217.3	2399.2	2342.8	2175.4	2224.3	2130.5	2004.6	2421.5	3011.3	2834	2573	2954.2	1773.7	3515.8	3090	2176.1	2401.2	1874.8
100116_at	72	429	405	101	384.4	318.6	297.7	279.5	420	168.4	426.4	601.2	308.5	446.6	178.9	235.1	298.3	363.3	336.1	200.6	232	335.2	350.6	292.3	324.3	267.3
100117_at	284.2	80.2	481.5	730.8	620.5	455	392.3	294.3	415.5	342.3	631	251	351.4	490.9	376.6	607.9	122.2	317.5	127	280.1	321.7	136.1	375.1	240.3	533.2	335.4
100120_at	651.8	707.1	809.8	637.1	871.4	862.9	1345.7	1081.3	770.5	683	604.8	525.8	434	1122	650.6	980.7	147.3	211.2	261.6	127.3	90.5	279.9	310.6	265.9	148	653
100122_at	1072.9	538	548.2	934.4	601	291.7	485.8	292.8	674.6	678.2	621.1	593.8	469.6	568.4	912.4	315.7	664.2	784.9	763.4	975.3	744.4	617.1	880	810.8	565.6	156.7
100123_f_at	29551.2	32066.3	29783.1	34455.7	37597.1	36247.9	51070.2	47024.7	34205.9	35142.3	34858.3	37335.4	39657.9	48819.3	43827	37333.2	26808.7	24540.1	21285.3	19329.3	21326	32797.4	38368	28473.2	17666.5	39030.3
100124_r_at	7395.9	9259	8847.1	9186.5	10991.5	9096.7	11972	10460.5	7790.4	7735.8	7087.3	6439.3	8343.1	9404.4	8367	8417.6	9646.4	8750.1	8279.3	8738	9619.6	9576	10230.3	9759.2	12405.7	9104
100125_at	711.6	871.7	1075.2	1030	891.1	986.7	888.4	700.6	883.7	908.7	559.1	752.8	597.1	802.6	791.2	1035	1167.5	996.6	933.8	874.9	770.3	1102.6	1150.4	842.2	1009.5	818.2
100126_at	4959.3	6119.9	6372.3	5756.9	4457	5270.3	5295.3	6196	5556.7	6809.9	6034.5	6367.6	7082	6070.9	6974.1	5753.6	7373.6	7486.7	7255.2	7221	6302.6	7241.4	8136.5	6807.4	6904.2	6377.3
100127_at	321.3	39.5	72.8	82.1	72.5	48.3	51.4	67.8	46.7	138	289.8	48.4	217.1	25.1	18.4	83.5	137.7	52.2	112.3	21.8	13.3	21.9	21.6	21.8	27.4	61.9
100128_at	254.5	834.8	194.2	242.8	383.6	282.7	1107.2	1597.7	828	167.7	1020.4	244.9	1866.6	2099.9	1307.7	2362.4	114.3	782.9	279.5	152.5	144.5	137.7	140.1	797.8	433.5	1012.8
100130_at	4148.8	1843.5	2463.1	1634.1	1783.6	2089	2102.4	2172.1	1746.9	1982.5	2239.5	2215.9	2930.8	3317.6	4389.3	4015.9	1485.3	1517.3	1380.8	1747.6	2528.7	1977.8	1326.4	1316.4	934.7	3272.6
100131_at	119.5	286.3	71.2	82	90	44.5	24.4	37.1	95.2	56	51.6	200.2	75.2	173.4	32.2	65.8	199.7	20.7	98.1	42.1	99.5	112	42.1	208.7	56.3	33.9
100133_at	1321.9	1491.6	1328.4	1272.6	1560.3	1632.2	2493.4	2253.2	1458.6	1342.3	1305.4	1797.7	2234.1	3102	2391.4	2242.2	1827.6	2102.4	2642.6	2228.7	2883	2170.5	1714.4	1674.8	1544.1	2420.4
100134_at	23129.2	22415.8	24076.1	18920	24761.4	21490.3	35368.8	33174.1	21807.6	20682.2	22086.1	24085.3	21424.8	24755.1	25750.3	31574	34164.5	23312.8	24157	22908.7	25351.2	17010	26077.4	29500.8	23690.8	25337.1
100136_at	2110.6	2055.3	2007	1766.2	1282.3	2252.1	2894.9	2023.7	1725.8	1725.2	1392.3	1708.7	1833.2	1878.7	1533.3	2048.7	975.6	1062.4	1268.9	1062.8	1436.5	1473.3	1195.4	1697.7	1310.9	1715
100138_f_at	726.2	812.6	809.3	774.2	822.1	315.1	900.4	717.4	679.4	859.8	939.9	736.1	543.3	766.8	795.8	660.9	654.1	735.2	559.7	646	939.8	804.6	876.3	731	828	823.7
100139_at	324.4	186.2	69.6	292.5	72.1	238.9	91.7	152.4	222	88	156.4	85.6	133.8	75.4	101.1	63.4	172	42.6	46.4	161	82.3	111	92.5	102.5	34.1	151.1
100141_at	738.6	496.6	555.1	770.1	705.2	652.9	990.5	236.6	930.5	648.7	435.8	1049.8	634.1	397.9	424.5	585.2	411.7	525.7	627.5	424.8	338.2	371.6	388.4	401.4	804.5	909.4
100142_at	2029.8	1946.6	2447.9	1679	1761.9	1936.3	2052.2	1728.6	1884.4	2359.2	2291.2	2921.3	3216.6	2267.1	2713	1906.7	3549.6	3430.8	2753.1	3017	2875.4	2821.2	3318.8	2531.7	2908.7	1991.1
100143_at	277.6	122.8	283.2	174.1	148.6	112.3	291	447.8	423.1	738.3	148.7	120.2	284.8	118.4	124.6	501.7	95.1	139.4	74.3	83.2	75.4	258.1	127.9	197.4	151.6	305
100144_at	11387.9	13129.5	11723.1	12095.9	12294.6	11768	13110.1	13040	14442.1	12621.1	14498.7	12236.2	14554.5	12755.4	15026.1	14667	7323.8	11569.6	8468.6	9110.3	13794.1	10257.5	11897.9	8916.4	9212	11842.1
100147_at	309.6	174.1	369	198.9	201.4	644.3	398.9	500.7	336.8	549.8	684.8	198.4	168	273.9	503.2	114.5	88.6	64.6	332.9	456.6	102.8	138.1	115.7	380.2	294.2	183.9
100148_at	513	1543.9	1365.5	1286.6	1402.5	766.6	1049.1	1211.4	1004.7	858.1	595.3	1066.8	749.4	1200.7	1252.8	1304.6	1832.2	1864.8	1523.5	1339.2	1704.3	1103.7	1548	1531.7	1593.3	1372.7
100149_at	113.3	30.4	171.2	486.2	239.8	62.7	144.5	46	193.8	20.7	295	167.2	251.7	55.2	25.5	42.5	34.4	182.9	170.5	167.1	195.9	79.1	182.9	85.1	101.7	147.9
100150_f_at	75.3	28.1	25.2	73.5	44.8	54.6	19.9	71.1	16.6	44.7	49.1	42.3	26.4	23	9	19.9	26.9	32.5	49.9	20.1	14.3	97.6	36.7	13.1	33.2	17.4
100151_at	15072.1	19251.3	16611.4	14584	17046.3	17103.5	18473	19408.5	17088.5	20314	18213	20842.9	21793	20106.2	23291.1	13783.2	18648	22232.7	22361.5	17225.5	22346.2	17037.5	21311.5	16634.6	19868.2	15896.2
100152_at	147.4	211.6	145.8	112.1	153.9	86.9	228.7	82.8	293.9	382.9	81.6	136.4	75.7	190.7	151	63.6	153.2	122.9	75.4	84.2	108.9	69.7	77.4	109.5	62.2	56.3
100153_at	1316.6	1306	1219.2	749.1	920.2	752.3	1062.2	882.4	1438.9	936.2	911.3	504.4	968.5	851.8	1018.3	1097.3	474.6	681.7	751.2	655.6	420.6	635.7	583.3	682.3	657.6	993.7
100154_at	4558.9	5186.2	5944.9	5729.5	6834.5	8153.5	7460.7	5864.1	4780.7	6340.8	6096.7	5426.7	6295.9	6048.4	5778.3	6653.1	3247	4747.1	3078	3410.7	3471.3	3410.7	3349.9	3310.6	4947.7	6022.6
100155_at	3279.2	3903.5	3320.9	3605.2	4334.2	3685.4	4876.8	4693.7	4230.5	4551.5	4212.5	4366.7	5011.8	5750.8	5343.9	5341.6	3582.6	5110.2	4347.1	4678.4	3998.2	4994.7	4570.7	4687	3779.2	4191.2
100156_at	2762.1	1856.7	1731	2031	1919.3	2060.9	2872.6	1744.3	1831.9	1806.1	2787.5	2326	2850.9	3356	3189.7	3225.3	1888.7	2391.3	2246.8	1778.8	1889.8	1857.4	1002.1	2191.1	1594	2483.6
100213_f_at	172685	114131	144468	142232	119907	93330.9	93524.6	106083	83509.4	59641.8	128056	61424.1	98736.7	45727.5	79623.3	215088	185872	157106	153713	145172	156344	122537	188551	184937	180706	84557.1
100225_f_at	1822.1	1817.9	2576.6	2243.5	1623.9	2105.9	2033.3	2395.3	1502.4	2016.8	1001.9	908.4	1641.7	1679.4	1711.5	2420.9	1855.9	2515.6	1464.4	1624.6	2306.4	2166.4	1750.7	1790.2	1624.3	1958.2
100272_at	139	78.6	64.4	48.6	56.5	56.5	72.4	90.8	77.8	25.3	123.1	79	88.2	94.5	55.2	103.8	41.6	45.1	49	40.7	55.8	28	70.4	37.6	36.8	46.1
100277_at	1401.9	760.9	490.9	717.8	973.3	509.6	908	771.5	624.4	493.7	811.9	108.8	500.4	671.9	1142.5	715.2	602.4	193.7	786.9	659.1	736.6	474.6	667.5	719.6	587.9	714.6
100278_at	76.3	123.3	228.7	123.2	101.8	105.5	173	135.4	270.2	59.4	185.6	197.3	100.6	120.7	167.9	144.3	51.3	53.4	87.6	38.5	64.1	55.2	32.2	78.5	166.7	180.6
100279_at	186.7	106.9	143.3	186	184.5	199.2	222.8	165.8	134.7	130.6	529.7	132	321	262.9	233	185.3	99	133.8	132.7	90	110.6	86.7	115.3	139.3	208.8	145.8
100280_at	390.5	301.3	572.1	398	761	458.1	290.7	277	262	522.3	1076.4	400.4	604	304.2	618.5	611.9	191.8	231.2	308.8	236.6	329.4	256.6	214.5	217.1	366.9	450.8
100281_at	307.7	356.5	286.7	397	543.6	213.5	72.7	83.4	70.4	82.1	129	264.5	82	40.6	326.5	125.1	497.9	243.5	507.5	248.5	48	86.3	196.5	45	239.9	192.8
100282_at	1451	2265	1879.7	2011.2	1640.8	1994.1	1550	1238.4	1095.7	1243.7	1683.2	698.5	1548.8	1072.8	1264	1518.7	731.6	1056.6	1332.4	1323.7	783.9	988.7	396.8	974.2	1015.7	1356.3
100283_at	294.4	166.2	575.8	233.5	438.1	284.5	150.5	194.1	205.5	653.4	508.1	414.5	203	169	239.6	492.1	123	151	100.6	135.8	118.3	84.5	119.5	104.8	162	307.7
100284_at	228.2	93.9	98.1	191.9	112.3	193.1	116.7	75.7	108.4	70.5	441.7	132.7	103.1	51.4	98.2	82.8	117.8	41.9	51	43.4	38	53.6	57.3	78.6	86.8	128.8
100285_at	123.2	253.9	84.5	214.6	393.2	178.8	126.9	42.5	337.5	143	79.5	93.9	229.5	233.2	352.6	407.8	94.3	48.5	174.1	78.8	48.9	301.6	194.4	74.3	160.5	303.2
100286_at	198.7	207.7	451.3	145	266.1	154.9	91.5	181.8	107.5	152.6	211.2	130.2	156.5	191.5	110.9	106	97.3	63.7	186	69.3	77.7	72	553.1	80	52.7	55.2
100287_at	423.5	263.4	278.7	162.2	144.1	215	161.4	128.9	212.8	131.4	479.6	549	392.6	440.2	52.8	179	103	370.4	545.7	369.3	94.1	149.2	121.1	224.6	362.9	184.1
100289_at	10397.1	7745.9	10129.7	10918.6	8476.4	11272.2	6953.7	8740.6	9066.1	7973.9	7704.8	9181.4	7402	7547	6591.8	8248.5	4426.2	4225.9	5233.8	6831.8	4961.8	6879.2	3178.6	4060.1	5074.5	7280.5
100290_f_at	459.4	91.7	142.8	55.8	146.7	40.8	82	22.6	168.2	23.6	325.2	55.8	64.3	186.1	221.6	363.8	102.6	187.7	41.4	40.4	16	101.1	81.1	15.9	34.2	195.5
100291_at	631.8	806.3	596.2	1061.7	275.3	1095.2	779.3	656.1	964.5	847	145.7	871.2	856.1	624.5	763.5	857.1	738.6	166.7	1115.8	1496.2	177.4	686.4	264.6	462.2	625.2	617.7
100292_at	810.5	802.3	1489.4	792.8	927.4	637.5	659	630.6	735	869.2	771.2	885.9	651.7	605.6	720.8	596.6	520	497.8	573.1	623.9	513	639.7	467.8	412.4	609	729.5
100293_at	2045.2	1561.8	1619.2	2214.6	1560.9	1559.4	959.2	848.6	1622.7	1788	1512.4	1737.8	1033.8	984.2	1154.4	1257.9	1737.9	1467.1	1798.5	1694.2	988.9	1139.5	1363.2	953.2	1395.2	872.1
100294_at	215.3	374.2	187.6	200.4	448.1	108.9	368.5	219.3	93.7	302.3	82.2	220.6	276.2	76.9	44.7	84	91	146.6	243.7	31.8	66	87.9	69.4	256.4	154	311.7
100295_at	3983.6	3118.9	1470.2	4218.5	2660.9	4348.1	2058.6	1204.3	3060	2343.8	2672.2	2981.6	1643.4	2009.9	2209.3	2577.7	1522.7	1757	1758.8	2463.5	1398.3	3057.3	1517	1365.7	2294.4	2190
100296_at	808.9	710.1	707.2	2996.3	1505	1538.8	2051.1	640	1828.6	558.5	1536.9	1495.3	558.8	1276.3	467.7	1075.2	1044.4	1552.8	1246.6	2093.8	1393.8	1574	2331.2	1202	2461.6	568.1
100297_at	937.2	753.5	312.4	562.9	286.2	554.5	564.2	578.5	574.7	546.4	878.2	678.6	412.8	777	96	561.4	360.1	316.9	243.7	347.9	435.4	266.5	508.7	114	376.4	433.5
100298_at	2338.4	1951.2	2307.7	2410.2	2331.3	2371.8	655.3	1586	2014.3	1796.9	3227.8	2111.1	1389.2	1298.8	2070.5	2584.9	1307.1	1418.1	2367.6	1467.2	1580	2573.8	1193.2	1706.3	1327	1206.2
100299_f_at	540.8	269.2	189.5	356.7	139.5	274.6	307.5	322.2	102.9	82.3	74	347	67.8	59.7	26.4	67.1	253.6	176.9	272.2	108.5	110.5	164.8	29.2	143.6	428.3	62.5
100300_at	854.1	603.3	769.7	541.5	385	400.9	929	828.1	525.3	544.3	350.4	519.6	850.1	893.1	541.6	662.1	648.3	574.2	140.2	605.6	258.5	576.1	98.8	188.3	609.9	571.2
100301_at	1380.2	793	447.3	920.1	395.7	766.3	779.8	572.5	466.5	776.1	144	702.6	957.2	635.4	425.6	413.7	858.3	365.7	306.4	162.9	286.7	262.6	276	408.9	415.2	497.6
100302_at	1605.4	944.5	860.4	649.6	810.8	858.2	791.1	388.5	1032.9	841.5	351.8	355	1045.5	766.2	952.2	1382.9	823.3	483	301.7	488.7	939.5	436.7	517.3	585.8	482.1	1338.5
100303_at	732.6	394.4	275.5	375.3	184.5	463.4	286.3	627.8	258.2	652.1	209.7	463.6	104.3	645.9	137.8	219.1	137	104.7	310.9	272.5	146.5	133.2	227.2	100.1	133.1	693.1
100304_at	793.6	555	1361	1328.7	1290.8	1532.4	2279.1	1438.7	1040.9	1000.7	1345.4	812.8	1120.8	956.6	1138.1	1342.1	865.8	933.9	1404.7	1012.3	858.2	1145.4	1123.2	1193.1	1027.8	767.2
100305_g_at	2348.1	2242.6	953.1	1322.8	3078.7	425.6	2745	1018.5	553.2	1353.9	701.8	326.2	982.3	928.8	1934.1	325.6	1395.4	284.1	309.4	1291.1	949.8	494.5	238.4	384.1	716.3	522.7
100306_at	208.8	423.3	357.9	574.5	378.6	554.7	356.7	298.3	182.4	316.1	456	417.7	308.7	329.5	402.3	594	299.3	329.4	275.8	190.4	316.6	431.5	402.7	274.6	340.4	348.3
100307_at	3720.7	2111.9	2769.1	4848.6	5116.8	3645	2627.6	2210.6	5135.1	4951.4	5162.9	6343.1	5121.4	5466.1	5641.9	4865.2	3486.1	4845.9	3902.1	2207.8	3825.6	4300.1	4936.4	4183.8	3912.7	4142.6
100308_at	2327	2075.2	2626	1547.6	4029.6	3938.5	9972.1	4412.8	2471.4	2413.7	2038.5	2432.7	5066.4	10708.6	8025.1	9361.1	1490.4	1449	1404.4	1316.3	2075.7	1201.3	1548.9	3489.4	1527.4	5202.8
100309_at	88.5	41.5	42.8	88.1	117.2	54.7	76.7	31.8	87.2	20.3	71.3	40.9	75.3	41.1	60.2	63.9	71	53.3	79.7	48.9	29	61.9	42.9	64.5	102.1	65
100311_f_at	47.2	96.7	83	82.3	105.6	89.6	75.1	92	32.1	83.1	73.7	42.7	46.2	32.7	19.7	131	22.3	32	21.6	24	29.8	44	30.9	70.9	66	104.3
100313_at	95	146.5	266.7	507.6	343.4	148	437.6	474.6	74.4	282.7	95.6	300.3	452	189.6	346.3	295.9	230	199.3	154.1	189.6	107.4	175.9	59.2	196.3	238.3	289.1
100314_f_at	101.9	169.8	268.8	185.3	388.7	200.1	119.5	225.9	132.3	80	149.1	173	94.5	51.9	144	261.1	51.8	40.4	90.6	55.2	78.8	49	42.8	43.6	89.7	158.5
100315_at	1809.7	1088.6	1511.5	2106.1	1351.5	1367.8	557.1	1200.1	1038.8	1302	970.8	1124.7	540.6	1067.7	139.4	214.4	682	985.3	412.4	1027.8	702.6	915.2	438.4	835.5	1187.3	1366.9
100317_at	392.2	397.5	531.7	776.3	340.9	334.2	125.6	223.5	116.3	432.9	77.6	348.9	321.2	211.6	449.5	546.9	100.5	61.4	373.1	90.9	194.1	264.9	265.5	136.1	83.8	272.8
100318_at	2644.9	3363.7	2086.4	4479.3	3366.1	3615.8	3776.5	931.3	3093.7	1886.9	2075.3	1889.3	1947.3	1913.4	1452.9	2135	1350.3	1572	2049.2	1647.8	1281.5	1945	1704.9	1474.9	1690.7	1937.9
100319_at	458.7	112.8	113.3	146.4	145.5	312.8	72.4	129.5	127.3	117.8	516.3	47.4	83.8	145.6	98.3	70	70	52.1	61.6	206.7	65	57.2	147.4	46.8	175.7	281.1
100320_at	1601.6	1328.9	796.1	1013.8	903.9	957	1985.4	1364.5	1214.2	1317.5	614.9	1031.2	1234.9	682.8	1124	1465.9	653.7	580	511	681.2	1000.2	753.1	1033.7	678.6	474.4	964.4
100321_f_at	497.2	162.6	441.8	621.6	308.7	652.8	193.7	450.6	157.9	234	58.3	303.9	173.3	251.4	32.1	63.5	87.3	26.8	136.8	132.9	190.6	146.9	231	128.5	167.7	485.3
100322_at	702	276.8	297.1	249	240.2	210	333.7	488.2	540.6	237.3	751.8	407.6	344.2	441	127.9	85.2	289.4	90.9	82.7	399.7	75.5	252.3	357	87.9	495.7	192.6
100323_at	9004.6	11120.9	12973.2	11666.7	9240.4	7498	9229.6	9756.4	9481.1	10160.2	7693.8	8726	5565.3	5893.7	6304.9	5749.8	15461.5	14928	10659.2	10674.8	13292.7	10252.4	12654.2	9174.6	11445.6	7754.3
100324_g_at	1921.7	2100.3	2984.8	2572.3	1690.4	1116.7	1422.8	1849.3	1540	1597	1442.9	1409.1	746.7	936.9	679.5	986.5	1131.4	1437.8	1172.1	592.3	1201.5	1348.7	1074.7	1215.1	1141.1	1607
100325_at	460.7	547.4	281.7	656.8	747.4	523.8	657.1	882.4	621.2	367.2	565.9	590.2	830.8	748.9	739	726.7	321.5	457.7	461.8	251.4	381	272.6	473.1	421.3	537.9	684.9
100326_f_at	311.7	579.6	442.3	454.5	268	533.8	358.4	474	512.3	576.5	460.6	654.3	289.9	474	432	375.7	550.1	273.7	733.6	441.7	359	448.4	227	368.2	484.9	132.1
100327_at	2190.8	1694.7	1439.3	2571.3	1552.7	2439.4	1630.5	1190.7	1751	1403.2	2429	1758.8	1186.8	1840.7	1415.7	1432.6	1345.2	1319.3	1877.1	2013.7	1275.5	3029.1	1249.9	1611.8	2014	1432.5
100328_s_at	2980.3	1770.5	2175.7	1850.5	2589.4	2193	2741.5	2994.4	2431.9	2062	2507.8	2504.9	2407.8	2472.9	2184.2	2362.5	2502.6	1969.5	3125.8	2358	2047.9	2845.3	2285.2	3200.8	3347.6	2066.1
100329_at	419	219	262.1	199.3	400.4	471	515.4	149	344.1	722.7	132.9	499.9	567.5	336.8	1053.6	626.3	414.8	428.6	167.2	251.4	468.2	185.1	278.5	322.1	202.4	111.5
100330_at	58.3	57.3	35.8	42.7	93.2	92.8	64.4	14	68.4	40.6	84.3	120.6	21.5	42	18.7	89.8	11.3	20.9	41.9	20.8	9.7	14.3	48	15	24.5	13.7
100331_g_at	54164.3	58163.2	53342.2	60002.9	53517.7	52392.2	56898.3	61970.6	56439.3	53509.7	50848.4	53904.9	50447.1	47534.4	54024	51436.6	49999.8	49419.9	43768.8	44545.1	44104.6	38708.3	45689.3	42425.5	38456.4	52730.5
100332_s_at	10695.2	10749.6	13541	9435.5	10322.4	11751.1	11306.6	11020.8	10075.9	11876.5	8945	11619.3	9354.5	9653.1	9939.5	7706.6	5368.4	6830.1	6489.9	5079.9	5991	6134.7	5775.1	4846.3	4257.9	10061.7
100333_at	900	836.5	717	1000.8	912.3	1527.1	840	655.9	540	816.4	482.3	278.4	876.2	401.1	330.1	1086.5	288	419.6	590.9	599	284.5	692	214.7	372.6	116.1	845.6
100334_f_at	223.2	221.5	79	103	328.4	174.1	102	214.3	145.7	202.6	344.2	119.1	171.2	137.5	187.5	241.8	712.2	482.2	523.7	591.6	516.3	140.8	569.3	566.9	680.3	188.3
100335_at	1964.2	320.6	1257.6	738.9	311	343.7	966.9	292.9	242.5	982.2	920.4	431.3	893.2	1120.1	414.3	390.9	176.8	182.7	248.7	625.8	710.4	246.3	743	915.3	823.2	956.6
100336_s_at	1439.2	1001.7	1550.1	584.9	1508.4	943	711.7	1129.5	1230.8	723.8	1125.5	1016.2	1330.7	842.8	1395.6	1787	911.4	867.6	787.5	1155.5	559.3	732.3	1118.3	1103.3	870.1	1195.3
100337_at	451.2	101.7	158.6	130.3	116.3	132.5	246.2	213.7	406.2	380.3	270.9	175.8	95.2	45.9	149.1	118.7	170.5	214.6	73.4	81.2	49.6	182.7	181.7	348.3	165.9	101.4
100338_s_at	807.3	292.8	354.1	420.4	176.9	472.1	76.8	44.2	166.3	261.9	456.3	205	73.6	380.1	117.6	424.6	180.9	340.1	97.2	410.1	145.3	573.9	92.7	176.8	133.3	185.8
100339_at	231.4	328.5	187.7	309.6	204.4	541.8	511.5	565.1	351.8	604.6	519.7	590.7	285.5	308.7	147.7	750.5	73.1	407.2	140.2	138.7	329	423.8	221.5	78.9	205.5	645.7
100340_at	72.8	189.4	62.3	166.5	171.4	35.3	60.6	21.1	152.8	15.9	32	35.7	97.8	27.3	15.4	53.4	8.1	27.6	28.5	36.9	94.8	7.9	36.1	44	13.9	73.6
100341_g_at	174.4	345.2	183.4	394.9	115.4	390.5	165.9	33.9	72.4	179.3	61	558.7	47.7	76.6	31.6	303.3	156.2	183.9	206.6	58	221.7	111.8	186.4	54.9	300.3	172.7
100342_i_at	17792.6	18590.7	17275.4	14306.2	16977.8	13084	18454.9	15443.1	12919.2	12274.8	14484.6	13727.3	15995	21917.7	21751.6	23219.8	17306.3	24779.7	19696.7	16678.9	28592.5	18861.6	20139.3	31817.5	23619.3	21946.5
100343_f_at	16783.9	26614.1	20524.4	34072.7	21132.8	15604.4	24813.9	20962.5	22272.1	18154.7	20746.5	20407.3	23309.4	29791.1	29197.3	27300.9	23399.9	28848.1	26237.6	20941.1	32573.7	20957.8	24465.2	34691	24050	27284.2
100344_at	3615.1	4391	2613.3	4095.2	4200.3	4145.8	5123.4	2901.6	2972.7	2898.5	3559.5	3956.3	3725.2	3387.2	3978.7	3648.6	3288.9	2098.4	2660.4	2598.8	2037.9	1649.7	2956.6	2765.9	2659.3	3224.1
100345_f_at	9155.5	10700.5	10766.2	12124	10544.9	12163.7	10885.9	10284.5	13268.9	10698.8	12594.2	11539.4	11263.3	11627.3	11344.3	12392.9	11483.2	11016	17322	18089.5	10759.9	13971.7	10966.9	11112.7	13266.5	10972.6
100346_at	1142.4	524.8	421	711.4	450.6	544.6	411.6	578.2	448.3	725.4	414.1	416.6	538.4	348.6	432.8	282.1	335.9	323.3	336.8	434.1	377.7	281.1	422.6	178.1	263.2	478.9
100347_at	354.3	266.3	225.5	255.8	213.3	234.8	142.7	153.5	216.4	154.2	240.3	263.1	184.8	134.8	218.6	208.7	134.2	101.6	110.6	127.3	90.9	92.4	104.9	113.2	179.5	166.6
100348_at	804.2	78.8	182.5	273.5	119.3	96.3	293	209.1	120.6	285.9	148.9	143.9	125.2	326.5	111.7	413.8	191	140.2	35.2	58.4	76.3	54.3	39.2	294	57.1	98.6
100349_at	190.1	634.1	130.6	173.8	165	237.1	64.3	416.2	143.3	342	181.5	134.2	160.5	171.4	296.4	471.8	285.7	88.3	322.7	431.1	197.1	230.8	351.5	176.4	81.4	138
100350_at	70.7	29.2	43.3	237.2	92.9	62.1	171	96	61.6	30	27.3	52.1	58.8	32.6	21	89.4	38.8	82.2	47	55.1	158.4	155.7	99.7	39.6	17.7	67.5
100351_f_at	881.7	186	825.4	898.3	888.7	1016.3	327.5	135.8	110.9	560	389.2	655.6	707.8	545.8	529.1	572.3	341.9	80	483.3	544.2	405.4	467.9	530	609	520.5	340.5
100352_at	1479.5	1063.8	1143.4	1246.3	1494.7	1115.1	892.2	1105.7	743.1	911.4	791.2	780.2	714.4	880.9	670.2	1172.9	410.8	498	411.7	465	249.9	404.8	450.6	77.7	292.1	932.5
100353_g_at	3653.2	5072.3	4713.1	5266.3	5243.9	5243.9	3631.5	3349.4	3822.8	4188.5	3740.5	3534	4854.7	4434.5	5160.8	4666.2	2234.1	3024.6	1664.9	3072.2	2548	3876.4	2138.4	2535.3	1842.4	5609.8
100354_at	71.5	18.3	31.9	28.2	35.6	31.8	25.1	18	18.8	19.8	58.7	16.8	19.9	27.1	32.6	20.1	11.9	10.9	30.6	14.4	20	10.8	21.4	48.3	22.6	51.2
100355_g_at	393.9	219.2	882.2	235.3	580.8	549.9	537.4	366.1	103.3	168	383.2	189	331.6	292.4	46.8	730	161.5	94.7	227.9	143.2	291	296.4	179.1	504.5	144.9	713.2
100356_at	181.8	157.7	98	184.8	94.7	64.3	53.8	60.5	163.8	140.1	235	253.2	107.9	45.8	102.1	144.7	76.2	31.7	98.4	79.3	66.2	95.4	63.1	128.2	125.6	131.4
100357_g_at	2981.7	1993	2282.6	2480.2	1477.7	1700.4	1325.5	858.5	966.9	1818.3	2915.2	2292.9	1518.8	1249.1	1604.4	2329.7	2048.5	1584.1	1766.5	1958	1646.5	2101.2	1233.9	785.2	2341.1	1809.8
100358_s_at	657.2	1874.3	1226	507.9	401.5	670.5	1090.1	911	1873.8	1396.2	1792.6	769.6	1039.6	780	997.5	1082.2	1033.1	461.9	233	1010.3	964.5	1649.3	527.2	251.4	773.9	1269.7
100359_at	252.8	408.8	473.7	605.9	746	487	138.7	88.3	222.7	100.5	104	120.4	457.3	412.4	97.6	601.9	619.5	271.1	272.8	92.7	289.3	85.6	337	502.9	325.8	391.6
100360_f_at	3152.4	3180.1	3164.8	3116.1	3923.2	2793.9	2043.3	2705.5	1765.5	2672.1	1533.4	3029.6	2204.4	2251.8	2898.6	2359.8	1843.5	1636.5	1588.9	1569.2	1660.6	1576.5	1549.6	1170.6	940.1	2659.7
100361_f_at	1063.1	368.4	538.6	599.1	405.5	748.2	388.8	553.8	659.2	146.5	870.9	931	312.2	579.9	389.6	316.1	257.6	396.9	461.5	469.7	461.2	554.6	395.3	250.7	523.6	596.3
100362_f_at	301	141	183.6	312.6	518.4	374.1	470	576.5	224.6	356.3	264.5	96.5	761.3	735.5	737	1052	139.8	96.4	282.8	378.7	583.4	369.2	212.7	624.8	173.6	212.3
100363_at	44.4	132.2	32.7	39.8	250.8	52.8	30.2	16.4	206.1	37.1	44.2	78.9	37.4	21.6	46.1	22.9	30.8	15.6	44.9	46.8	16.8	23.8	13.9	54.1	26.5	72.1
100364_at	268.4	81.6	245.7	186.7	125.2	102.7	515.6	142	130.7	171.4	223.1	220.8	165.7	91.9	400.8	116.9	112.8	303.9	58.8	313.8	128.5	70.2	176.8	148.8	82.5	162.4
100365_at	825.4	187.6	241.4	484.9	523.2	247.2	128	37.5	147.7	43.2	540	390.3	331.2	280.8	260.8	1148.7	371	282.9	239	255.2	262.6	188.4	192	291.3	65.3	264.2
100366_at	1600.2	1423.6	1722.4	1944	1690	1942.8	1603.6	1047.7	1137.5	828.1	1595.4	1574.3	1298.2	1530.1	689.5	1561	944.6	1159.8	1166.3	811.1	851.5	1166.9	964.1	1006.1	1055.6	1505.1
100367_g_at	1815.1	1971.1	2094.6	1646.1	1733	1139.9	2182.7	1791	1346.1	1468.9	1250.9	1358.4	1748.5	2074.5	1414.1	1360.7	1162.6	1617.1	1767.5	1531.1	1771.7	1940.8	1502.6	1678.4	1246.6	1885.3
100368_at	741.4	422.8	924.4	834.7	1183.9	908.3	608.4	312.6	526.8	499.7	205.5	620.5	562.7	539.3	464.5	753.8	416.9	405.8	517.1	374.3	433.5	425.2	543.8	757.3	207	579.5
100369_at	2017.3	2222.8	2571.7	3039	2256	2189.9	1772.2	326.4	2777.8	2448.3	3105.9	3271.8	2636.3	1729.5	2585.1	2176.1	3456.2	4510.5	2724.7	1909.1	3318.2	3086.3	3799.4	3356.9	3642.7	1599.8
100370_at	1079.5	969.1	426.6	1258.7	374.8	614.9	604.1	234.9	614.7	1031.4	981.4	1491.1	695.9	139.3	111.1	273.6	788.2	592.1	657.6	292.6	452.2	800.8	377.1	487.9	509.2	430.9
100371_at	534.2	597.1	606	564	772.2	551.8	620	573.3	483.6	625	578.7	473.4	486.9	533.1	481.8	482.2	317.5	331.6	397.4	292.1	372.3	412.4	412	442.3	572.7	583.4
100372_at	91.5	74.6	227	549.4	63.9	77.6	41	129.8	76.9	51.3	64.6	61.9	45.6	36.4	170.7	60.7	50.7	64.7	159.6	37.4	22.9	29.9	32.8	50.2	39	101.2
100373_at	564.6	550	313.4	341	285.4	530.4	255.3	383.7	285.5	307.5	432.5	404.6	168.7	194.6	211.5	441.2	167.2	245.5	343.9	209.6	125.4	316.3	335	298.1	241.7	411.2
100374_at	84.3	105.5	86.3	79	76.2	233.7	76.8	63	172.9	75.3	75.9	67.5	96.1	82.9	41.2	47.3	45	65.6	66	39.2	52.1	37.7	52.8	36	70.1	145.2
100375_i_at	380.8	324.4	420.8	110.2	104.2	200.9	39.7	77.1	89.3	184.9	75.2	64.7	70.9	169.8	141	86.8	182.7	46.6	14.5	270.3	15.9	41.2	309.9	85.2	52.2	65.9
100376_f_at	871.5	599.1	993.1	756.9	722.7	657.9	350.6	824.5	116.9	646.9	580.6	702.6	649.8	336.9	484.1	516.2	137.1	362.2	244.9	96.2	147.1	374.3	77.2	83.4	386.4	340.4
100377_f_at	50.2	83	117.4	277.7	80	106.4	48.1	45.1	84.9	53.7	79.8	115.2	56.5	144.1	39	152.6	70.7	21.6	45.2	122.8	28.5	71.6	57.5	326.8	108.9	90.7
100378_at	233.2	141.8	191	399.3	204.7	110	286	114.3	318.4	73.1	134.8	143.4	56	91.2	93.5	118.8	137.8	95.5	183.5	137	192.5	113.7	64.3	34.3	252.6	427
100379_f_at	11578.1	13191.7	12370.4	13990.9	11035.2	15934.8	15432.2	13392.6	16293	12561.3	15626.1	13867.5	16936.8	13702.3	16641.5	16130.2	5810.6	6191.3	7134.9	7210.2	9112.4	7339	5973.9	7355.4	7021.6	9926.4
100380_at	7247.1	10744	11460.9	9300.2	9262.4	8549.7	13591.7	11870.1	8128.5	10525	7236.1	8452.2	9355.1	12990.2	9383.2	8819.6	7229.5	6511.8	6299.4	6840.6	5837.8	6657.7	7209.9	7683.3	5887.3	9853.6
100381_at	48516.7	53052.3	46851.1	56892.2	118157	107135	106596	119379	56184.9	43393.1	53463.7	55609.5	117130	72037.9	101056	165935	73696.7	94463.1	77576	69158.9	130792	118474	180509	144293	105964	90372.1
100382_at	83.1	148.8	149.5	148.7	34	99.6	90	267.8	77.4	64.3	38.3	54.9	106.8	60.3	57.6	62	54	61.2	84.7	78.4	107.7	76.8	30.5	31.1	47.2	79.3
100383_at	242.8	80.1	187.8	254	178	167.9	319.3	239.4	154	103	123.3	141.8	80.9	58.6	136.6	87.5	77.5	58.6	66	118.1	56.9	119.5	86.5	61.5	110.8	646.1
100384_at	135.9	217.4	289	179.3	122.5	138.3	103.3	91.3	210.9	114.2	186.7	223.7	363.2	96.1	587.6	280.6	89.2	93.8	86.7	101.1	144.4	124.4	116.7	75.3	189.3	80.8
100385_at	2186	713.9	855.9	2211.3	1493.3	2054.6	1385	1341.9	1733.3	1874.1	1861.4	1708	1586.9	1264.8	1470	2221.7	1034.9	1109.7	1430	972.6	585	1560.2	1572.5	1729.8	1959.2	1353.8
100386_at	1233.5	1245.3	1529.6	515.3	503	478.7	491.3	1030.7	668.1	753.7	646.1	321.7	729	246.7	1567.8	1162.6	133.6	140.2	213	681.3	732.8	576.6	418.2	219.2	388.3	419
100387_f_at	44.5	138.3	64.3	26.5	13.5	66.2	21.4	52.1	51.9	22.1	15	60.4	34.3	17.4	63	47.5	21.2	18.8	107.7	56.7	42.7	9.3	12.6	28.9	86.6	28.7
100388_at	221.8	225	214.6	206	364.2	242.7	255.5	218.9	372.3	261.4	522.5	230.7	189.5	572.2	285.2	116.7	105.4	141.4	167.8	223.3	363.9	156.7	120.8	706.4	176.4	535.4
100389_at	1018.3	1430.1	1154.4	1035.7	1633.3	1111.5	1202.7	1553.6	978.8	1297.4	597	1521.7	460	1617.8	1951.7	1533.6	1833.3	854.3	1546.3	1680.5	764.7	1225.5	527.9	1449.2	1345.1	1549.2
100390_s_at	1037.4	196.8	481.1	750.5	386.7	691.2	526.2	256.5	582.3	428.5	271.4	274	561.3	188	345.6	309.2	353.2	499.4	452.7	312.8	218.1	363.4	264	489.9	204.3	419.2
100391_at	52.6	66	77.1	245.6	220.2	61.8	14.2	236.5	134.7	198.3	183.2	386.8	223.8	144	32.8	179.9	84.1	131	260.2	97.8	10.7	89.8	93.2	27.6	181.8	423.9
100392_at	2652.9	2613.6	2835.1	3286.7	2493.4	2805	2167	3013.1	2495.2	2695.7	2227.9	1713.5	2553.1	2681.6	2236.8	2875.7	2201.3	2070.6	1875.1	2467.3	1752.6	2398.4	1738.5	1855.5	1274	2991.2
100393_at	361.6	72.6	50.9	404.2	229.6	172.3	220.1	29.1	289.3	189.7	35.4	428.2	58.7	102.3	308.6	355.3	323.3	42.1	252.1	143.5	181.7	71.8	29.3	176	85.2	49.2
100394_at	341.9	250	225.3	317.7	267.4	301.2	341.7	200.8	175.7	134.1	161.3	265.7	197.7	237.7	110.4	319.5	131.7	210.6	195.2	131	215.5	186.6	181.9	189.3	149.8	238.6
100395_at	144.2	725.7	203.3	362.6	95.8	126.7	234	71.6	90.3	79.3	92.4	60.8	609.9	83.7	366.6	224	60	45.2	62.5	229.6	53.3	187.4	201.4	244.9	68.6	294
100396_i_at	281.9	124.6	104.5	150.5	165.9	189.9	138.1	180.2	168.3	99.3	167.5	172.1	181.5	141.1	256.9	123.4	187.3	121.3	117	168.9	106	119.2	115.1	139.5	122	85.4
100397_at	1784.2	1590.7	1773.6	2067.1	1826.4	2303.4	2757	2251	2046.8	1679.7	1975.8	2010.6	2858.8	3452	3163.5	2458.8	1425.2	2433	1870.5	1219.7	1656.5	1752.2	1869	2034.3	2157.6	2229.9
100398_at	632.8	791.7	560.9	654.2	984	573.2	616.8	681.3	477.6	766.5	460.7	992.5	459.2	653.2	838.2	868.1	482.3	450.9	501.5	657.8	571.8	602.6	374.3	468	533	710.1
100400_at	2155.1	2937.6	3419.3	2706.4	2361.7	2841.4	2339.5	2546.8	2355.5	2435.2	1921.5	1915.1	1881	1947.5	1782	1508.6	2276.8	2205.4	2054.4	1991.3	1989.2	2112.4	2209.6	1995.7	1873.5	2325.1
100401_at	2033.5	1603.3	1689.5	1218.8	1579	1298.8	1256.7	1775.1	1351.1	1654.5	1527.4	1756.5	1100	1708.4	1786.3	1681.4	1784.3	1607.4	1645.2	1498	1438.1	1701.7	1379	1279.6	1570.5	1456.4
100402_f_at	106.2	214.3	396.2	164.5	116.1	69.7	49.5	91.8	65.9	75.5	78	63.7	69.9	62.2	60.3	186.7	250.6	187.8	186.3	62	82.2	182.6	21.9	268.1	445.7	87.5
100403_at	79109.9	86902.1	46203	33061.2	33164	3633.8	15490.7	86239.4	54095.1	8449.4	9084.5	1664.4	749	10048.1	39682.2	22987.9	3978	1039.9	6646.3	5109.1	113.5	757.5	1410.3	96206.7	13288.3	1152.6
100404_at	10724.1	11908.1	11531.8	12135.5	8562	11454.3	8822.2	10454.7	9489.2	8495.3	8157.7	10086.7	7620.1	5837.2	6265.4	6105.6	6385.9	6758.2	8981.5	9720.4	7010.9	8614.5	7090	8500.9	10043.2	8221
100405_at	131.9	160.2	66.8	455.7	119.6	529.5	298.3	150	136.7	111.7	91.7	99.4	265.3	259.6	87.7	64.1	231.8	68.3	48.5	71.3	204.2	79	231.7	266.2	41.6	182.2
100406_at	153.4	111.2	192.6	109.5	388.4	201.4	205.5	302.2	105.7	327.4	523.2	407	422	139.5	118.7	204.8	265.9	313.5	205.6	83.8	203.9	331.4	185	328	67.9	312
100407_at	2343.4	2208.1	2260.7	2345.6	1815.6	2152	2138.7	2195.7	2031.1	1863.5	1183.5	1548.2	1491.5	1411.6	1396.1	1693.2	1175.8	1270.4	1369.4	1539.3	1311	1795.2	1211.7	1006	1598.2	2476.8
100408_at	1539.2	705	173.2	1517.1	1382.8	633.8	957.2	231.8	1352.2	687.4	967.9	781.2	845	461.6	678.2	560.1	689.9	624.1	397.9	219.2	779.4	260.7	465.8	405.4	647.1	1052.1
100409_at	2808	3352.2	2206.1	3408.7	2377.4	3110.4	2244.9	2584.9	2145.2	1769.3	1219.7	1578.6	1541.5	2050.8	1841.9	1834.4	571	2059.8	2178.4	2902.8	2289.9	2748.5	2461.5	2361.4	435	2166.4
100410_at	1178.4	1020.4	1431	1121.1	1279	929.3	1126.5	1163.5	932.7	1168.7	1341.7	1493	1157.2	1254.1	940.9	1784	974	710.9	580.3	684.7	781.8	703.9	441.5	508.7	825.1	1114.8
100411_at	23	18.5	17.5	15.3	25.8	20.4	18.9	9.3	13.2	17.8	13	17.3	10.5	11.5	9.5	16.4	8.2	4.6	12.8	6.9	7	5.6	8.4	112.4	9	20.4
100412_g_at	1425.9	1570.9	946.8	1091.3	1625.3	1235.6	2700	1935.9	1912.2	596.6	330.7	1382.5	1040	2585.2	1958.5	2302	1069.1	579.7	907.8	830.3	1127	796	746.4	1781.6	593.6	2049.8
100413_at	1725.8	2097.9	2037.3	1944.4	2186.7	2519.3	1683.1	950.1	2578.7	2386.8	2265.7	2525.4	1875.4	2061.6	2154.9	1406.6	2187.1	1896	2143.3	2387.7	2154.4	1905.7	2033.5	2140.9	1882.5	2001.1
100414_s_at	803.6	540.6	534.9	124.9	538.7	400.1	124.1	103.6	436.9	582	226.1	722.1	234.4	193.4	344.1	456.4	201.6	91.2	342	335.6	213.5	92	61.6	46.9	160.9	300.8
100415_at	673.2	546.5	84.9	430.4	304.3	385	361.9	414.7	584.5	409.3	326.5	621.4	386.2	200.7	298.7	320.7	393.5	323.4	487.9	327.5	361.1	334.4	490.1	328.8	551.3	481.5
100416_at	96.1	40.8	75	58.2	60.3	45.1	34.2	33.8	66.8	62.6	80.2	53.3	31.5	8.6	38.3	23.6	66.4	32.4	66.3	47.1	53.1	47.2	46.9	64.3	128.2	41.2
100417_at	172.1	109.7	138.2	196	156.3	361.7	382.3	64	162.7	19.6	128.3	403.4	232.8	149.9	108.3	90.1	50.1	78.5	105.1	151.4	36.4	204.7	145.7	98.4	62.3	307.8
100418_at	716.7	558.6	193.1	461.2	506.9	492.3	560.1	528.6	743.3	234.2	424.7	101.9	299.8	353.8	428.5	713.4	79.3	232	425.7	332	196.5	145.8	229.3	558	277.7	100.4
100420_at	759.9	535	253.4	174.2	519	326.8	308.2	338.3	183.6	191.5	266.4	405.4	557.9	369.8	137.8	500.1	570.4	195.5	572.5	253.7	598.6	589.2	328.3	561.2	273.9	468.8
100421_at	2941.4	2202.3	1689.6	2176.6	2661.8	2704.5	2715.3	1763.4	2240.9	1567.2	2482	1850.4	1466.2	1422.7	651.9	1540.2	1910.4	1303.5	1979.8	2181.5	1717.6	2781.8	1533.9	2240.5	2196.7	2276.3
100422_i_at	7942.6	7702.5	5578.5	7486.2	5931.3	7320.2	6273.8	6980.6	7483.5	7730	7005.9	6302.7	5630.6	5360.1	5858.1	7758.7	6655.4	6876.4	5695.2	7731.5	5437.7	7496.6	6759.3	5586.5	7382.6	4712.7
100423_f_at	4647.2	3772.2	2754.9	2509.1	2482.9	3827.1	2253.2	3795.8	3533.1	3929.2	3128	3825.2	2956.3	2379.6	3341.3	2727.5	4053.9	4009.7	3856.3	3986	2834.1	3782.4	3849.9	3851.8	4258.4	1433.3
100424_at	3472.7	4579.9	3951.7	3443.6	4454.4	2705.2	2191.5	2335.1	2941.3	2193	2340.1	2921.9	2849.6	1585.8	1621.9	2218.6	2320.5	1970.3	1731.5	2545.9	2100.1	1912.6	2565.7	1580.5	1947.6	3537
100425_at	7998.6	6176.8	6766	6343.4	7031.1	7274.4	6165.2	6791.1	7182.8	6028.8	5143.8	6020.5	6507.7	6862.3	5840.4	6089.8	5395.2	4851.4	6267.5	6139.2	7385.4	7583	6217	7886.9	4962.4	7307.1
100426_s_at	94	87.2	96.6	74.9	108.8	72.8	75	70.1	81.3	94.5	38	72.7	41.5	66.8	80.6	56.4	72.3	57.1	66.3	31.3	64.5	54.7	79.2	402.2	54.1	101.7
100427_at	668.1	457.7	587.3	870.6	510.5	726.6	388.1	660.8	490.3	227.7	401.3	359.6	300.3	501.6	284.4	402.9	313.6	357.7	924.6	812.4	530.2	599.9	533.3	676.3	1122.4	213.1
100428_at	2554	2114.9	2246.1	2429.5	2219.9	1762.1	3038.9	1851.2	1852.6	1722.7	2184.4	1741.2	2040.1	2362	1856.1	2216.9	2309.1	2030.8	2213.7	2055.8	2425	1924.2	2146.8	2207.9	1974.5	2302.6
100429_at	1430	1332.7	1679.8	1420	1156.4	1331	1329.4	1338.3	1416.7	1065.3	1512.8	1236.5	1208.4	1236.9	639.6	1550.6	1262.7	1074.6	1482.4	1116.7	782.8	904.9	1013.5	1217.4	828.3	1157.7
100430_at	107.4	234.1	154.5	193.8	111.6	208.7	80.5	223	72	103.1	100.8	121.5	84.2	274.2	59.2	462.3	328.5	90.6	276.6	149.6	136.5	207	31.4	158.1	50.8	377.7
100431_at	214.4	146.8	198	50.1	297.5	104.8	147.6	288	546.8	449.6	377.8	385.1	174.9	253.2	348.5	64.9	199	317.1	250.7	317.4	303.1	204.8	449.4	371.2	222	180.1
100432_f_at	435.4	351.5	302	199	337.5	368.1	415.8	394.7	153.4	159.7	104.5	138.6	161.9	296.1	322.2	333.8	158.8	264.3	136	159.6	116.4	257.4	258	84.8	202.8	221.8
100433_r_at	2024.8	1993.4	2003.1	1563.9	2075.1	2147	1668.9	1349.3	1358.8	1508.9	1496.2	1141.9	715.4	1312.7	940.8	1745.7	1063.6	970.5	1077.2	1485.9	966.7	721.4	948.4	1119.1	1341.2	1849.8
100434_s_at	167.6	106.5	123.7	101.7	93.6	99.8	77.1	65.2	81	59.1	167	70.2	90	61.5	50.6	90.8	87	69.8	66.6	36.1	56.8	59.4	63	109.7	64.2	110.3
100435_at	394.3	492.8	253.1	1110	421.1	1009.6	2336.1	1741	1081	845.5	121.2	256.8	1301.3	1783.7	1754	1637.5	350.3	1184.3	850.2	928	1175.2	1028.8	723.8	689.3	319.2	933.3
100436_at	260	192.2	56.6	470	210.5	226.5	92.2	154.6	141.7	202.2	299.2	218.1	308.7	140.3	99.9	312.1	72.9	31.6	24.3	134.1	57.7	18.2	11.6	328.6	23.9	158.7
100437_g_at	323.4	238.5	187.6	337.6	342	200.5	194.7	251.8	225.5	109.8	187.9	239.4	78.9	220.6	211.6	284.4	152.7	114.5	162.7	173.4	126.2	151.6	296.9	152.2	146.4	238.7
100438_at	219	934.6	651.9	808.4	117.8	155.7	506.7	792.4	271.9	213.5	924.6	270.3	106.5	776.1	199.2	457.7	671.2	509.4	843.8	542.1	336.2	813.4	346.7	200.9	614.4	257.4
100439_i_at	6756	6511.5	6014.3	5912.3	5176.9	5739.9	5889.8	6322.9	6302.8	4991.1	5234.4	4764.7	5941.5	6395.8	6709.4	8898.5	6524.3	6331.8	5170.7	6045.1	8144.1	7241.5	7320.8	9669.7	7803.5	5590.8
100440_f_at	17602.3	11357.6	14912.5	16357.6	13149.4	16408.2	8261.7	10964.9	19844.2	16407.5	14656.3	9029.9	8264.2	7460	11237.9	11028.7	15038.3	11814.4	10018	15589.9	15607.8	15390.3	14887.1	23844.6	17945.8	10309.6
100441_s_at	9539.1	9554.4	10893.3	13302.8	13463.4	10933	10788.8	11159.8	12558.4	13943.1	13714.9	13169.3	11574.3	13218.6	11053.5	11172.4	17679.7	20216.4	18433.3	17156	17921.7	16807.3	19008.9	19188.8	17920.6	12763
100442_at	3170.6	2643.9	2352.3	3456	3380.2	2701	2610.3	2197.9	2784.3	2862.1	2626.9	3316.1	2853.3	2413.2	2818.6	2360.2	3035.9	2410.7	2624	2785.4	2666.7	3103.6	3080	2934.4	3083.8	2745.7
100443_at	4946.7	3494.9	4256.1	5311.2	4725.8	3779	1514.6	1560.4	7482.2	6960.6	7709.1	7414.2	6440.8	6109.9	6099.6	6154.5	3693.2	3683.9	2917.4	3189	2951.2	3331.5	3727.6	3125.2	2920	2714.8
100444_at	2560.1	3116.7	3486.8	3445.4	4088.6	3800	3538.6	3630.1	4083	3210.8	4014.9	3829	3283.3	2688.2	3247.2	3202.1	3103.7	3427.3	3579.2	3656.3	3511.4	2793	2767.8	2735.8	2224.7	2772.7
100445_f_at	68.1	51.8	151.1	19.9	40.1	34.8	23.3	18.5	74.4	26.1	93.5	38.9	59.6	24.4	39.7	226.8	21.9	10.6	19.8	14.6	14.9	33.2	30.7	37.3	19.7	50.1
100446_r_at	66881.4	73371	64915.1	63332.4	68224.5	45801.4	66886	68466.9	58518.4	47119.4	70565.1	49479.1	68398.4	53804.1	56789.4	73204	54617	38835.7	49932.2	46807.4	37320.6	43947.8	46223.3	42349.6	43178.5	64940.4
100447_at	2940.9	7015.8	4178.5	2832	3801.5	3542.9	4367.8	4594.5	4886.7	4495.1	4852.3	3855.7	4172.1	5312.4	4428.1	3481.7	6165.9	4744.7	4497.2	4413.7	6557	4495.4	5121.6	5084.1	5922.3	5150.3
100448_at	2780.4	2091.7	2927.6	2203.5	2912.1	2861.2	2480.3	2277.2	2397.6	2467.3	2154.4	2164.2	1836.7	2218.1	2054.8	2061.8	2129	1938.5	2471.9	2460.9	2020	2631.2	2247.5	2496.3	2221.6	2851.7
100449_g_at	2758.9	2553.1	2734.9	2518.2	2724.4	2611.8	2805.8	2112.3	2188	2222	2116.9	2661.7	2065.9	2265.3	2255.9	2417.2	2590.6	1915.2	1908.6	1843.7	2284.1	2024.5	2003.2	1842.1	2065.4	2969.5
100450_r_at	7817.2	6917.6	7068.1	8115.4	7763.4	8350.1	7344.8	6659.3	6023.1	6506.5	6607.3	5729	6565.9	6095.7	6756.3	7912	7272.6	7127.1	9318.4	9014.5	6852.6	7588.9	6042.2	7815.9	7975.3	8183.2
100451_at	1886.9	1624.5	2135.9	1161.7	1883.5	1378	2118.9	1500.8	1596.8	1222.5	1820.8	2282.5	1689.7	1670.3	2421.3	2300.5	2439.7	1684.6	2203	1852.2	2186	2430.3	2458.9	2607.6	2221.7	1827.6
100452_at	986.3	888.6	1795	228.6	999.8	1482.9	1573.4	919.6	1489.1	1837.9	1252.8	801	761	1238	1034.4	1425.4	1276.1	560	1443	123.9	197.2	765.3	1090.4	680.9	697.9	1194.3
100453_at	1360.4	1423.3	1068.4	501.4	1440.4	477.6	1159.4	1663.1	1095.2	739.6	795	2380.3	1344.6	1414.6	1327.8	1602.5	2865.4	2608.7	2286.5	1722.3	2136.4	1491.8	2026.3	1863.9	2602.2	1141.1
100454_at	923.8	2141.8	684.2	1101.2	2553.4	1104.6	1347.5	2463.6	1488.5	1600.4	1181.7	1036.5	1278.3	1406.9	2288.6	996.1	1708.1	1276.2	1588.5	1591.1	1324.7	2075.1	748.2	1286.6	2251.9	2511.7
100455_at	397.9	316.1	198.7	581.8	413.6	278.9	496.5	278.6	179.4	439	63	303.7	100.2	153.4	288.9	266.6	348.3	254.8	257.3	176.7	245.3	228.9	241.8	385.4	333.5	102
100457_at	5892.4	5415.3	8722	6931.2	5578.3	6211.3	6124	5695.5	7981.7	7643.7	7077.3	8331.2	7482.4	7192.1	7294.8	7710	7354.6	4147.1	3838	3837.5	5176.1	3360.8	4247.3	5374.9	4214.8	8441.1
100458_at	59.6	58.7	263.3	135.4	105.3	303	149.4	189.2	234.9	98.5	379.9	109.9	182	237.9	383.3	70.2	302.5	365.4	382	250.8	144	227.6	167.3	361.3	171.6	543.2
100459_at	1101.7	1104.5	1219.3	1661.9	1367.3	1846.3	1309.6	1178.5	1258.7	1174.7	1311.7	1605.4	1914	1503.6	1638.1	1261.9	1190.1	1367	1212.8	1036.9	1378.8	1379.8	1419.2	1230.9	1022.9	1862.3
100460_at	1562.8	1172.6	1234.6	1625.1	1698.7	1283.9	1193	1076	1442.1	1065.5	806.3	1212.6	1315.3	1329	1232.1	1146.6	1047.8	1357.7	970.7	1018.3	1528.9	1288.3	1407.2	1408.1	1522	1400.6
100461_at	4671.8	5586.2	4575.5	4373	4524.9	4449	4727.8	4913.8	5050.1	5390.7	5176.4	5330.7	5956.5	5299.8	5288.6	5007.6	3330.2	3787.5	3574.1	4472.5	4520.8	6895.2	4805.3	4377.3	4017.9	5296.5
100462_at	788.6	660.6	542.1	779.4	1128.2	765.1	706.6	564.1	694.7	745.8	638.8	739.7	774.1	611.6	830.7	796.8	494.4	185.3	344.8	137.2	410.6	553.2	522.1	620.1	723.5	715.9
100463_at	142.5	164.4	82.5	222.9	115.8	75.9	51.8	87.6	60.1	52.8	77.2	75.1	99.6	74.7	65.3	79.7	80.6	31.8	37.9	46	34.2	60.1	47.8	54.5	36.8	46.2
100464_at	1763.1	2271	2079.9	1890.3	2001.4	1766.9	1913.6	1942.1	2110.5	1959.9	1841.3	2287.5	1868.8	2082.1	1553.6	1754.5	1934.1	2197.1	1932.2	1827.5	1735	1872.8	2681.2	2211	1887.3	2041.3
100465_i_at	1086.1	2105.6	1748.7	1327.4	1093.7	755.4	180.5	1300.3	2021.4	1436.8	1789.6	1167.2	1551.1	1599.4	1379.5	1241	1583.6	1235.2	1704.5	1128	891.8	1270.7	1717.9	1420.3	731	1135.4
100466_f_at	5280.3	5587.7	6345.9	5119.5	4462.5	5704.8	4204.4	4728.5	4515.4	4795.2	4746.6	5231.1	4166.9	5037.7	4611.4	5295.5	3586.1	4187.8	5625.6	4565.9	3668.9	4267	4610.5	5209.6	5719.2	5469.6
100467_at	928.9	370.6	569.9	310.8	796.9	513.7	836.2	661.3	463.5	158.9	492.2	446.8	662.3	441.1	419.4	252.3	137.9	438.3	371.8	120.2	98.2	458.2	481.3	50.3	505.4	532.5
100468_g_at	1435.5	2040.7	1642.5	1555.7	1589.4	1504.8	2394	2179.3	1569.5	1207.2	1444.9	1699	2508.4	1543.7	2191.6	2037.5	1004.9	1315.2	1184.2	1027.9	1074.1	1031.8	1160	1154.4	1001.9	1884.4
100469_at	1845.3	1197.6	1564.9	1367.4	1343.8	1187.4	885.8	1327.2	992.6	1393.9	1319.2	1051	1125.8	1636.5	1173.4	2173.5	1585.7	1532.1	1221.7	1278.5	1151.3	1193.3	984	1049.8	1615.2	1306.5
100470_at	1007.1	1814.7	1872.5	2178.2	1440.3	1694.5	1470.4	2215.4	2099.3	2199.9	1866.9	1971	2187.4	1464.4	1902.5	1867.3	2012.1	1564.1	1969.5	2044.7	1903.8	1616.7	1462.7	1575	1812.2	1484.8
100471_at	1394.5	1679.3	1448.7	1165.4	1024.1	1386.4	1436.1	1465.5	1568.5	1526.3	1510.5	1630.1	1289.3	1287.6	1351.5	1459.7	1660.5	2038.5	2008.3	1719.3	2094.3	1353.7	1963.5	2087.6	1215.1	1294.1
100472_at	5563.1	6260.4	5950.7	6031.4	8448.5	8221	11885.2	9677.7	6613.3	6006.5	6556	7178.1	6798.5	11309.2	8492.4	7964.3	6970.5	6705.8	6635.9	7498.6	13464.8	9318.9	8494.2	11616.5	8034.8	9801.1
100473_at	835.6	1237.4	1138.6	967	1545.7	886.9	1605	1547.3	1058.7	675.8	872.7	1279.3	1526.7	1317.5	1193.6	1490.1	1150.7	1424	1302.3	1228.8	1132.3	1310	1176.9	2055.8	989.2	1097.4
100474_at	498.3	483.5	529.1	460.8	409.3	1785.8	1108.3	1068.4	438.4	334.9	622.9	1325.2	445.6	645.8	1057.3	785.8	468.9	777.6	1406.9	878	354.4	1871.6	1178.3	739.2	524.3	461.7
100475_at	1550.1	2178.7	2193.3	1859.8	1764.4	1732.4	2072.9	2658.2	1446.2	1785.8	1210.3	2007.8	2041.8	2193.5	2059.2	2220.4	2157.5	2002.3	2160.2	1670.9	2382.8	2018.8	2416	1972.3	2126.6	1960.2
100476_at	48.1	55.6	284.1	36.3	294.4	19.6	46.1	266.1	129.9	23	29.7	18.2	12	10.5	12.5	16.3	97.7	16.9	124.7	25.6	124.7	19.7	18.6	163.3	12.3	32.2
100477_at	417.7	541.6	724	779	642.9	350.1	1140.9	791.2	642.1	365.9	67.2	610.1	644	1098.7	1084.1	643.1	588.9	626.7	729.7	513.5	1407.5	666.5	936.9	1558.8	719.7	324.6
100479_at	122.6	713.8	316.8	528.6	546.2	656.6	65.4	311.2	127.2	437.2	189.9	813.9	245.9	595.5	478.7	637.9	421.9	283.3	397.7	272.3	420.1	276.7	546.5	383	182.5	388
100481_at	383.6	560.4	592.7	498.4	1064	470.3	650.6	488.4	769.2	269.5	336.1	469.4	736.1	88.8	580.6	424.2	57.1	295.8	656.6	468.3	364.6	320.7	75.4	524.6	505.2	451.7
100482_at	5088.4	3786.8	4107.5	4253	4485.6	4105.7	6036.2	5113.2	4558	4396.2	4050.6	4459.6	4419.5	4540.3	4750.4	4065.9	3316.5	3789.8	2837.9	3027.3	3712.2	4716	3423.8	2974.3	4168	4183.7
100483_at	1529.8	1175.6	1401.9	1060.2	1372.3	1192.6	1843.4	1910.4	1052.6	1630.6	1110.7	1220.8	1524.5	2041.6	1872.7	1365	1423.6	1343.1	1870.9	1435.3	1635.9	1479.8	1207.4	1551.4	1955.2	1505.1
100484_at	382.4	470.9	268.2	686.3	307.1	324.2	225.7	276.5	228.3	348.8	376.5	452.7	358.7	382.6	183.8	594	303.6	262.2	356.1	339.7	156.4	208	288.9	385.6	648.3	351.8
100486_at	1599.1	1727.1	1797.1	1538.6	1828.1	2057	1814.1	2058.7	1817.4	1911.7	1878.9	2168.5	1692.7	1979	1692.2	1665.2	3160.6	3023.4	3402.5	3174.7	2983.7	2706.3	2826.8	2695.2	3112.6	1609.9
100488_at	2920.4	2237	2440.7	2038.9	2522.5	2519.8	2104.1	2222.8	2610.3	2812.8	1825.8	2220.6	2335.7	1938.8	2467.8	2619.4	1712	1167.3	2073.2	2126.8	1926.2	2190.2	1747.6	1943.7	1421.7	2533.7
100489_at	767.9	721.6	794.5	582.4	493.4	551	578.1	458.5	546.7	617.4	470.7	701.5	701.6	737.5	652.2	86.7	544	480.7	340.6	397.4	423.6	404	537.6	296.2	293.1	726.9
100491_at	1595.5	1208.2	912.4	1447.9	1106.5	1483	1639.5	1559.2	1360.1	1147.1	1393.9	1088.9	1132.7	1052.2	1162.6	1303.7	1381.5	1590	1336.6	1111.5	1468.5	1415.5	1059.9	2061.5	1582.8	1029.1
100492_at	9339.3	8641.8	9158	8996.8	8933.3	8326.9	9313.7	6896.5	7356.2	7469.1	7847.6	8512.1	10045.4	7712.3	8817.9	7768.7	11025.8	9350.2	9725	10995.3	10747.3	8836.2	10654.4	8809	10801.3	8248.4
100493_at	184.8	198.7	210.2	170.7	211.3	147.6	235.9	208.6	188	190	224.6	157.6	117.4	163.8	97.8	104.7	79.8	83.5	92.6	73.4	95.5	92.7	132.1	233.3	82.3	149.1
100494_at	749.4	767.7	875.1	688.9	246.8	858.5	1011.7	1034.8	766.3	619.3	852	868.4	213	673	603	378.8	920.9	1086.2	1146.6	703.9	197.5	1093.6	849.3	863.1	886.8	969.6
100495_at	820.3	428.9	175.5	682.8	258.1	425.3	559.9	939.1	694.2	674.7	753.8	923.2	842.4	981.9	1039.9	610.8	932.7	781.5	1190.8	555.4	510.7	819.6	838.5	228.2	650.1	609.7
100496_at	707.5	1932.7	1291.6	166.8	509.2	1728.3	1730.2	1780.3	1330.7	442.3	783.8	744.3	674.1	1086.2	439.6	506.7	95.1	187.8	174.3	67.7	412.2	873.3	952.6	735.5	492.2	937
100497_at	62.1	164.4	448.3	82.6	114.6	163.2	225.9	27.2	91.6	125.3	357.4	63.6	88.8	45	86.4	46.3	53.2	218.3	140.5	146.3	219.6	110.7	47.2	91.5	39.2	25.3
100498_g_at	179.4	148	111.8	226.6	161.4	228.8	178.8	93.4	444.8	517.1	525.4	566.2	121.6	314.1	439.6	439.9	20.8	242.2	71	84.1	106.2	185.8	165	217.2	110.6	115.6
100499_at	413.3	177.6	311.9	103.2	388.1	134.6	453.4	206.3	35.5	188.9	303.6	452.8	237.8	279.4	484.1	266.2	93.3	310.9	294.7	406.1	401.2	186.4	235.6	142.7	293.9	293.6
100500_at	1701.5	1839.6	1984.5	2002.2	2013.5	2054.7	1936.2	1722.9	1678.7	1834.4	1756.2	1297.6	1629.7	1797.4	1227.1	1865.7	1155.4	1418.4	1616.4	1848.5	1701.2	1837.7	1399.8	1482.9	1766.8	1704.3
100501_at	182.7	137.3	120.9	126.2	94.5	138.6	131.8	78.9	72.9	135.1	103.8	126.8	79.8	156.3	113.9	119.7	66.2	48.5	96.1	60	65.9	79.2	51.9	72.7	80.2	179.1
100502_at	413.1	228.5	410.2	108.2	247	209.4	42.4	127.8	287.7	157	56.1	312.8	288.4	226.7	325.4	240.8	156.1	145.3	37.6	199.2	43.4	243.8	315.7	48.9	215.4	196.1
100505_at	68.9	77	137	145.6	52.4	83.8	56.4	22.2	70.1	52.1	194.6	39.8	136.7	161.2	37	215.9	235.9	29.1	221	258.5	194.3	180.2	168.8	283.1	203.2	20.2
100507_at	840.9	2146	2569.8	452.9	285.6	261.4	1767.4	525.5	567.7	119.6	481.1	157.8	223.7	714.8	282.4	285.9	145.4	398.1	134.6	114.7	406.5	275.2	572.1	1047.9	438.4	755.9
100508_at	2609.4	2080	2209.8	2561.1	2193.1	2839.2	3180.3	3202.1	2367	2312.2	2639.5	1637.6	2462.8	2791.6	2631	1579.6	2019.7	1628.7	1975.5	1536.1	2040.1	1752.9	1372.6	1803.6	1712.7	2270.3
100509_at	1063.2	1668.4	1675.4	1554.9	1768.5	1683.8	2485.7	2267.8	1774.1	1593.9	1450	1669.3	1662.5	1998.3	2117.6	1688.1	2128.6	2053.5	1940.9	1818.4	2151.6	2264.4	2495.4	1841	2091.6	2020.4
100510_at	1910.3	1469.2	1029.6	1590.5	1526	709.2	1959.1	858.5	1203.4	1406.5	967.6	1798.8	1169.3	1070.8	760.8	1501.9	562.8	527.8	1185.7	1248.3	990.4	1089.8	871.3	840.5	1119.5	1108.1
100511_at	1683.2	792.1	781.9	1616.2	1274.1	1650.9	1885.2	1321.3	917	971.3	1299.8	1101.9	1290.4	1639.6	1152.5	1133.5	775.3	966.9	1003.4	1380.3	1135.1	858.5	1030	990.5	1148.5	1055.6
100512_at	645.4	610.1	1145.1	1040.3	959	1066.9	1207.7	1075.6	795	1123.2	1022.9	1000.5	1173.2	1141.7	857.1	1350.4	668	710.2	737.8	696.2	658.4	800.5	692	856.6	784.7	839.6
100513_at	1595.2	1426.3	1526.3	1771.4	1672.3	1735.2	2515.9	2292.5	2075.2	2008	1731.9	2307.4	1944.2	2338.9	2435.6	2443.3	2065.1	2371.8	2162.7	2034.2	2156	1353.2	1995	1729.6	1798.5	2072.9
100514_at	1221.1	1550.9	1101.1	852.4	833.4	844.2	1176.2	952.8	1704	1467.7	1496.8	1553.5	1753.7	2610.1	2060	1972.4	721	647.5	563.5	411.7	713.6	544	556.5	919.5	572.5	1306.8
100515_at	8590.6	9548.4	8740.2	6085.6	7472.3	7344.1	7500.1	7611.2	6957.6	7208.4	6281.2	7018.2	5727.1	6850.7	6635.5	6361.6	9388.9	6309.2	6708.1	6987.9	6603.5	5957.8	6049.5	7948.5	9724.3	7775.8
100516_at	191.5	665.6	211.4	567.1	552.4	903.6	324.4	203.9	285.2	863.7	752.7	499.2	211.5	600.8	910.5	403.6	1224.2	459.2	607.4	725.7	532.2	932	1014.8	1168	194.5	837.4
100518_at	1235.7	329.1	645.6	867.2	626.7	229.1	574.3	139.7	395.5	498.6	671.5	733.6	264.4	474.9	369.7	383.4	772.9	344.8	562.7	652	455.9	587.2	98.5	705.5	457.2	519.1
100521_at	564.6	813.2	446.5	817.5	451.7	818.1	342.5	262.7	334.3	714.9	562.7	609	514.6	652.2	287	560	605.1	322.7	635.7	515.3	480.3	633.2	301.4	211.9	479.6	1009.9
100522_s_at	1696.7	3513.8	2459.2	1713.5	2879.6	2847.7	3117.5	2705.9	2548	2445.7	2110.3	1698.1	2960.1	4239.1	3381.7	3971.3	2804.8	2606.8	2441	1408	2454.3	2226.6	2539.5	3640.3	2281	3143.8
100523_r_at	1045.9	462.6	624.7	760.3	776.4	690.9	660.8	456.9	404.7	318.6	501.3	544.2	527.9	621.8	994.3	1165.9	461.5	428.7	104.8	425.1	336.8	335.9	407.1	590.5	520.3	657.1
100525_at	4169.5	1870.4	4153.7	4853.3	4393.9	4642.9	3530.1	3842.5	3872.9	3844.1	3510.5	3553.8	3470.4	2882	3677	4134.2	3768	3736.6	3790.2	4410.8	3643.6	4195.2	2977.9	4068.3	3774.9	4369.9
100526_f_at	114.7	302.8	120.1	36.5	127	174.4	31.6	58.6	25.2	48.3	38.7	44.8	57.4	59.5	109.2	80.1	106.5	66.8	99.3	48	34.5	61.8	93	45.4	131.3	39.6
100527_at	8252.9	8787.8	9198.8	8909.4	8303	9608.6	9890.2	10129.6	9643.7	9425.7	8949.5	10323.9	9991.6	9716.7	9888.5	9033.9	16763	16442.1	12822.3	13898.7	14532.2	13083.2	15855.3	15702.1	13950	10958.4
100528_at	2599.5	2819.1	2816	2955.9	3711.2	3152.1	4342.2	4338.7	2984.2	3714.9	3372	3834.1	3072.6	3237.5	3607.2	2214.8	3515.8	4155.6	5169.9	3993.6	3799.9	3303.3	3364.3	3210	3478.6	2914.4
100529_at	3182.9	3471	2550.3	2590.6	3792.9	3786.7	3125.9	3585.2	1973.7	2858.9	1547.7	1936.6	2064.9	2748.7	2582.1	2865.4	3171.9	2888	3735.1	3382.9	3533.9	3134.1	3606.4	3692.5	3694.8	2243.1
100530_at	7491.5	7898.2	6566.8	6331.1	6698.9	6644.1	6263.7	6730.7	6483.8	5923.4	5387.3	7086.4	5403.2	5426.9	6395.8	7055.3	4969.4	4993.8	5892.7	5795.1	3902.1	6068.4	5177.6	4899.9	5436.3	5966
100533_s_at	935.8	768.3	781.7	1190.4	576.8	678.8	721.3	306.6	727	769.9	959.4	814.4	829.4	843.6	860.4	733	814.7	692.8	448.5	524	626.6	655.7	607	637.9	746.8	821.9
100534_at	4401.3	5055	5265.6	4450.5	4666.7	5530.6	5848.1	4908.6	5042.8	4961	5278	5672.2	4925.7	4794.8	4750	6180.6	5905.7	5930.8	7980.6	7089.6	6395.6	5459.2	5668.5	4980.3	6350.2	5013.4
100535_at	3971.3	4302.4	4787.9	4196.4	4253	4026.7	3535.8	4919	3629	4581	3310.7	3499.4	3807.3	4205.6	3818.9	3726	4578.7	7047.1	4365.3	4169.5	4357.1	4708.4	4811.2	5043.6	3125.9	3996.4
100536_at	56.8	91.7	76.6	56.4	68.1	58.3	62.4	59.9	45.8	71.1	53.8	75.3	54.7	53.5	38.3	41.7	32.1	13.5	38.9	30.8	12	40.5	25.3	19.5	32.4	32
100537_at	535.2	74.6	170.6	469.1	169.8	74.7	68	71	231.8	930.3	777.5	100.9	146.6	61	388.2	119.5	66.5	175.9	94.9	61.7	171.3	21.3	132.9	57.5	49	358.2
100538_at	31074.8	37260.3	35065.8	32887.2	29165.7	30504.5	28591.1	30669.8	41861.8	37450.2	39078.3	38140	39971	35811.4	36804.5	30294.9	22967.4	26474.3	15398.9	20183.3	28546.1	27292.6	21745.1	16659.5	19317	32882.8
100539_at	10136.7	9593.6	9122	10132.8	10060	9710	6760.3	8556.2	10891.3	9536.5	10678.3	11802.5	9074	7166.6	6724.7	7299	7418.9	8188.5	8182.7	7619.6	6956.5	6792.7	9172.7	7287.9	7207.7	8064.1
100540_at	5368.6	4850.2	4034.9	4927.3	5736.7	3931.1	5690.6	6505.6	5789.5	4599.4	5740.4	5532.2	5660.9	5163.7	5377.4	4189.7	5540.1	3777.9	4185.5	4446.4	5001.8	4773.8	5491.8	6044.1	5042.1	5520.4
100542_at	542.8	147.6	100.1	256.1	287.5	150.2	114.3	139.1	177.9	254.2	184.3	212.9	133.5	92.1	21.1	58.9	91	32.9	89.1	66.5	72.7	91.4	105.3	69	37.9	137.1
100543_s_at	5432.9	5596.8	5007.8	5246	4896.6	4547.7	5082.6	5016.2	5432.8	4979.8	5217.1	5019.8	5253.8	5116.7	5688.4	5265.7	5524.8	6486.8	6446.2	5914.8	6289.3	5165.8	5890.4	5081.2	4875.8	5411.9
100544_at	725.7	826.4	881	600.5	1110.2	754.6	889.1	612	681.4	615.5	503.8	641.7	717.2	597.9	685.4	1125.2	514.9	712.2	551.7	777	667.8	508.3	723.2	481.3	547.5	694.7
100546_at	276.5	58.9	141.4	394.7	83.8	129.7	77	163.9	118.4	411.3	114	152.2	218.4	414.6	172	100.4	293.1	332.7	176.7	208.5	91.3	42.5	412.4	79.7	54.9	118.5
100547_at	3153.8	3079.1	340.1	2642.6	2167.4	822.9	2857.9	1072.4	3031.8	2013	2329.6	2251.3	2581	461.3	2224.9	2058	2832.6	2173.2	2036.4	3002.3	2806.4	1979.4	2556.3	607.1	2243.2	614.6
100548_at	3186.3	7248.8	5728.8	5223.4	7979.9	6250.4	10973.8	7336.9	6531.9	5707.6	7022.4	6120.6	5841.1	10662.4	7721.6	10135.2	5755.7	6085.3	6830.6	7311.6	6195.4	6907.5	6911.2	7215.5	5226.1	8678.6
100549_at	1017.6	999.3	1026.4	1221.2	1295.1	975	618.8	822.3	1046.8	979.9	815.4	1051.3	753.6	687.1	923.4	949.2	543.8	372.8	432.9	637.4	510.1	796.8	506.6	366.4	435.1	1387.4
100550_f_at	101717	120666	123476	113350	86339	89501.9	90755.2	100820	96764.5	87986	94595.6	90624.3	102842	81630	96842.2	113302	48052.7	50625.1	49247.6	33143.3	41718.1	50860.7	52827.3	44965.3	42201	90746.5
100551_r_at	252.1	196.2	155.2	119.8	191.6	354.4	370.5	119.1	73.7	142.2	134.1	202.2	152.8	131.3	67.6	89.2	64.1	103.2	47.4	101.9	45.1	162.3	66.8	118.4	60.1	84.3
100552_at	2236.1	1551.3	1446	1893.6	1560.6	3167.3	2211	2472.2	1660.3	2254.2	1720.3	2042.2	1495.3	1798.8	1717.3	2321.2	1539.6	1892.4	1284.5	854.5	1761.6	1421	1963.3	1827.5	1719.9	1879.2
100553_at	5845	4261.5	4804.8	6461.4	6346.4	6147.5	4637.8	4700	4264.4	5223.9	4157.3	5074.4	5337.9	5307	5126.9	4456.8	6094.9	6302.6	6653.3	8065.7	6952.4	7678	5609.1	6716.4	6926.3	5850.7
100554_at	7709.6	6018.8	6546.1	6673.1	9412.7	6256.9	8182.4	9865.2	6044.7	7729.7	7613.5	6294.3	10820	9797.1	9044.9	9705.2	5663.4	8111.1	5972.8	9223.5	11058	10200.6	9316.8	8864.5	8795.8	8967.1
100555_at	11809.2	9712.7	9979.9	10191.7	32292	16805.3	23570	13798.7	5937.7	6653.3	5992.6	6204.5	11408.4	22797.5	15351.4	16718.2	11233.6	10307.3	11168	7948.9	37945.3	15280.7	14970.9	23455.4	15609.8	43095.8
100556_at	128.8	262.1	405.3	125.2	102.1	198.2	478.1	45.1	353.4	64.5	62.8	212.6	145.3	168.4	65.9	618.4	34	13.5	50.7	51.1	176.6	50.9	71.2	135.7	37.7	96.2
100557_g_at	9638.4	8200.7	8754.3	9736	10073.7	9070.7	10169.9	8871.3	8838.9	8718.4	10367.7	9394.2	9640.4	9083.2	10458.9	9288.6	12817.5	12539.3	10471	11633.4	12971.3	9713.2	11840	12822	12054.6	10243.5
100558_at	148.7	123.9	89.4	98.6	366.8	102.6	68.7	69.3	41.1	103.4	48.3	136.3	99.7	59.8	65.8	81.7	95.7	57.7	69.7	62	52.9	57.1	27.3	54.5	76.6	70.2
100559_at	1067.1	1141.2	811.4	785.6	1100.1	1052.5	1287.3	783.5	965.7	1052.7	988.3	867.5	861.7	870.9	1087.7	1094.1	645.3	945	799.8	1230	956	863.3	806.7	931.5	1049.4	1079.9
100560_at	5904	7155.3	5950.5	7154.1	6448.9	6458.4	5594.4	5341.5	7482.7	6586.3	7406.3	8288.6	6275.8	6171.3	6846.5	6190.8	8016.8	9180.7	6612	10921.4	7360	10063.4	7283.1	9383.4	8856.7	6625.2
100561_at	1745	1714.2	2016.1	1539.7	2081.8	2284.7	2698.2	1767.7	1552.6	1476.9	1393.4	1488.8	2322	2904	2294.3	2303.9	1196.2	1283.5	1142.1	890.4	1498.8	1062.9	1133.2	1481.5	1443.6	1692.9
100562_at	9181.7	6790.3	7768.1	6909.7	7672.7	6703.1	6064	5976.6	7033.2	6706.8	5606.6	5362	6949.4	6017.2	5878.5	6307.6	10718.7	8464.8	7961.1	7414.3	6191.3	6583.8	9358.5	6479.5	6208	5857.5
100564_at	4362	6104.6	6058.2	4886	3592.7	4533.2	3277.9	5193.6	6316.1	5270.8	5808	4585	4804.5	4699.3	3765.6	3941.4	7388.5	6090.5	6302.7	6315.2	5291.1	6373.6	4777.3	4486	7244.5	4523.3
100565_at	2136.7	2079.4	2325.6	2019	1967.7	2530.7	2545.2	2007.3	1823.8	2447.3	1762.3	1944.3	1827.7	1900.2	1791	1966.3	1591.5	1648.3	1974.1	2050.4	1290.8	1675.3	1672.3	1177.1	2204.4	2065.6
100566_at	10755.4	13912.3	9818.5	9618.5	13390.5	9439.1	10663.4	12325.6	10497.8	6329	8648.9	5968.8	11024	14020	13062.4	13661	11538.6	12360.9	16834.5	11539.4	10872.3	8021.3	9225.8	21692.9	11981.5	13360.8
100567_at	3120.2	3789.2	5327.9	3382.7	3017	3073.6	3194.7	3213.5	1821.8	2614.9	2579.4	1783.1	2354.3	2374.7	2175.9	3258	1968.2	2051.9	1606.4	1060.3	1082.1	1858.7	1278	1216.6	1215.1	2083.9
100568_at	2794.5	3672	2550.4	3066.7	3489.4	3450.8	3203.1	3345.5	3163.9	2785	3120	3428.8	3298.6	3481	3230.8	3926.6	3108.1	2980.3	2837.5	3398.3	3181.9	2970.6	2448.8	2770	3225.3	3597.5
100569_at	10286.9	11855.1	11367.4	7444.4	14029.9	12494	23209.4	19799	9038.1	9745.3	8534.4	8922.3	17310.3	19668.6	20661	20488.8	10292.3	12037.4	12333.5	12381	18660.4	10549.2	14934.7	20371.3	11505.2	18631
100570_at	3428.9	2954.7	2553.4	2407.1	2816.6	3578	3224.2	3507.7	2812.8	3165.3	2437.4	2619.9	2976.5	2245.3	3018.5	2644	3685.9	3403.8	3605	3454.6	3536.4	3606.7	3521.2	2942.5	3277.4	2514.4
100571_at	6915.1	7626.1	7257.2	6329.8	6632.3	5782.7	8189.1	8196.3	7496.2	8303.9	6617.5	7220.7	8417.7	8303	8338.7	7287.4	9099.8	9834.7	9495.3	9690.7	9748.7	8958.2	7331.2	9039.6	6243.1	4783.3
100572_at	2682.6	3842.1	3793.6	3965.6	3342	4148.1	3794.2	3752.5	3192.2	3706.8	3365	3373.3	2659.2	2988	2750.2	2836.7	2575.3	2467.3	2071.9	3371.9	2728.8	2933.3	2509.9	2780.8	2985.4	3282.6
100573_f_at	4832.4	6987.8	4765.2	5733.4	7224.5	4782	5667.4	5179.4	4021	5091	4668	3441.2	5735.3	5811.6	4705.2	5051.7	5763.1	6584.1	6010.4	7083.8	6098.2	7182.2	4858.2	5348	5852.2	5332.8
100574_f_at	59322.4	74148	65026.4	68311.3	63414.7	87501.5	97623.9	87718.1	57889.7	84891.8	84407.8	76135	92244.3	87328.1	88173.6	70556.2	102650	75638.2	94987	72653.5	81304.6	70208.7	106999	105078	75201.3	77791.2
100575_at	1985.4	1188.4	1646	1563.5	1083.1	1617	1146.9	1206.4	1942.5	1255	1826.7	1688.2	1425.1	1594	1735.1	1105.2	869.3	1134	576.7	1550.7	1226	1237.7	969.6	1143.8	1147.7	1539.5
100576_at	762.1	842.8	778.2	615.6	432.2	647.3	974.9	777	876.5	586.7	759.1	1035.6	847.9	858.1	588	944.7	502.4	493.1	761.3	620.6	430.1	667.7	468.2	580.7	248.7	286
100577_at	520.9	768	809	865.1	833.1	606.9	657	631.2	722.3	596.9	380.8	514.3	480.2	450	578.7	386	219.1	595	38.9	669.8	373.6	585.1	290.3	608	601.3	765.6
100578_at	3543.4	4074.5	3864	3762.3	3740.3	3649.7	4028.7	4313.8	4036.4	3756.2	4054.5	4091.1	3930.4	4330.3	3528.4	3555.7	4218	4684	4284.7	4938.8	5319.5	4267.9	4590.3	4454.8	4648.6	4164.6
100579_s_at	6144	7295.6	6378.5	5249.9	6912.7	6219.3	7416.9	7022.6	6244.1	6039	6572.1	6013.5	7182.4	6526	7819.9	7359.6	4433.7	4819.6	4207.8	3976.4	5313.9	4122.2	4067.5	4138.7	3892	7054.5
100580_at	1412.9	271.7	141.2	344.5	458.8	246.5	181.2	179	531.2	659.9	977.4	378.1	782.1	195.7	203.4	778.2	94.9	126.9	211.5	212.9	201.9	131.9	159.6	720.3	666.4	224.2
100581_at	6249.7	6297.7	6002.7	6837.8	6042.7	7485.6	7850.4	7304.6	6694	6723.6	6914.9	7296.6	6544.9	7370.6	7296	6602	5194.4	5843.2	6370.3	4641.2	5989.2	6467	5732.2	6108.1	6335.5	6479.6
100582_at	635.2	1064.2	1747.6	429	1119.7	1398.2	1916.3	2669.5	1272.5	2685.3	1831.5	2178.3	2499.7	2538.5	1929.7	3082.9	1740.7	2638.8	1367.7	2631.9	3085.8	2331.6	1474.3	2505	2804.6	2364.8
100583_at	227.7	1089	1022.8	861.8	1207	807.8	765.4	732.9	225.8	958.7	242.1	226.5	283.2	193.9	423.5	347.9	214.5	158.6	200	602.6	354.9	494.5	196.2	286.3	226	541.7
100584_at	1541.5	1284.2	2166	2050.9	1959.7	1566.7	2625.1	2476.5	1862.7	1217	1655	1271	1765.9	1885.9	1935.4	2075.7	1234.7	1324.1	2008.4	1772.3	1424.6	1481.7	1195.7	1837.8	1643.8	1886.9
100585_at	780.3	197.3	477.1	289.1	193.7	536.9	191.3	101.4	436.5	106.8	174.9	423	288.8	123.4	167.5	514	123.3	173.7	333.4	194.6	112.2	380.1	53.4	201	54.2	169.1
100586_i_at	641.3	643.3	284.3	1013.6	1248.8	976.3	419.5	449.2	283.1	791.9	537.9	991.3	690.2	348	568.5	232.6	622.8	485.7	225.1	619.3	674	162.6	545.3	123.5	962.8	396.6
100587_f_at	1558.5	1653.4	1792.6	1758.8	1546.8	768.7	999.2	1188	1380.3	1402.2	1302.2	922.3	1180.6	758.9	1211.1	1235.9	494.6	885.9	703.9	883	598.9	1077.2	643.1	556.3	411.5	1417
100588_at	4566.2	6873.9	6870.4	6329.6	6996.7	6188.3	5701.7	5981	6338	6641.3	7389.5	6619	7208.4	6128.8	6170.2	5241.4	4159.4	4551.2	2803.6	4195	4227.8	4319.1	4075	3643.4	9215.5	7257.2
100589_at	556.4	212.3	620.3	528.2	405	298.9	368.5	477.8	224.4	315.2	666.5	193.4	171.4	187.1	384.8	297.6	576.7	282.4	454.6	137.2	418.4	532	500.5	523.3	161.2	390.6
100592_at	26184.8	24667.3	25331.3	22275.9	24523.9	22614.7	22659.4	23926.5	25874.1	23777.8	24037.3	26510.6	24559.8	19812	22498.1	19135.3	47837.9	35431.3	38226.7	36835.4	34435	31960.6	41836.2	37545.1	40064.2	22739
100593_at	136401	121664	134387	143332	116313	101183	95687.9	104054	100813	96488.1	138002	85408.2	107317	79483	98757	130709	124568	115672	110280	100622	119725	100255	157741	119307	123277	92612.6
100594_at	1969.5	2548.6	1847.1	2386.7	3548.4	2883.7	4839.9	3198.4	2990.7	3379.4	2490	3635.1	3249.5	3694.1	3680.2	2455.4	2672.6	3873.2	3558.4	2767.4	2577.6	3830.2	3607.2	2940.1	4268.4	3498.4
100595_at	8771.5	9901.8	10079.9	9579.7	9718.6	8819.3	10355.5	9745.6	8263.6	9887.3	9249.2	10988.7	9766.8	9941.6	9398.1	9080.2	14036.8	12559.8	9860	10838.4	11655.4	9485.2	11564.8	9782.8	11764.1	10286.1
100596_at	6470.4	6362.2	6569.4	6658.1	5474	5076.5	4739.4	5797.8	6779.1	7901.3	7079.8	8781.2	5020.3	4190.9	4232.4	5247	11214.9	9556.3	8371.5	9547.3	7111.5	7280.4	7495.4	6739.2	9422.6	3381.5
100597_at	3618.8	4503.1	4566.3	4073.7	5848.6	4359	10477.4	6898	3198.4	4565.1	3133.3	3093.1	3416.4	5602	3848.8	3961.5	3115.8	2696.8	2870	3010.7	3753.1	3373.2	3122.9	3018.9	2839.9	5822.7
100599_at	13637.3	9704.4	12484.3	10726.5	13090	9436.3	9441.6	12046.2	11462.3	9697.7	12457.2	10417.8	11304	11161.5	12911.4	13812.8	9492.7	6919.5	7567.8	9736.1	8658.7	8382.3	7420.7	8667.6	10374.8	15237.3
100600_at	1224.6	1097.4	1333.8	1483.4	891.4	1144.2	3551.7	2005.4	1143.4	1007.9	1021.5	1013.6	918.2	868.9	1218.9	1101	978.5	912.3	1306.1	1236.5	1188.9	1089.5	792.6	1355	1020.4	967.4
100601_at	10298.9	7939.5	8316.4	7985.5	10806.5	9897.1	11628	8046	9223.8	8445.9	9244.1	6951.3	9378.5	7717.6	8749	8368	7774.8	7861	7693	8789.6	9766.7	8590.9	7857.9	8826.9	6132.1	9324.3
100602_at	55	94.7	261	77.9	108.6	37	253.4	22.3	35.3	20	216.8	46.1	247.6	60.1	32.1	84.3	151.4	24.3	163.2	116.9	235.3	204	16.9	243.6	119	99.6
100603_at	1397.5	2095.8	2036	1951.9	1836	1399.5	1867.4	1866.5	1615.1	1587.2	1626.6	1342.8	1576.9	2018.9	1320.2	1852.2	1073.4	1155.1	1408.4	1180.5	1344	1333.3	1238.9	902.1	1343.6	1861.7
100605_at	2980.1	3566.2	1813.8	1738.9	2513.9	3130.5	3187.9	3991.5	1677.1	1599.4	1355.9	918.5	1748.3	3929	3615.9	2682.4	2514.8	1705.8	1744.4	1684.7	2258.9	1923.6	1852.1	8394.6	3167.7	2535.3
100606_at	24645	31832.8	31956	21900.4	37838.7	41267.3	45555.6	41391.7	25230.3	27947.6	30060.4	29561.5	40437.8	44186.3	41152.3	43368.1	34911.6	30145	40983.2	32057.5	41371.2	36400.3	39714.3	40579	16720.8	39784.3
100607_at	3184.5	2617.1	3107.4	2417.6	2847	3509.1	4358.2	4075.3	2505.9	2605.2	2505.4	2807.9	3309.1	4077.2	3666.1	3997	2528	2726.9	2908.3	1984	2584.6	2992.2	2646.7	3240	2251.4	2679.6
100608_at	3126.3	2700.9	3528.7	3506.5	2808	2878.6	3143.5	3254.1	3040.6	3240.9	3417.8	2792	2365.8	2834.4	2393.7	2928.1	4725	4550	5294	5112.7	4451.3	4345.7	5730.6	4167.6	5202.6	2761.4
100609_at	280.2	174.8	60.4	128.6	292.5	187.7	312	230.4	326.2	450.6	153	349.2	475.4	264.6	117.2	370	93.6	45.3	175.5	149.3	167.5	140.4	270.5	305.9	93	263
100610_at	26674.5	26763.1	22617.3	27868.6	26766.4	26313.6	27708	29240.5	35040.8	31929.7	39378.7	35788.9	33102.3	32606	34587.3	32679.6	22552.7	28717	29968.7	29225.6	27525.3	27993.1	31855.8	32338.1	31957.8	31198
100611_at	5702.6	6648.7	4791.8	6032.9	7912.7	7003.1	13310.9	10985.2	6399	4747.7	4918.9	3545.4	8873.4	8733.9	8406.3	7398.5	5158.4	6371.4	6083.7	4280	6952.1	6126.4	4507	6757	8881.7	7748.3
100612_at	216.8	278	111.3	175	387.9	103.2	305.5	191.4	183.5	166.7	144.8	691.3	190.8	210.5	838	400.7	796.6	843.1	179.5	256.1	417	445.4	294.7	885	512.3	192.2
100613_at	18443.3	18469.6	18486.7	18256.1	17761.9	15899.3	15482	16402.6	18006.3	18568.7	19297	19449.8	18712.5	10961.7	15757.9	21416.3	13725.3	17425.5	21366.7	18333.7	14395.3	16452.2	17011	13494.4	24939.1	18058.8
100614_at	96415.4	76622	100054	77795.6	64148.6	67913.6	83139.6	68170	78190.8	67547.3	85896.3	75776.5	72114.9	67368.5	69170.7	120133	226596	179061	186569	145929	167861	138719	252289	194745	222313	73878.3
100615_at	227.9	294.2	293	129.9	77.5	130.3	29.2	101.8	155.3	70.1	162.9	79.9	100.2	152.9	38.4	104.3	65.2	42.9	54.3	33.1	41	64.9	55.5	58.7	113.3	104.6
100616_at	2259.5	1881.5	1652.8	1991.2	1727.1	1491.3	1125.2	1175.2	1261	1814	2340.7	2468.2	838.5	1070.7	1259.2	1446.2	997.6	923.7	1367.8	1773.4	828.3	1323.8	1556.6	1299.2	1828.1	1314
100617_at	95.3	1159.2	980.5	174.7	498.7	925.7	258.5	232.2	506.7	541.5	195.3	668.1	627.6	957.7	459.4	1362.7	435	527.5	690.9	740.6	984.4	126.3	152.6	312.3	473.6	53.3
100618_f_at	10057.7	12697.6	13142.1	10276.5	9909.9	13432	7987.1	8121.8	7316.1	8021.8	9365.9	7575.8	7843.3	8493.2	7245.7	9222.7	7803.4	8312.8	7333.7	9892.4	7394.2	7906.3	8455.6	8050.6	8263.7	9176.6
100619_r_at	1434.6	2149.8	2246.6	2372.7	2352	1507.5	1331.4	1707.7	1867.3	1999.5	1053.1	1428.1	1508.3	1605.8	2028.4	1730	1974.6	1780.2	1357.6	1297.7	1682.7	1528.9	1855.9	1699.2	1723.6	1847.6
100620_at	577.9	411.7	479.2	402.3	475.4	598.5	530.2	356	333.5	355.4	285.5	398.9	534.9	209.6	285.2	596.9	298.2	720.9	324.5	397.4	302.2	683.5	622.7	203.1	254.4	314.6
100621_at	3425.2	4715.5	5087.9	3803.5	3190.7	3932.8	4530.2	5539.3	4209.1	4473.5	3400.4	4229.6	4195.8	4300.8	5743.7	6223.7	5318.9	5411.7	4212.9	4555.6	6211.4	4054.5	5499.1	6464.6	5693.6	4950.6
100622_at	8898	10637.4	11843.1	11291.6	9881.8	11283.9	9418.7	11560.5	9603.4	11337.9	10341.8	8970.2	7421.2	9053.2	8428	8622.9	10032.4	10444	9443.9	8696	8614.9	9314.5	9287.8	6865	9225.1	9262.2
100623_at	466.4	368.9	624.6	785.5	661.7	821	266.9	208.8	375.6	354.1	467.9	427.3	539.6	354.5	71	393	433.8	121.9	405.6	263.2	98.4	350.5	252.9	291.9	184.9	92.3
100626_at	534.9	391.4	489	82.6	632.1	204	463.1	587.3	202.1	547.8	173.9	323.3	94.6	443.4	207.4	228	35.3	304.8	299.3	217.8	292.9	181.6	437.1	328.7	195	509
100628_at	54547.9	58296.2	55922.8	62024.2	50213	54997.3	31496	44432.3	58583.4	58067.6	63183.1	65655	70650.1	52660.8	64649.2	50878.6	57993.9	64104.2	67052.8	52472.6	59606.5	53950	67361.8	52518.4	46183.8	55893.6
100629_at	4167.6	4654.8	4779.1	3923	3169.2	3305.4	2821.8	3707.9	3898.9	4019.5	2964.7	3801.9	2633.5	3341.4	3213.9	3148.3	3535.9	3820.5	3786.6	3017.7	3251.6	3378.2	2872.7	2908.9	3074.7	2958.2
100630_f_at	19216.1	18138.3	17632.5	18464.8	16735.1	18880.2	15095.4	15562.6	19483.1	15537.6	18368.9	18405.9	14696.2	14095	15173	14321.5	27080.6	20214.3	26410.2	28120.9	20072.4	23281.3	24494.2	25371.4	30936.7	16397.2
100631_r_at	3105.6	2842.1	3818.7	4039.3	2260.8	3332.5	509.5	829	523.9	1381.7	2631.1	404	2291	2232.9	1409.6	1769.5	1614.3	994	3364.8	3589.5	462.2	2856.7	2226.9	3159.2	1515.3	2458.7
100632_at	2384.4	3256	4582	3367	3723.9	3054.5	3033.9	3278.7	4130.9	4339	4174.3	5217.6	4200	2961.6	3084.5	3466.2	3668.6	3731.3	3358.6	4770.6	3240.2	3971.8	3526.9	3690.3	3720.8	3198.7
100633_at	3470.6	3837.9	4303.4	3641.7	3079.2	3114	3840.1	3598.1	4465.4	4427.7	3310.8	3281.1	4132.2	4619.7	4682.4	4130.1	4132.9	4700	5022.4	4584.2	5361.8	5264.7	5124.3	4508.1	4418.3	3347
100634_at	832.7	88.9	581.6	736.1	622.9	506.6	544.5	242.7	389	310.8	472.8	603	241.5	566.8	705	265.9	172.8	123.6	240.2	268	66.6	365.8	351	136.7	281.4	460.2
100635_at	25493.7	18539.6	18789.1	16347	18502.1	18199.6	23972.4	23949.3	21089	20664.2	23196.5	22190.3	20993.8	17680.6	19513	20972.8	33765.8	31062.8	34462.4	31090.7	32897.6	29414.3	41718.3	38302.1	34569.4	19882.2
100636_at	4929.1	5832.3	4807.4	4729.7	5900.1	5184.6	6416.8	5941.4	5696.7	7962.9	5398.7	6099.6	6373.2	6141.9	6074	4895.4	4551.5	4732.3	5779.4	4292.9	7865.3	6836.2	5993.8	5378.7	5455.1	5750.1
100669_at	282.6	46.4	264.1	145.9	154.4	153.3	111.3	98.1	173.3	182.9	255.1	16.4	252.6	68.2	30.1	21.7	15	101.5	100.5	70.5	161.4	64.6	15.5	22.6	98.3	142.1
100670_at	101.4	98.6	71.3	85.5	168.3	248.4	69.9	43.4	314.2	168.5	172.2	72	58.1	82.3	53.9	266.3	14.7	41.8	43.4	63	234.6	27.1	105.7	57.1	27	44.9
100671_at	367	33.2	300.6	445.2	45.3	287.6	15.2	101.2	216.8	19.9	224.8	182	126.3	214.3	32.6	22	183.9	159.7	43.2	201.9	53.3	153.5	32.3	112.6	203.4	53.2
100672_at	28.2	166.7	89.8	19.2	23.1	23.6	69.6	111.9	34.4	11.9	11.2	8.3	15.9	11.7	88.4	30	88.3	19.3	10.8	149.1	74	50.1	12.6	42.1	8.4	17
100673_f_at	819.9	537.2	615.9	465.8	207.2	510.1	497.4	218.3	749.3	280.2	536.2	822	36.7	238.4	209.9	73.5	306.8	211.3	587.9	446.4	429.3	392.3	432.7	306	532.8	411.6
100674_f_at	279.4	248.7	96.1	106.8	377.1	75.6	417.5	380.6	122.4	375.3	208.2	216.6	167.4	246.6	179.2	252	439.7	120.1	247	189.3	160.5	108.1	309	437.2	471.3	231.9
100675_at	58.1	133.5	85.5	83.1	209.7	103.4	192.8	207	90	115.2	38.2	97.1	60	118.5	59.2	490.4	201.1	30.5	47.2	50.5	140.5	97.9	114.6	152.6	253.7	62.7
100676_at	222.6	57.1	48.1	120.5	81.7	83	223.1	375.3	34.6	27.9	72.5	31.5	98.8	27	21.9	38.6	68.4	28.6	175.7	27	20.7	102.8	139.3	31.3	33.2	45.4
100677_f_at	558.4	115.3	146.7	674.7	130.1	200.8	166.4	385.4	143	160.1	180.5	435.5	74.7	98.5	34.5	91.7	111.9	35.2	99.2	98.8	74.2	72.2	166.2	86.6	373	89.9
100678_s_at	262.6	332.3	366.5	338.2	209.8	103	49.1	220.9	270.4	26	133.6	117.2	134.8	40	206.1	48.7	49.6	70.6	124.9	48.6	22.1	48.2	254.5	38.6	89.9	79.5
100679_at	156.7	326.3	98.6	135.2	207	239	153.5	157.3	168.7	124	46.2	127.7	101.7	70.1	101.9	40.1	46.6	46.6	81.4	86.3	75.2	75.9	129.1	120.6	39.9	118.8
100680_at	76	67.1	75.6	601.4	58.6	376.8	209.4	35	38.8	86.2	400	71.4	21.9	20.7	48.7	67.3	42.4	36.5	23.7	34.5	27.6	36.9	12.2	40.3	52.7	55.5
100681_f_at	865.3	243.7	188.3	242.7	112.3	173	429.4	161.9	288.2	125.2	126.6	218	387.8	113.3	536.1	211.2	163	73.9	179	109.5	110.6	218.9	144.2	149.6	81.3	212.2
100682_f_at	649	914.4	1143	927	714	591.5	651.4	380	245.7	573.9	624.8	853.4	614.6	414.1	821.7	1212.8	125.4	295.5	611.8	502.7	440.3	415	429.8	513.9	668	911.1
100683_r_at	502.4	258.5	459.8	351.7	327.9	314.5	65.2	113.2	333.1	346.9	613.4	234.7	300.8	213.6	205.4	210	239.1	203.5	240.2	180.5	234.8	140	694.5	629.2	411.3	476.8
100684_at	5416.7	5222	6115.5	5617.9	5534.7	5595	6591.1	6841.6	5697	5831.1	6544.2	6266.8	7521.1	6846	6533.4	6680.7	6231.5	6985.2	6947.1	6150	6972.5	5753.4	6634.1	7144.5	6196.1	6113
100685_at	573.4	208.8	835.9	299	287.6	373.6	497.8	770	269.3	532	628.7	340.3	148	150.7	152.2	229.1	107.4	128.9	581.3	603.5	142	609.5	418.1	289.3	92.5	1091.8
100686_at	91159.5	82757.1	89338	88034.8	74685.1	60569.4	66040.2	74079.2	63723.4	66756.3	80028.3	63564.6	84393.9	66225.9	75077.5	99226.1	64641.7	75720.8	69517.1	62965.5	70132.8	71294.7	93524.1	70695.4	72045.6	65524.7
100687_f_at	617.9	86.2	124.5	76.1	20.5	57.7	32	16.8	150.2	36.9	30.4	36.9	53.2	36.8	36.6	29.4	29.5	36.9	158.6	101.7	21	23.3	55.9	24.5	180.7	29.4
100688_at	265.7	263.9	88.9	172.9	53.2	115.1	159.6	240.6	81.1	111.2	90.1	127.9	124.9	47.9	153	360.1	31.3	24.4	41.1	19.6	43.1	39.3	28.5	91.2	22.2	155.6
100689_at	43.6	13.8	15.8	159.5	41.9	200.2	82.5	13.7	18.3	30	53.3	22.4	18	79.2	28.1	33.9	50.5	15	22.4	10.2	18.6	8.6	15.5	9.8	114.3	12.4
100690_at	607.6	812.8	903.5	310	349.8	226.6	1018.4	894.2	185.3	834.6	650	886.1	645.5	364.9	648.4	895.1	707.8	89.1	486.6	985.6	715.4	869.4	494.9	816.3	957.6	1325.7
100691_at	77.2	41	40.5	37.5	63.7	19.7	26.4	15	240.1	52.8	245	94.3	36.8	32.3	20.3	21.3	24.4	12.9	34.3	13.7	18.3	28	52.7	26.6	53.9	42.5
100692_at	195.1	205.7	147.3	250.1	178.6	168.3	110.7	117.1	155.7	77.6	144.9	143	128.8	81.7	158.8	341.8	181.3	103.7	108.9	82	50.5	127.3	87.2	70.8	90.5	168
100693_at	1207.8	786.5	558.7	666.7	952.9	543.9	330.8	407.6	698	473.6	700.3	519.5	309	490.6	333.1	392.3	643.3	602.7	716.4	540.1	469	353	546.9	647.1	624.5	480.8
100694_at	82214.7	88044.6	96082.7	85179.1	77022.8	70193.2	74099	82777	80903	54120.6	91525.7	49944	83859.4	44061	67776.1	96679.9	91945.6	99177.3	94643.1	81727.4	79655.6	78491.5	103349	105303	104420	70236.7
100695_at	817.9	414.5	313.5	1087.5	861.9	228.4	167.3	532.7	159.8	147.7	159.5	719.7	164.6	104.9	654.6	263.2	450	290.3	171.1	131.8	279.1	228.4	79.5	112.8	106.3	288.9
100696_at	841	886.4	806.4	1092.8	635.8	699.4	335.9	655.4	597.4	778.2	890.1	726.7	544.3	459.2	655	500.3	589.2	357.2	687.4	587.9	443.5	341.8	285.4	580.9	683.2	502.1
100697_at	581	537.2	767.6	417	1110.4	679.6	795.8	565.8	172.7	701.2	639.3	971.4	735.1	312.7	672.9	298.1	121.4	471.5	646.7	681.2	410.9	348.3	284.5	159.3	648.2	821.9
100698_at	201.9	96.9	108.7	203.4	100.4	109.5	91.7	85.6	126.9	157.5	132.5	219.7	90	62.4	48.8	125.5	118.4	53.4	116.9	57.4	74	88.7	95.5	138.2	54.9	90.3
100699_at	76.4	58	55	66.8	43.6	93.2	36	37	28.9	65	61.1	75.2	50.2	44.9	47.6	40	63.6	30	27.7	29.9	32.9	45.6	11.8	32.7	23.7	39.4
100700_s_at	1332.9	821.5	1499.5	934.1	885	989.1	733.1	555.7	618.6	769	1089.8	936.1	933.4	753.3	858.7	1279	1176.1	726	1051.8	963.8	698.6	642.9	551.8	980.2	1148	433.9
100701_r_at	310.2	1212.3	1149.7	1077.5	350.4	796.3	570.5	807.5	623	801.6	167.1	520.4	745.8	836	787.8	1033.4	739.3	745	674.8	671.9	785.9	594.8	242.7	1000.5	797.5	281.8
100702_at	1105.1	1415.6	1897.6	1846.3	2515.1	1932.1	1444.2	1280.3	1326	1075.7	2481.4	1459.9	979.3	1222.8	1390	1533.3	1005.3	948.2	1253.5	1229.5	720.8	1498	983.7	966.8	1003.7	1545.4
100703_at	494.5	258.1	185.2	284.5	293	60.2	354.7	220.2	392.5	280	273.7	175.2	97.7	254.6	150.1	94.8	163.5	362.5	125	296.4	171.8	162.1	243.8	170.8	220	187.9
100704_at	195.4	81.5	195.2	100.6	82.4	25.3	242.1	74.9	52.2	100.8	136.5	98.2	82.7	20.1	73.6	60.8	36.4	23.5	73.4	39.8	57.1	42.7	187	100.4	284.7	52
100705_at	84.6	33.7	105.6	44.4	25.9	58.4	28.5	25	19.4	30.3	46.7	53.7	23.1	26.7	49	44.2	24	19.5	25.4	16.1	34.6	25.5	80	13.1	26.9	34.8
100706_f_at	278.7	25.6	101.1	140.7	35.6	99.7	98.6	160.9	153.8	62.8	20.9	106	155.1	68.9	49.4	59.3	67	12.2	40.7	14.7	14.1	37.7	13.9	22.9	190.2	306.3
100707_at	1229	536.8	648.4	247.6	398.9	193.3	477.5	466.3	537.5	262.7	586.4	490.1	602.1	661.2	390.1	523.1	76.1	493.4	778.8	478.3	524.4	695	314.5	567	283.7	594.8
100708_at	8872.4	8710.8	9663.4	9141	10605	11529.6	15907.9	14901.5	10663.4	10182.1	9559.4	10343.7	11509.7	14183.3	12926.3	11481.9	16698.5	14310.6	14310.5	14571.3	14720.3	15363.9	17310.9	17666.4	13494.7	10243.3
100709_at	1040	242	615.5	648	139.9	605.7	767.9	1044.7	158.4	361.9	236.5	187.4	1266.9	994.1	1057.3	157.8	169.2	93.4	183.1	827	732.6	124.2	523.7	289.9	325.9	1200.4
100710_at	11525.9	13592.4	14716.4	15316.9	16430.9	14095	15824.5	16879.3	19143.4	20362.5	22336.8	19484	15193.3	20815.1	16230.6	18023.3	18928.6	22014.3	16089.4	26635.5	25469.7	19136.8	15387.4	19285.8	18571.7	15442.7
100711_at	22809.5	25885.6	25378.5	21169.1	23042.3	26725.1	24002.9	21326.9	24201.2	23859.2	22672	24505.1	26000.8	24076.5	24468.2	22216.4	20083.8	24056.7	19763	17831.2	19389.3	21207.9	21829.2	19746.5	20780	25701.3
100712_at	755.3	640.3	202.2	639	608.5	282.9	67.7	352.4	138.8	532	689.7	618.2	113.6	303.7	96.7	537.7	255.6	52.4	311.7	270.1	44.4	179.8	250.6	439.8	399.4	389.1
100713_at	421.2	777.5	646	557.4	568.4	471.5	543.1	393.6	710.8	622.6	458.4	421	767.6	515.3	664.7	532.1	458	475.9	583.1	532.8	537.9	354.2	471.6	509.5	512.2	639.5
100714_at	123.1	223.2	200.5	294.4	152.7	185.9	233.6	100	221.4	102.4	83.6	58.4	164.5	101.9	85.2	104	115.4	131.4	172.2	70.2	95	104.4	71.3	59	142.8	71.8
100715_at	190.9	76.5	70.8	159.8	27.8	109	10.2	40.9	95.1	21	39.4	40.2	287.2	42	68.7	39.2	20.8	37.8	25	26.8	35.3	28.6	43.3	47.7	53.1	111.3
100716_at	476.5	359.9	610.1	287	182	157.1	132.4	396.5	240.6	216	385.9	357.4	181.8	177.3	173	239.2	137.6	101.7	390.5	135	272.3	175.4	151	744	448.4	313
100717_at	5163.4	3493	3829.5	4659.7	6334.9	4331.6	3096.7	3975.7	4090.3	3912.9	3389.6	3827.3	3291.7	2687.5	3076.5	4918.1	2462.6	3678.8	4022.9	3794.9	3154.6	4253.4	3265.3	3243	4022.5	3899
100718_at	9380.4	14488.6	13288.7	10639.3	12438.3	12202.8	10621.9	10206.5	9543.3	9798.7	8116.3	8077.3	10998.1	13857.9	12405.6	10378.8	17797.7	16709.7	14736.1	13457.6	16549.4	16123.5	18710.3	18496	14770.9	14583.9
100719_f_at	1167.7	645.4	325.3	534.6	631.5	805.4	307.4	485.5	397.5	600	428.2	596.8	137.6	275	554.2	158.7	651.4	635.2	153.7	197.4	526.3	317.4	439.6	326.3	102.4	86.7
100720_at	11701.2	9537.5	11290.3	9507.9	11263.1	13670.4	13350.7	11576	11897.9	8010.9	11501.5	11088.9	12511.9	14593.3	13536.9	16452.2	10022.6	12611.2	11973.1	10770.9	13995.5	11494.2	11844.5	14549.1	13609.8	13703.7
100721_f_at	1030.6	419.9	1059.1	1105.9	834	904.9	577.1	406.6	762.8	502.4	400.2	803.1	451.6	543.9	837.1	858.7	478.9	442.6	395.5	554.6	437.4	478.6	539.5	711.1	765.7	843.3
100722_r_at	200	1236	121.5	193.2	627.7	141.2	310.8	312.8	146.9	915.9	177.9	386.5	688.2	110.8	524.5	946.7	1072.3	115.2	846.9	332	96.3	87.4	174.7	338.2	1000.3	323
100723_f_at	16271.3	14386.2	14422.4	14219.1	12375.9	15615.1	15570.4	14870.4	10780.1	14389.9	12133.2	10389.6	12744.2	11379.1	12807.1	14142	8932.9	8126.5	8829	11246.3	8539.2	12463.7	7439	9019.8	9750.2	13708.6
100724_at	494.2	737.9	706.2	809.9	587.6	880.5	352.5	565.6	680.8	549.2	397.4	563.6	635.4	324.6	283.1	512.5	656	302.8	541.3	418.1	446.8	591.4	365.2	76.8	532.8	663.5
100725_at	162.9	412.8	326.9	773.1	52.8	198.4	489.8	341.2	581.2	346.9	778.2	124.4	217.8	245	503.4	299.6	273.9	195.2	278.2	226.2	337.4	100.5	150.3	322.8	162.4	150.9
100726_at	257.2	213.8	1019.6	145	186.9	164.3	153.1	298.2	329.9	139.7	130.3	884.5	98.5	133.1	395.3	182.1	98.8	55.3	113.1	183.4	205.2	56.9	96.3	75.1	114.9	204
100727_at	51975.7	56484.1	58348.7	56478.8	50417.7	49707.5	54164.6	61554.8	66010.9	54692.2	79069.4	77361.6	81893	52905.4	78772.3	78845.7	67655.5	63977.3	63238.3	56297.8	59039.6	53081.5	72478.5	67868.2	65587.2	61434
100728_at	564.4	516.6	472.9	440.6	689.9	413.8	344.5	1052	323.4	400.7	304.1	412.6	245.7	516.7	265.2	357.7	397.1	618.1	316.5	421	850.8	237.3	195.8	274.2	191.2	301.7
100729_at	29294.8	41988.8	43532.8	35318.9	28164.5	29354.5	36035	34205.7	37310.4	28238	32758.3	24299.4	32911.1	36653.8	32178.3	39196	25689.9	23239.3	23693.1	24889.5	27216.9	21356.5	25886.6	22941.8	23801.8	31536.4
100730_at	670.3	438	518.8	298.8	242.2	519.2	439.3	463.1	628.5	146.3	272.1	574.3	416.3	262.1	230.7	442.9	434.7	200.7	274.7	155.7	197.9	213.4	298.5	348.5	195.9	193.3
100731_at	127.5	197.4	427.9	269.3	131.3	170	132.2	419.8	168.4	146.4	201.4	145	139	213.7	107.6	152.8	158.9	96.1	176.5	111.6	227.2	105.1	78.6	161.6	116.8	149.7
100732_at	37602.7	50109.8	46912.1	43202.3	41301.9	37770.2	36886.9	35092.8	45405.8	37702	40985.7	41225.6	44713.9	42794.9	41697.5	43004.5	29984.3	32222.3	31480.4	29110.5	30847.7	32106.3	35203.8	35553.6	38212.5	42008.8
100733_at	17414.6	17769	18430.5	17061	17345	16274.6	17702	17580.5	19243.8	18893.9	18883	19256	18478.9	17791.9	18062.4	15937	19581	21775.7	23171.7	21064.9	21713.5	19723.9	20978	20055.7	20132.8	19102.3
100734_at	14377.5	19636.9	15703	15667.1	20428.6	15680.8	31573.5	27535.2	14767.1	14752.3	13017.2	13320.1	15979.9	21583.9	19613.9	19547.3	14987.6	14054	14510	14386.1	19490.2	17758.9	15835.1	16383.6	13236.3	19781.5
100735_at	524.6	240.9	97.2	47.8	265	54.1	55.6	42.3	344.4	133.9	29.8	330.8	191.5	46.6	39	78	29.3	85	42.3	65.3	74.5	20	32.9	42	31.8	90.2
100736_at	59.2	104	190.1	156.5	154.5	165.3	89.7	109	70.9	79.8	61.1	230	74.9	81.9	79.9	54.6	342.4	78.7	388.3	192.8	95	138.5	78.1	68.9	230.4	88.7
100737_at	1626.3	154.5	577.1	744.3	656.4	1199.4	564.1	138.1	590.4	310.9	874.6	487	246.9	360.6	503.9	530.6	453.2	402.4	79.7	573.1	350.7	402.8	279.8	421.1	429.4	597.3
100738_at	569.4	1133.7	309.7	523	1234.1	604.6	284.1	1018.8	810.1	238.5	1791.6	293	137.2	249.5	291.2	818.4	170.4	255.5	186.1	919.4	206.8	214.9	153.4	177.3	808.7	749.4
100739_at	205.4	94.9	138	164.2	88.4	88.5	109.8	230.5	43	301	73.8	276.8	463.4	202.4	91.8	368.8	66.8	23.3	47.6	46.4	48.3	35.7	127.5	112	26.9	204.6
100740_at	144.8	180.1	120.8	294.8	608	170.5	130.1	135.8	428	110.2	155.5	128.7	126.6	98	80.4	170	66.9	85.5	329.9	98.1	83.2	240.2	256.3	87.9	121.7	92.7
100741_at	280.4	159.3	101.9	216	189.9	120	436.6	421.4	445.2	152.2	159.2	281.9	214.5	115	44.5	171.2	234	348.5	210.8	219.7	262.8	301.8	127.3	187	237.3	290.4
100742_at	607.2	143.2	112.4	181.1	242.8	551.9	165.8	114.9	86.5	416.8	110.4	78.1	354.3	68.8	170.8	221.6	60.8	66	422.4	174.8	125.3	60.4	115	110.9	122.9	223.9
100743_at	812.4	1088.8	315.2	555.4	519.2	1151.4	1241.1	856.6	502.9	825.2	752.9	749.1	918.6	760.1	858.2	686	495.8	729.1	786.9	912.1	815.7	656.5	638	907.4	761.5	911.5
100744_at	206.3	87.9	122.9	293.9	187.9	108.2	62.5	58.2	144.6	64.9	85.6	144.9	81.1	64.7	71.9	1044.5	46.4	70.4	48.8	101.5	78.9	61.7	55.2	76.6	57.8	144.4
100745_r_at	5.6	117.9	43.1	123.7	25.2	3.7	12.4	69.3	177.5	99.2	6.1	2.7	4.4	24.7	146.7	67.8	7.5	84.5	100	74.8	8.4	57.5	24.9	64.2	103.6	56.8
100746_at	43.1	309.4	118.1	81.2	139.5	45.6	267.5	66.1	356.5	188.5	269	476	446.7	535.2	326	111.8	177.4	70.6	91	128.6	242.6	219.3	205.9	353.5	72.3	341.6
100747_at	356.3	644.3	284.8	677.8	454.6	318.1	97.9	230.4	505.9	513	436	225.4	471.6	175.5	231.7	259	447.9	395.7	119.5	422.9	398.1	371.7	192.3	351.3	503	68.2
100748_at	71	214.2	23.5	43.8	51.7	28.3	84.7	66.3	154.2	148.7	408.8	354.3	23.3	61.5	42.9	39.2	154.6	150.4	187.6	96.2	112	143.9	22.6	172.3	21.4	29.2
100749_at	848.2	691.5	643.4	954.2	648	1069.7	374	825.7	643.8	788.5	711.8	686.8	659.6	575.1	441.4	559.4	325.6	345.4	567.1	602.7	488.6	444.1	431.4	627.7	525.4	741.4
100750_at	126.3	380.4	73.7	55.6	417.5	253	254.4	348.2	291.7	256	76.5	565.2	87.3	174.5	107.5	293.7	417.7	218.6	281.4	343.4	109.5	201.2	253.7	264.5	291.6	94.6
100751_at	1836.9	1619.4	1791.3	1298.1	1486.1	1732.2	1281.2	1187.2	1157.5	1059.8	1073.9	1384.3	1086.6	1234.9	1434.7	1078.3	741.8	980.9	1157	853.9	1038.5	843.1	1035.5	1150.5	619.6	1434.3
100752_at	187	284.3	164.6	171.5	41.8	444	141.3	55.7	115.6	152.7	95	124.5	54.7	88.8	309.2	59.7	49.9	51.2	40.1	44.8	65.9	68.8	23.7	70.5	73.4	100.1
100753_at	121512	108236	110403	115270	94787.4	87322	77262.2	84263	97659.1	75952.5	115470	78031.5	100875	70047.1	86534.7	113792	90008.9	84415	74509.5	62186.1	71675.8	73275.8	98939.3	78941.5	86243	76250.6
100754_at	163.4	503.2	175.7	541.7	338.8	146.3	102	114.2	119.1	138	367	71.7	109.5	148.6	130.4	472.8	70.2	194.6	145.5	105.7	75.2	138.2	109.5	41.5	126.3	101.6
100755_at	2779.8	1434.4	1634.2	1766.4	1822.1	2123	1308.2	900.5	1359.8	1311	2036.6	991	1384.2	896.9	996.5	1573	905	457.2	1050	1016.7	702.4	1142.9	778.8	1416.2	1586.2	1714.3
100756_r_at	7753.6	4852.5	6460	8357.6	5448.9	7729.5	2628.1	2123.9	2263.4	1449.2	4475.6	2073.5	4679.9	1903	2848.7	8635.8	2660.7	2646.4	1137.6	1374.7	2576.8	1987.2	1460.3	2179.3	2782.2	5023.9
100757_at	5903.6	5757.6	6822.5	7888.6	5526.7	3542.2	3917.9	4202.9	4740.9	5257.1	4577.1	5651.6	4616.4	3827.2	3557.7	4200.8	8781.5	8096.1	8069.6	8688.6	7041.7	7341.4	7407.2	6356.7	8227.6	4744.9
100758_at	54823.7	55012.9	57082.6	55131.8	55941	45314	55911.3	60046.5	48380.9	26908.2	61640.4	34045.8	56200.8	34179.2	45915.1	74101	56026.2	53775.6	55521.2	49114.6	54427.4	46814.7	60869.6	51013.6	57982	50650.5
100759_at	1482.3	1271	1498.4	1974.4	1702.5	820.6	2278.7	1376.5	803.8	1384.5	389.5	921	797.6	1997.4	1499.1	2338.2	1013.3	1202.2	297.7	1137.1	1430.4	1295.2	723.2	1633.5	500.7	1299.4
100760_at	233.2	220.4	103	415.6	304.5	122	245.2	402.5	310.9	147.1	269.9	238.3	92.1	168.7	65.4	110.4	294	33.7	89.9	55.6	146.8	204.7	123.2	180.2	130.3	126.6
100761_at	80.1	71.3	308.4	56.5	252	105.1	216.8	118	82.5	57.9	105.8	80.1	211.8	49.1	68.8	54.7	50.6	33	30.7	46.3	240.4	33.6	394.4	85.6	63.1	89.2
100762_at	1383.7	442.8	1662	556.4	1298.4	522.4	876.3	1499.2	1779.3	834	463.3	1867.3	632	1573.6	1133.8	1475.2	248	247.2	329.3	281.6	178.9	615	252.6	254.4	320.1	1304
100763_at	81.9	386.1	306.1	221.6	214.5	219.7	105.2	245.9	211.9	472.5	343.9	268.6	104.3	122.1	343.7	329.6	32.1	22.5	184.9	122.3	137.4	122.2	177.7	162.6	231.9	68.5
100764_at	243.5	419.2	523.9	599.6	771.4	1024.1	511.6	194.6	731.1	510.5	353.5	953.3	722.8	174.3	137.8	789.5	675.5	285.2	542.9	436.7	336.7	633.3	523.1	607.8	612.9	493.5
100765_at	538.1	355.3	622.1	802.2	742	454.4	214	744.3	808.6	236.5	244.6	291.1	301.7	184.1	254.7	338.6	234.9	165.5	699.5	229.4	457.3	156.2	153.3	194.8	171.3	229
100766_at	633.9	618.5	173.1	235.8	288.1	345.5	316.4	194.2	193.7	185.6	838.1	245.4	497.7	256.3	379.7	1064.1	283.5	160.1	246.1	150.3	649	295.8	87.8	199.5	585.2	539.8
100767_at	170.6	203.5	127.5	574.3	158.5	115.8	72.5	87.3	59.6	228.7	439.3	571	44.1	74	44.9	107.4	142.7	60.6	253.2	49.4	121.5	167.4	101.6	178.6	91.2	168.8
100768_at	97.4	670.4	226.2	317.6	62.9	33.6	112	59.7	78.7	199.2	24.6	215.8	78.9	92.2	45.7	86.2	49	26.9	59	94.9	169.3	75.1	214.7	14.5	56	62.3
100769_at	88.3	419.4	75	199.6	438.2	237.4	212	192.1	255.3	322.2	496.5	128.4	79.2	280.7	155	543.5	47.6	55.2	47	68.4	99.6	68.7	207	375.6	31.4	314.7
100771_at	1294.4	1366.1	829.4	882.3	1445.8	823.6	834.1	1380.3	1030.2	1300	1437.6	655.1	954.1	803.7	781.7	1377.7	611.4	838.8	582.3	570.5	828.4	679.5	838.2	839.4	988.9	1322.5
100772_g_at	477	292.8	506.2	548	366.8	347.9	817.4	433.3	486.1	278.3	274.6	621	544.6	420.4	589.2	503.8	323.5	401.2	596.8	437.2	508.6	244.8	381.9	331.3	149.3	337
100773_at	144.2	155.7	149.4	99.5	95.1	67	37.8	99.5	67.9	62.7	155.8	72.9	90	145.6	97.9	92.9	42	26.5	85.8	35.6	38.4	39.2	132.6	66.5	52.4	70.3
100774_at	233.3	965.1	66.2	146.3	1149.6	866.1	194.8	457.4	797.8	78.3	704.1	838.5	103.6	303.4	511.9	476.7	405.6	491.6	143.7	398	126.8	166.7	194.4	430.1	725.8	41.5
100775_at	1558.8	1562.5	1258.9	1462.9	1250	1260.5	1288	1119.1	746.3	764.2	1557.2	1383.3	1588.9	699.3	917.5	1047.7	795.1	571.6	1359.3	451.9	819.4	735.9	694	763.3	1215.5	925.7
100776_at	80	123	110.6	420.4	112.9	79.9	106.2	59.7	143.2	90.3	90.9	89.2	456	70.3	242.1	165.2	26.1	95.9	82.1	52.6	56.9	55.6	62.2	62.5	28.6	52.9
100778_at	693.4	749	504.1	545	619.3	514.8	665.9	426.5	166.1	299	801.2	469	377	379.3	456.5	908.2	153.3	246.9	448.9	257.6	363	262.9	70.5	285	330	458.6
100779_at	257	154.1	131	786.2	1022.7	193.3	235.9	141.5	252.6	120.8	284.9	604.5	185.8	137.8	164.2	218.4	60.6	78.6	115.5	163.9	102.4	130.3	82.2	96.5	532.4	191.3
100780_at	60402.1	61110.1	58018.5	54242.5	53745.9	46959.7	59554.5	59987.4	57572.6	55956.4	58519.7	54329.8	63333.7	54041.8	65589.9	55707.2	46812.8	55576.7	50425.4	50208	55812.1	55217.3	63214.1	60191	53698.7	54804
100828_at	5974.4	1314.6	3585.8	4062.7	4288.7	2849.8	4017.6	3920.5	2342.4	2912.3	2312	1570.9	1392.8	2082.6	3520.4	2792.5	1658.5	1395.4	2175.7	2157.5	1018.1	1432.8	1562.4	2332.1	2934.7	1858.7
100839_at	892.5	337	274.7	283.5	355.3	503.7	168.5	258.5	274.1	127.7	253.4	229.4	178.8	319.6	120.7	185	105.3	112.7	212.2	170.7	560.5	229.5	162.9	188.3	361.9	215.9
100876_at	2152	1808.1	1977.1	1616.4	1160.6	1580.7	1526.7	1371.9	1167.6	1289.6	1672.7	1267	1379	1545.6	1058	1401.5	1355.5	980.7	1587.3	1344.2	1278.7	1266	1192.4	905.5	1086.8	1179.4
100877_at	18129.4	19204.9	18723.5	17993.9	18868.1	19534.6	17928.2	19764.6	20682.8	19906.8	20815.4	23333.1	25305	22573.8	23368.6	17485.6	18496.3	22768	22539.1	20487.2	21676.3	21387.3	26062.8	18287.1	21439.7	22118.1
100878_at	5081.2	7233	6852	5578	6676.6	5934.5	6351.9	6130.3	6894.4	6694.2	6858	6367.9	6921.6	7648.7	7907.5	5352.3	6082.8	6408.9	4909	5413.1	6278.5	6666	7696.8	7156.8	5460.7	6043.4
100879_at	379.8	505.9	760.7	331.9	339.3	351.2	304.9	629.1	600.5	263.5	1801.2	263.8	689.6	232.8	485.3	281.3	237.2	217.7	236.1	267.4	559	336.3	233.9	154.3	269.9	261
100880_at	2055.2	1513.6	2674	2923.9	2844.5	5672.2	2571.5	2412.2	2135	5186.1	4630.7	2808.8	5593.9	5159.8	4014.1	3207.8	2048.2	3525.1	3657	3090.1	1198.3	3973.5	1492.2	1323.1	4163.5	4652.5
100882_at	336.9	55.8	214.4	142.4	101.7	68.9	58.6	397.8	198.3	373.9	75.6	163.2	86	101.7	256.8	65	159.9	137.3	56.5	43.1	41.7	54.2	113.4	39.1	78.5	68.8
100883_at	398.5	357	819	1201.9	349.1	514.4	1069.4	704	321.4	301.5	1213.3	417.6	237.7	221.1	300.4	499.4	287.7	209.3	496.3	351.9	194.5	257.9	257.4	125.2	340.1	302
100884_at	2287.4	2033.9	2565.6	788.3	2359.7	2401	3671.1	4453.7	1981.7	1257.3	2089.9	957.2	2683.5	2251.1	2316.4	2667.9	2158.9	2087	2430.6	2480.1	2732.7	2658.6	2368.4	3336.1	2244.3	2031.1
100885_at	1084.9	1143.2	866.5	888.3	975.3	1026.8	1052.7	850.2	1162.8	592.4	1017.2	612.4	864.9	593.3	550.5	701.3	626.3	596.4	770.6	910.4	974.2	852.3	745.5	844	1225.5	634.4
100886_f_at	4052.8	3933.7	5363.7	4381.3	3590.7	3233.2	3249.8	2897.4	5881.9	5482.2	5767.9	5915.1	5276.8	4504.7	4128	4619.4	3515.6	4114	3063.5	3507.9	4360.2	3563.2	3984.8	2963.8	4248.9	3563.7
100887_at	1134	670.8	665.9	974.6	752.9	1016.8	1042.9	1267.2	964.6	913.1	948	1042.1	892.8	1007.6	802	911	983.7	1051.4	941.9	866.5	705.9	562.6	960.4	825.3	568.7	921.9
100888_at	83.6	47.8	654.8	137.6	683.7	483.5	83.1	286	346	552.3	441.2	67.7	61.6	249.8	75.6	326.4	103.4	281.5	90.5	62.7	91	236.1	293.9	246.3	107.9	139.5
100889_at	5661	4908.9	4255.3	5258	4997.4	5810.4	4134.8	4067	4833.1	5543.2	4986.6	5330.1	6015.9	5770.9	5041.2	4535.8	2967.5	3389.3	4672.5	4208.8	3530.4	3567.7	3149.9	3692.3	4156	4517.3
100890_at	90.3	215.9	264.1	568	123.7	233.1	71.1	154.6	180.6	146	144	570.3	389.1	162.4	147.5	619.2	597	187.1	356.8	487.8	375.2	348.8	90.4	382	557.6	180.4
100891_at	592.9	386.7	47.7	771.3	699.9	331.7	563.4	131.1	172.6	359.3	239.9	145.9	601.8	566.7	400.6	791.5	38.8	444.2	396.8	330	33.6	244.8	77.2	117.1	477.1	490.6
100892_at	3775	4601.7	4627.2	4263.6	4164.1	4315.2	3043.9	4200.4	4665.4	4641.7	4204.2	4241	4284.7	3613	3846.1	3531.1	5862.8	6598.5	6624.1	7560.3	5524.1	5713	6827.7	5648.8	6180.5	3603.9
100893_at	1658.5	1439.3	1641.8	1843.3	1790.2	1630.4	1928.3	1874.5	1045	1884.9	2187.5	1235.6	1119	1883.6	1429.2	1395.9	976.3	1111.2	1296.7	1080.4	1078.1	1112.8	1085.1	1598.6	882.8	1836.4
100894_at	902.7	903.3	668.3	905.3	1111.6	864.4	829.9	834.3	926.4	1005.8	1066.5	1112	756.8	789.9	904.7	857.7	729.7	1234.4	716.4	810	655.7	904.3	591.6	771.8	779.9	841.5
100895_at	1008.3	682.9	1087.3	1014.2	321.9	1030.4	369.9	666	650.3	704.6	721	629.3	664.6	516.7	594	468.9	407.3	984.5	1382.4	584.1	793.2	579.1	806.5	600.9	948.1	658.6
100896_at	1899.7	244.9	996.7	316.5	395.8	663.4	481.7	429.7	902.5	199.1	760.4	282.9	728.4	167	820.2	105.2	119.9	298.3	102.5	142.4	273.5	184.5	299.6	576.4	773.6	289.6
100897_f_at	951	1026.5	927.1	667.5	534.3	855.3	1098.5	1068.6	709.4	698.4	711.8	1191.6	1020.1	703	113.6	754	1153.3	419.7	944.5	796.8	590.5	1137	719.2	883.8	777.1	1044.5
100898_r_at	99.4	132.8	258.6	106.8	103.3	57.9	99.2	73.4	74	172.8	93.7	174.5	87.8	86.4	40.2	82.1	73	75.4	108.8	90.1	60.7	50.8	78.9	93.5	78.2	77.1
100899_s_at	2675.2	2230	2430.7	2799.1	2584.8	2378.9	3294.2	2586.5	3061.2	2532.8	2969.8	2676.9	2231.2	2527	2081.5	1998.7	2415.1	3038.3	2767.4	2885.3	2436.8	2927.9	3261.7	2927.6	1767.7	1947.6
100900_at	3874.2	3903.5	3465.4	4968.6	4755.7	4797.1	4152.1	4633.5	4612.8	5556.4	3841.2	5211.5	4276.7	4130.9	3246.9	4739.5	3698.7	4595	3728.1	4269	3185	4539.8	2977	4142.4	4980.5	4407.4
100901_at	276.5	168.3	170.4	319.7	401.6	364.1	533	230	102.7	427.9	48.9	440.9	217.2	198.9	173.7	246.5	341.7	338.9	263.5	394.3	370.8	259.2	140.3	301.4	339.4	486
100902_at	1436.4	1176.8	775	1926.2	1282.1	1488.3	861.7	1288.2	902.2	1318.1	1007.4	940.5	1018.7	1175.8	920	1441.4	1147.9	833.5	1641.2	812.4	865.8	1140.5	1271.1	864.9	884.3	1331
100903_at	1198.7	1242.1	1540.7	1361	1660.1	1716.4	1260	1286.2	1528.2	1667.8	1250.9	1260.8	1553.3	1317.1	1120.3	1504.2	1740.5	1987.1	1889.2	1684.5	1621.5	1467.4	1774.5	1374.6	1854.3	1766.1
100904_at	2029.9	1872.1	2945.6	2371.4	2984.3	3604.5	2988.2	2626	1796.1	3004.7	2577.5	2875.7	2748.4	1996.2	2128.1	2283.3	3911.2	2966.5	4021.4	3799	3047.1	3151.1	3416.7	3633.1	3623.6	3432
100905_at	684.5	424.7	866.1	1097.4	843.2	1125.5	965.8	975.1	654.5	885.5	209.8	620.5	679	719.1	904.6	591.5	675.1	611.7	790.8	909	904.5	678.8	794.1	746.9	775.3	785.7
100906_at	1663.2	2303.7	1491.8	2437.3	1696.6	1586.2	1538	1481.6	2172.8	1892	2688.5	1638.7	1882.9	1300.6	1936	2010.8	1357.2	1495.3	1614.6	1577.2	1195.5	1607.6	1127.5	910.4	1881	1776
100907_at	93.8	108.8	234	201.9	429.3	155.7	119.4	102	174.1	96.6	173	112.6	159.9	93.6	112.7	108.4	98.9	129.4	70.5	87.8	194.7	117.9	106.8	96.8	99.3	82.3
100908_at	1459.1	1439.3	1340	926.8	1663.1	1142.4	1695.9	1627.2	1673.4	1690.6	1240.1	1106	1843.4	1997.6	2329.6	1428	1182.6	1573.9	1222.6	988.8	1740.1	1092.6	842.5	1473	1033.2	1725.5
100909_at	1339.5	2101.7	2793.9	1789.8	1823.3	2283.8	1268.8	1540.6	2072.7	2726.3	2600.6	1037.4	2106.8	1933.8	2096	1924.1	1557.8	1351.3	1292.6	695.4	1766.5	1040	1441.4	1051.8	1058.9	1738.3
100910_at	1720.1	1582.9	2064.3	2363.4	1656.7	604.6	2125.3	1560.9	2189.9	1697.7	1993	2199.4	2287.2	2317.3	3036.3	2460.7	1913.4	2410.9	2024.2	2038.7	2236.9	2224.9	2506.5	1499.4	1860.4	1523.8
100911_at	1040.6	1464.4	2584.3	2073.3	2651.3	1621.2	2209.2	3220.6	2961.3	2847	3801.2	3800.4	3038.5	2341.5	2278.1	1268.8	5937.2	5518	5202.1	4953.7	5529.1	3578.7	4349.5	4077.3	5135.8	2815.2
100912_at	769.9	446	539.2	773.5	937.4	739.8	771.1	545.2	934.2	863.6	1167.2	833.8	1167.2	799.4	997.9	933	465.7	366.3	674.9	459.4	900.1	631.6	703.3	511.8	677.7	918
100913_at	661	846.1	681.3	253.5	602.4	601.4	135.8	138.3	155.5	937.2	426.8	400.8	130.1	410	414.7	71.4	88.9	139.4	137.5	104.4	212.3	105.5	175.5	317.7	377.5	147.7
100914_at	1883.4	1347.3	1330.6	3041	1006	1266.7	1907.9	381.8	1946.8	1515.2	2318	1863.1	728.3	1453.7	1424.8	455.7	462.5	837.1	186.3	1382.8	289.7	1788.3	750	1080.5	1175.1	333.1
100915_at	8604.6	7316.8	7452.6	7035	6576.4	8343.6	10886.1	7347.4	6806.8	5428.9	7363.2	7183.2	10080.7	13567.8	12140	12897.9	9345.8	13061.3	12524.2	3211.6	14164.2	11235.6	10416.7	13747.4	10366.5	9145.4
100916_at	547.9	1238.2	1290.1	496.4	87.6	63.6	43.2	706.4	597.3	148.2	124	248	301.1	210.9	241.3	346.2	958.3	1012.2	1056.9	1005.5	857	217.4	511.5	1153.5	466.6	67.3
100917_at	754.8	723.4	209.2	206.2	660.3	780	580	219.9	391	408.3	944.7	698	651.1	742.9	558.8	802.6	550.9	625.6	589.2	699.4	487.5	537.5	990.7	774.2	92.8	511.6
100920_at	80.1	307.6	259.3	69.8	313.4	132.4	167.5	107.9	113.2	51.6	137.9	188.5	167.8	51.3	44	38.7	42.7	48.1	155.6	21.3	17.2	27.8	183.5	207.6	220.4	81.4
100921_at	198262	150597	168508	188035	150442	129213	134072	143319	139802	96393.4	177354	100552	153043	93965.7	136211	218782	196542	170661	175718	147269	150531	134061	228043	202925	194901	131344
100923_at	2524.1	2443.6	2040.4	2766.3	3491.9	3044.6	2581.7	3224.1	3300.1	3624.4	3186.3	4577	3410.8	3382.7	2953.5	3242.9	2098.9	2710	2881.5	2188.3	2346.6	1951.2	2299.1	2572.5	1772.3	2884.2
100924_at	199.2	248.5	219.8	106.4	102.8	95.3	108.5	132.7	69.6	205	203.3	418.8	47.1	80.2	13.9	561	73.8	99.2	58.2	134.6	222.6	159.1	164.8	122.5	57.2	343.5
100925_at	988.9	717.7	872.1	886.1	1135	745.2	1152.4	1536.5	1282.6	704.6	675.8	1091.6	753.8	1085	803.7	809.2	908.4	469.8	706.4	435.9	555.4	475.4	827.9	776.5	409.2	1014.5
100926_at	79	98.1	340.2	118.9	34.9	86.3	156.9	57.4	263.2	57	66.2	37.7	82.3	315.7	54.2	82	46.3	58.9	119.4	70	35.4	92.3	112.7	23	181.4	38.2
100927_at	8832.8	6836.8	7508.6	8519.2	8259.9	7424.1	5619.1	5809.5	8622	7963.8	10281.7	6645.5	9320.7	9502.7	8850.2	10865.4	7101.3	6618.1	8628.2	6130.2	5695.6	5217.6	5928.3	5881	6384.6	8292
100928_at	6640.3	5340.7	5009.8	5513.7	10377.9	10358.4	21036.5	15040.8	5121.3	5550.7	5568.7	5873.5	10761.4	13427.7	14782.8	14629.8	8928.9	9349.1	9465.1	8161.2	13527.9	11097.4	8951.4	10716.3	7985.3	12438.5
100929_at	304	583.5	454.6	716.2	499.8	601.5	550.5	786.1	484.6	413.8	446.8	648.5	318.4	487.9	221.3	276.5	426.9	492.4	441.9	474.4	626.2	465.9	414.9	516.9	435.8	617.2
100931_at	1098.8	1417.3	818.9	806.5	1571.1	1379.1	1926.7	1404.6	867.9	959.3	1201.4	1233.1	1706	1572.6	1596.6	1249.5	796.3	1816	1592.1	1156.7	1360.3	1040	1641.9	1403.1	1104.8	1446.9
100932_at	4267	3951.6	3750.6	4161.1	5561	4529.6	4409.6	4260.8	4287.9	5580.6	7148.9	5838.5	6438.4	6134.6	5754.1	5979.2	4111.8	5521.4	3359	4827.3	4118.4	4971.4	3269.4	4539	3565.5	5250.8
100933_at	312.2	287.9	295.6	413.3	398	221.4	948.2	298.2	422	223.3	285.7	522.4	213.4	547.1	537.3	266.9	480.2	84.1	175.6	318.6	372.5	476.9	383.6	180.7	120.7	209.2
100935_at	3052.8	3453.6	3424.7	3680.8	3630.5	3755.8	3168.2	3281.6	2684.9	3778.3	3534.6	3328.9	3118.4	3023.3	3379.9	3071.7	4028.3	3824.2	4535.1	4054.7	3443	3915.7	3915.1	4171.8	3163	3192.3
100938_at	629.8	921.8	994.6	789.9	1230.1	674.1	815.9	495.1	591.7	479.3	575.7	755.6	809.6	605.4	435.2	312.7	256.3	349.3	323	284.4	178	303.3	69.3	236.7	230.5	713.9
100939_at	117.8	125.1	85.7	137	54.8	115.1	99.2	145.4	514.1	67.2	91.8	113.7	59.1	45.4	97.8	69.5	503.4	50.6	85.6	103.2	73.9	68.2	89	221.6	81	74.6
100941_at	1434.9	1429.3	979.4	1348.4	1381.7	1413.9	1280.9	950.1	1369.1	1486.8	1391.1	1714.6	1142.3	1343	820.5	1204.2	824.3	738.1	1140.3	1104.8	1016.7	905.5	1138.2	927.9	1243.9	1222.4
100943_at	567.7	1967.1	2015.6	1115.1	1273	1334.2	1772.7	1762.9	2185.6	1723.2	547.2	1816.9	2528	1899.4	2006	2106.6	2198.1	1848.5	1787.2	2158	1955.7	1828	1524.3	1592	1374.9	1655.2
100944_at	2007.6	2076.3	2454.3	2434.6	2366.9	2754.1	2102.2	2130.3	2315.3	2572.1	2253.8	2248.3	3316.1	2231.9	2205.8	2435.4	2055.6	2679.6	2019.2	2372.5	1188.5	1842.3	1563	1115.3	2178.8	3242
100946_at	3276.1	1237.1	3881.8	1591.4	5318.3	673	1151.5	1528.3	929.9	554.2	1429.3	1075.1	1056.9	1693.3	2731	1438.6	940.4	505.8	677.5	632.9	898.4	977.6	761.4	837.2	847.7	2811.5
100947_at	824.1	839.6	1097	403.5	726	867.2	634.5	465.9	574.7	849.7	897.5	468.9	776.1	937.8	935	830.4	1034.3	297.2	678.9	725.6	259.5	250.5	588.6	896.6	146.8	814.8
100948_at	8252.9	10362.4	9468.1	9457.7	7974.9	7318.2	6820.9	7722.9	9669.2	11039.2	12261.3	13550.5	9951.7	8175.3	7741.9	7643.2	10697.6	11621.3	10616.3	11686.4	9675.8	9387.3	11833.4	10021.1	10793	8673
100949_at	2403.7	1884.3	1765.4	2672.2	2902.1	3391.1	4426.1	3088.8	2237.1	2690.5	2099.3	1540.4	2274.4	3650.1	2697.8	3604.6	1811.7	1439.2	1335.2	1792.3	3124.8	1784.6	1447.4	1523.5	1803.1	3414.7
100951_at	2065.3	1669.1	1729	1341.3	2395.9	2134.7	4573.7	3422	2612.3	1576.8	1363.8	1806.4	1704.3	3340.4	3108.6	2481	2534.6	2778.2	2296	3052.9	3133.1	2729.4	2502	3221.1	2642.9	2707.7
100952_at	627.4	871.9	639.8	636	693.8	1107.4	1001.2	476.8	1068.2	956.2	435.3	1502.6	1475.5	1410.8	1735.7	1418.3	2094.1	1775	2156.8	1853	1773.5	1657.9	1742.9	1789.1	1709.7	1276.8
100953_at	3053	2511.9	3066.6	3234.7	4131.4	3728.5	3341.9	3322.3	2687.4	2473.4	2761	2951.3	3353.7	3380.1	3611.3	3620.7	3617.1	3038.5	3334.8	4136.6	3538	4606.9	3658.3	3500	4274	3553
100954_at	887.6	1307.6	1424.8	1478.4	1480.5	1717.1	1364.5	1019	1123.4	1171.6	1341.8	1086.5	911.3	1554.7	806.4	1032.6	811.7	834.1	1338.4	603.8	860.8	870.2	916.6	1313.4	846.4	1517.4
100955_at	519.1	412.2	347.9	350.5	336	476.4	505.3	565.6	574.9	356	530	431.8	360.6	371.1	474.7	285.8	340.2	351.6	438.4	350.4	459.5	548	591.6	485.7	492.7	549.1
100956_at	69.4	29.6	45.8	138.2	66.8	17	40.9	32	50.2	139.5	51.6	44.5	39.2	38.1	39.6	37.5	30.4	29.5	38.2	41.2	21.7	18.2	44.6	36.2	43.2	39
100957_at	1416.4	2300.2	2438.9	2076.8	1711.7	1629.8	2564.6	2378	2103.7	2074.9	1877.7	1504.7	2103.2	1942.4	1664	1555.9	2080.9	1836.2	1736.1	1985.5	1648.5	1949.8	1914.2	1445.5	1368.9	1762.2
100958_at	1575.2	1588.5	1468.5	1473	1958.9	1633.9	1900.3	1878.9	1790.7	1424.7	1139	1742.6	2064	2158	2192.9	1811	2085.7	2140.8	2552.3	1998.1	2368.3	2007.3	2389.6	3123.7	2717.6	1654.1
100959_at	9809.7	10293.1	8811.3	11770.8	11964.3	11963.5	16009.8	12947.8	10178.7	9375.8	9418.8	9211.5	10436.8	12307.8	13559.6	11961.9	11625.3	14093.6	14087.7	12450	16532.9	14489.1	12769.5	14101.1	14864.7	12350.7
100960_g_at	9906.1	9546.5	8655.9	10092.4	7505.6	11067	9196.5	9096.2	8953.7	8863.7	9118.5	8609	8971	8409.9	9644.3	12137.7	10368.1	10520.7	8944	11548.2	9086	9946.7	9731.9	11946.2	11520.9	11069.9
100961_at	5228.7	5150.8	5499	4510.4	5138	5500.3	4780.5	6401.7	7843.6	6875.9	5992.1	8627.1	6255.5	5287.6	5951.1	5617.8	7131.1	7280.7	5871.8	7325.6	4820.1	6072	7210	8619	6534.9	3316.4
100962_at	2398	1522.8	1447.2	1247.1	2509.7	1324	1402	1782.7	1751.8	1913.5	1822.1	1910.3	2261.5	2494	2411.7	2872.3	975.4	1019.8	838.9	1072.3	1261	1102.9	956	1212.4	1328.2	1816.7
100963_at	5185.9	5443.8	5574.4	4639.8	3974.3	5214.4	3535	4234	4048	4850.7	4152.9	5187.3	4015.6	4757.6	4432.7	4742.8	2644.1	3549.6	3947.3	3476.2	3231	3152.1	3161.7	2094.5	3223.9	5455.8
100964_at	5131.1	7601.1	7099.5	7019.2	5732.1	5854.8	5931.6	5766.7	5698.6	5227	4620.9	3744.4	5062.4	6156.8	5133	5096.3	3603.6	4960.1	3634.2	3815.4	4084.2	4627.1	3456.9	3257	3689.6	5770.2
100965_at	8530	7372.4	5835.1	7314.3	6977.2	8491.2	6252.4	7159.4	7484.1	7831.6	6354.5	6786.3	5674.7	5652.5	5753.9	6380.4	6236.8	6167.3	7472.8	8674.4	6219	7942.6	6076.3	5864.4	7451.7	6225.7
100966_at	838.9	316	136.6	593.9	212.7	130.1	249.1	185	576	403.9	386	511.4	220.3	340.8	279.8	424.7	781.9	333.8	151.1	233.4	262.4	358.5	336	621.3	370	630.3
100967_at	97.9	51	23.5	23.4	81	27.5	72.8	26.9	82.1	184.9	107.6	94.5	114.2	29.9	59.6	73.8	44.7	30.3	34.8	22.9	20.4	19.2	34.5	87	45.4	64.6
100968_at	658.3	745	413.4	755.6	545.5	465.3	559.1	298.3	362.2	164.8	108.5	400.6	284	483.2	286.8	246.9	303.7	335.4	314	302.1	468.8	348.4	315.6	90.7	522.1	462.5
100970_at	9224.1	8197.7	7901.9	8211	8262.7	5623.9	7885.9	8318.3	10268.1	10848	10706.5	11586.4	11469	9877.7	9685.3	9939.8	5598.4	10171.2	7103.8	8112.4	8188.2	8717.8	7883.4	7362.5	7968.2	8256.3
100971_at	184.3	221.6	205.1	246.2	190.2	237.8	163.1	184.3	121.9	148.6	241	157.8	108.3	100.1	127.4	133.1	112.5	77.8	140.7	146.1	97.8	127	75.6	128.2	141.9	185.8
100972_s_at	1080.6	931.3	1168.1	776.9	501.6	932.3	1223.6	1724.3	1244.4	896.6	464.1	1021	1167.9	800.1	1558.6	1143.1	641.2	878.2	854.1	881.2	523.6	1072.5	823.8	836.2	846.5	1073.6
100973_i_at	727.9	483	658.1	134.7	143.2	171.3	101.9	71	513.5	725.3	252.4	194.5	98.6	89.6	466.3	92.8	445.2	359.6	604	365.8	242.3	319.5	239.9	262.4	84.7	302.8
100974_at	4560.8	4643.5	3491.9	4086.9	3650.3	3835.4	3104.3	3753.2	3746.8	4103.4	3558.4	3913	3760.8	3449	3405.3	4391.2	2561.7	2630.2	2374.7	2584.4	2279.3	2632.2	2506	3243.6	2396.2	3428.2
100975_f_at	202	168.9	222.2	221.6	202.8	180.7	198.4	111.8	206.6	181.7	280	222.7	229.4	166.8	224.7	210.7	214.3	99.6	276.9	221.3	180.9	186	90.2	83.8	165.2	190.5
100976_at	1666.4	3392.1	3268.4	3182	3581.8	2398.4	3946.5	3027.9	3737.4	3035.8	3217.3	2917.3	3550.9	2966.8	3536.9	4269.1	2402.9	2589.8	2829.3	2948.1	3996.4	3905.6	2673.1	3355	2865.7	3308.4
100977_at	3172.1	3117.3	3028.7	2869.8	3070.5	3282.7	4065.3	3927.6	2408.7	3387.4	2930.4	3079	3178.1	3076	3123.1	4576.5	4571.7	4011.9	4417.8	4534.9	5122.2	4208.2	4889.9	2708.6	3500.8	3058.4
100978_at	833.8	1606.6	1778.1	1738	1696.8	1935.8	2269.2	3087.1	2475.3	1719.3	1910.4	1631.6	1689.9	1542.1	1668.6	2001.7	1776.2	1296.5	1280.7	1319.3	2055.5	1354.2	1855.2	1403.4	1223.6	1867.9
100979_at	793.5	511.1	559.2	968.5	1032.2	495.4	751.8	739.7	879.5	802.4	796.5	615.9	629.5	767	685.8	986.2	988.9	554.2	649.2	495.7	584.4	580.6	495	662.8	741.2	777.7
100980_at	2665.1	2050	2270.2	2759.5	3172.8	2151.5	2786.1	2458.5	2336.7	2247.8	2249.9	2538.9	1670	2143.7	1773.5	1778.1	1486.9	1803.6	2287.2	2687.3	2331.2	1904.6	2253.3	1769.7	1964.1	2617.2
100981_at	61.3	147.7	596.1	582.7	344	389.1	390.8	377	552.5	224	255.9	476.3	847.5	726.5	624.4	472.4	219.6	315.4	164.1	74.1	28.6	121.8	47.2	269.5	344.2	334.6
100982_at	1998.8	2346.4	2817.7	2576.1	2043.4	2616.6	2617.9	1913.7	2691.1	2618.4	2380	3260.9	2249.4	1865.1	1591.3	2198.1	1618.4	1825.3	3223.9	2340	2263.8	2117.6	1674.7	2252.4	2391.6	2823.1
100983_at	301.7	175.5	865.4	873	1091.8	798.5	715.7	211.9	143	1083.6	234.6	870.8	904.9	558.7	108.4	486.2	413.3	202.7	281.2	135.3	672.3	536.7	583.8	735.6	355	227.8
100984_at	3994.7	4334.2	3941.7	3230.5	3624.1	3595.1	4095.2	5055.6	4404.6	5318.7	3448	4591.9	4769.5	4819.9	4376	3818.1	3141.6	6236.2	2883	2664.2	5155	5397	3097.4	3021.6	3962.9	3487
100985_at	1364.1	1208.8	1527.2	1610.8	1477.4	1467	1412.7	1460.9	1658.7	1240.4	1061.6	1324.6	1458.6	1128.6	827.9	1818.1	1730.8	1128.4	1377.1	1568.6	1483.8	1780.6	1415.8	1256.5	1553.5	1211
100986_at	73724.3	71710.7	79542	81054.2	68146.9	60447.4	61633.4	68477.1	65541.2	60192.9	73694.9	55579.1	67446.6	50252.4	58811.2	67428.2	91629.9	84542.8	84736.4	69656.4	66855.8	66011.4	102982	81328.3	97143	59942.1
100987_f_at	2779.2	4242.1	3126	3375	4184.2	3279.2	3846	3763	4437.9	4253.5	3536.3	3982	3446.8	3215.9	2856.7	3234.6	3660	2942.6	2452.2	3694.4	2777.4	3278.9	2921.9	3246.9	2373.3	3621.6
100988_at	2833.1	3078.8	2235.4	1898.4	2195.2	2303.9	2212.1	2994.7	2170.2	2856.9	2242	2151.6	2596.6	2125.4	2291.1	2285.3	3005.9	2395.6	3265.6	2621.5	2086.8	2731.2	2850.5	2034.9	2226	2073.5
100989_at	3593	4469.8	3549.5	2810.2	3883.5	4901.6	3694.3	3550.9	3698.6	3728.1	3566.1	3428.9	3603.3	3727	3545.7	4301.2	4345.4	3037	4515.7	4061.1	3550.6	4432.9	3049.9	3685.9	3958.8	3409.7
100990_g_at	2877.1	3547.6	4200.9	2872.3	4895.8	3951.8	4558	4101.2	3216.5	3353.5	3140.8	3354.1	3624.3	3509.3	4335	3688.9	2886.2	3853.3	3419.1	2818.9	4140.1	3637.7	3444.5	2744.3	4034.4	4973
100991_at	2370	1057.7	2251.5	1712.3	1609.4	1942.2	1600.2	1591.6	1612.4	2082.9	1118.5	1938.8	1276.9	1799	1669.3	1029	1088.2	1140.9	1241.8	904.8	1132	1615.8	1011.3	939.4	1124.7	1264
100992_at	1250	1328.2	907.5	480.6	1475.3	1173.5	1267.8	925.5	1254.9	1324.7	1404.3	1372.7	989.3	1232.2	1008.4	1246.1	1195.2	1194.8	1318	994.4	1397.6	1071.1	1099	1082	800.9	739.3
100994_at	1376.4	1378.5	1816.9	2041.9	811.2	1716.4	1219.2	1534.1	730.3	1817.8	448.1	1058.6	806.8	1207.2	1710	1265.7	1135.3	895	1485.8	1831.2	1384.6	1952.9	1310.3	972	395.8	1610.2
100995_at	156.3	168	64.9	67.9	59.2	125.6	308.7	67.6	51.3	192.9	305.1	59.3	67.1	187	197.9	305.5	119.6	150.1	24.4	52.8	52.5	56.6	15.5	41.2	140.1	96.1
100996_at	80.1	52.1	33.5	210	281.7	55.8	38.6	52.5	77.6	42	127.9	78.8	55.8	44.7	59.9	224.1	36.4	85.7	26.4	16	33.9	49.8	86.3	78.7	87.7	22.6
100997_at	9533.8	8077.6	7286.7	9295.4	9671.7	10422.5	14418.2	9749.6	8985.9	9280.8	9023.2	7138	11023.2	12195.6	12464.1	12592.1	7405.4	8373	8329.9	7850.1	9073.1	8711.2	7462.7	11001.5	8444.6	9109
100998_at	3463.6	4043.4	3779.3	3395.6	6037.7	6864.8	4236.5	3861.7	3965.9	4982.8	4986.7	4334.1	8973.4	3543.8	4572.1	4091	2407.7	2929.7	2357.4	3708.3	2360.4	2662.5	1722.4	2226.5	3163	6966.7
101000_at	8671.8	9636.6	10636.6	9951.7	8591	9717.3	10080.2	11264.6	10727.3	11172.3	9147.9	10690.2	10246.7	11758.8	11160.8	9581.2	15003.1	17547.5	16283.9	16121.3	12859	14899.3	17420.7	13764.5	13545.9	9924.9
101001_at	2609	3735.4	3063	3672	2813.9	2732.5	3201.7	3182.8	2844.2	2133.6	3428.7	3264.3	3007.9	3400.8	2765.5	2765.3	3791.1	3373.7	3326.7	3062.8	2903.1	2468.7	3745.7	3777.5	2979.2	3417.5
101002_at	5667	7146.5	6908.8	6204.1	7783.3	6331.4	8796.4	7022.1	5901.7	7445.9	5001.5	8413.3	7396.4	8625	6726.9	6356.5	4764.4	4969	4440	4507.3	9105.2	7404.7	5344	7250.6	5981.2	7732.8
101003_at	474.8	542.4	593.9	666.6	1077	651.4	521.4	403.7	430	592.3	103	541.9	515.1	504.3	547.3	182.2	499.5	285.5	334.7	572.5	345.4	335.1	370.8	643.9	490.2	468.3
101004_f_at	1553.3	1789.7	1872.4	2550.6	2844.1	1475.7	2538.8	2230.8	1235.1	1478.7	1648.8	1507.4	1667.8	1831.5	1858.2	1322.3	1322.4	1617.9	1349.9	1454.3	1922.9	1629.8	1768.2	1992.1	1336.2	2118.5
101006_at	190.4	176.7	159.1	112.6	176.3	113.4	198	305.3	170.6	119.4	153.1	417.2	126.1	289.5	452.6	243.3	278.1	289.5	184.8	352	409.8	104	107.3	157.2	343.8	115.1
101007_at	15161.1	12944	12467.2	11377.7	15240.4	13513.5	16748.4	14241.2	15657.1	15962	18104.6	18928.8	18692	18263.8	19167.4	15623.3	17127.9	13731.3	12904.2	13398.3	18756.6	14624	16735.2	12917.3	11666	18561.3
101008_at	512.5	781.7	615.6	749.1	641.9	576.7	660.6	709.1	619	445	694.4	593.1	519.1	764.9	527	391.9	523.1	429	353.4	553.2	342.6	375.1	462	677.5	511.2	358.5
101009_at	527.3	364.2	550.7	446.4	397.8	329.8	847.1	957.7	274.7	891.1	212.4	486.9	387.7	145.8	322.2	256.8	945.9	149.5	191.1	168.8	181.4	187.5	226.2	296.8	777.4	280.7
101010_at	319.7	249.5	183.7	173.1	191.6	218.6	646.6	157.4	656.1	202.3	432	291.4	408.8	89.9	107.7	549.4	135.7	339.8	164.6	213.8	164.3	140.2	126.9	471.5	150.8	662.5
101011_at	6861.7	8146.9	9202.5	8956.4	7954.7	7468.5	8433.2	7710.6	11442.2	9929.6	9134.7	7422.4	7678.8	10216.9	9004.8	8244.7	8444.1	6483.4	12291.5	4892	7816.7	9418.7	8231.9	8803.1	8874.9	8070.4
101013_at	82775.5	86069	84783.7	82545.8	74183.1	71634.4	65768	82637.9	105617	84224.1	96973.9	84604.5	97480.7	63446.6	91408.6	84408.7	113505	100247	98376.5	105746	93482.6	85343.4	126383	114506	114127	80816.9
101014_at	1114.7	740.2	1025.2	1228.5	1359	700.5	1186.9	983.9	906.9	844.4	1100.3	913.3	1242.5	1063.3	872.9	735.5	622.9	631.9	622.9	583.6	528.6	735.4	673	822.4	598.5	700.8
101015_s_at	710.4	1038.5	567.5	959.5	999.7	957.4	1332.6	1652.7	799.9	1039.8	688.4	746.5	1143.8	1731.1	1308.2	1105.4	1144.5	1333.5	927.8	1145.8	1215.5	1274.1	1187.3	1479.9	1403.4	1343.7
101016_at	46903.2	49412.4	48919.1	48430.3	48090.9	44972.2	49679.9	45243.2	49539.8	50498.8	50975.2	50765.7	57846.7	54026	59647.4	56022.3	60667.6	59906.8	50242.8	55846.1	55695.3	49219.7	71734.5	63153.8	54731.6	50681.9
101017_at	1338.8	1997.1	1435.7	1339.4	1524.1	1563.5	1172.5	1565.1	1255.1	1384.2	1207.9	1414.4	1385.9	1541.5	1798.8	1305.6	1275.7	1222	911.3	1222.2	1004.9	940.1	920.5	1144.4	755.3	1898.4
101019_at	1093	1089.8	1067.3	771.1	844.1	913.4	1755.8	1588.8	886.5	881.1	659	550.4	1459.1	1061.1	870.3	860.7	1563.8	1195.5	1262.7	1149.7	1464.9	1410	1454.2	2055.2	1556.7	1272.3
101020_at	80.5	68.2	304.6	394.3	363.8	28.7	67.6	36.8	73.8	57.4	290.3	212.3	92.8	248.1	51.9	52.6	62.1	145.4	63.5	82.8	43.4	110.5	182.1	316.8	264.7	128.6
101022_at	455.7	609.6	194	590.3	577.7	344.9	536.5	324.9	855.5	66.9	429.5	333.4	416.6	180.1	181.2	258.4	348.1	427	172.2	154.6	270.8	248.9	384.5	281.7	376.7	600.6
101023_f_at	4320.2	5766.6	5679.8	4436.9	5760.2	6324.5	4884.4	6077.8	6198.3	5281	5901.8	5603.1	6028.4	5197.2	5658.5	6097.3	6431.4	6946.5	6706.1	6864.8	4636.1	5437.4	6346.9	5934.3	6225.5	4312.8
101024_i_at	437	359.5	457.6	485.2	507.6	489.1	334.8	329.9	380.9	391.3	392.1	394.1	321.5	329.6	361.5	946.8	444.2	342.6	164.6	321.5	272.8	289.7	344	773	276	301.9
101025_f_at	1629.5	2352.1	1771.5	1482.4	1815.4	2130.2	1276.4	954.3	1328.9	1544.5	1458.4	2134.1	1226.7	1132.9	1372.4	1876.9	674.5	706.8	796.3	858.8	933.9	897.3	961.3	973.4	1127.4	711.8
101026_at	147.7	83.8	20.8	15.5	43.9	27.7	30.2	131.6	18.2	50.6	91.7	119.4	214.4	49.9	88.1	36.1	24.8	20.2	35.3	52.3	39.5	61.5	29.1	63.5	27.4	33.5
101027_s_at	4494.3	3418.5	3242.7	2580.6	3282.1	3442.2	4184.4	3083.3	2600	2303.8	2708.7	2730.2	2435.3	2470.7	2969.9	3806	3552.6	2454.9	4123.3	4144.4	2839.9	4231.6	2426.2	2858	1178.4	2543.4
101028_i_at	149797	138862	144546	146973	126128	114488	116052	114573	113250	105694	133913	97498.7	123536	93984.4	112626	173703	128600	116309	114528	88818.6	98589.7	100674	172521	135517	120633	107173
101029_f_at	131068	106319	120343	133490	115989	96297.9	118123	113149	102083	81296.1	133672	82178.1	121912	75043.6	110194	147488	134364	118202	121170	91197.4	112234	97371.6	179830	137969	155370	101316
101030_at	21520.8	17684	17339.8	17528.7	19501.7	23279.9	20987.9	21241.2	19215.5	24247.4	15485.1	17566.2	34340.6	34484.5	31435.6	24070.2	21909.1	31392	29157.8	25388.7	27073.5	34531.9	22555.9	20287	18009.2	19574.7
101031_at	4668.5	4079	4384.9	4361	3293.9	4313.8	3006.4	3361.5	4880.2	4194	3705	4859.6	3036.7	3536.6	4245.6	2947.8	4828.1	5661.1	4791.3	4814.9	4961	4544.6	5213.8	4455.3	5077.7	3765
101033_at	724.8	1058.6	127.4	557.5	655.8	199	670.6	189.4	1290.1	330.9	746	990.7	538	448.3	779	862.5	582.9	760.1	788	622.7	495.8	790.1	755	984.2	1052.7	719
101034_at	3525.6	2734.6	2831.3	3040.1	3165.7	2936.5	3126.2	4399	3807.3	3767.1	4631.8	3414.4	2913.1	3120.6	3218.6	3156.2	2284	3169.9	2701.5	3670.4	2313.5	3398.5	2008	2469.2	3396.5	2599.5
101035_at	1470.7	2171.1	1694.5	1992.7	2421.1	1952.7	2617.7	2785.2	2291.3	1781.6	1877.6	2330.3	1649.1	2341.9	2061.1	2124.6	2102.3	1833.6	1676	1943.9	2389.2	1830.1	1768.8	2055.2	1274.2	2090.7
101036_at	2548.4	1750.2	1402.5	2693.7	1934.2	2081.7	1375.7	1712.7	2066.1	1756.4	1232.5	1850.9	1135.1	1245.4	1046.6	772.5	725.9	469	355.9	526.8	584.5	1151.9	202	1033.1	828.3	1271
101037_at	239.3	212.1	202.6	1110.6	174.4	924.1	438	185.4	192.8	111.8	394.3	152.4	195.2	182.9	92.9	167.6	53.1	512.1	205.3	47.2	115.7	219.7	132	189	167.1	1081.6
101039_at	22237.3	17190.9	19627.8	20072.1	24618.2	32503.3	32907.2	20737.4	17154.8	15635.7	20099	16650.1	28539.1	36892.1	29910.5	38445.4	23329.9	29470.8	33637.5	30701.9	33583	32897.3	27705	34019.4	29295.3	25036.1
101040_at	2080	2122.1	2478.4	1772.5	2480.2	2265.2	3628.2	3219.8	1818.8	1684.9	1470.4	2164.4	2221.9	2347.7	2495.7	2515.5	1736.1	2299.8	2250.8	1649.6	2878.6	1975.8	2333	2166	2253.9	2985.1
101041_at	172.2	174.6	165.3	188	158.2	138.1	138.2	160.9	162.2	139.6	75.5	170.9	77.9	119.2	97.5	200	55.8	72.6	79	80.3	132	83	85.4	70.4	458	116.3
101042_f_at	709	1340	1071.2	1118.4	1202.1	988.5	1021.3	855.7	1070.1	1107.2	949.7	1155.5	1015.1	1361	980.4	642.4	1625.7	1555.1	1368	1563.3	1611.9	1662.4	1706.2	1598.4	1515.1	831.6
101043_f_at	320.5	821.8	424.4	451.7	240.4	564.2	394.8	191.5	197.4	744.7	363.1	763.9	360.2	239.7	376.3	667.6	432.1	559.5	138.1	589.3	493.4	398.9	279.8	603.2	509.6	646
101044_at	12136.5	14552.4	14073	15342.8	12191	10536.9	7375.6	10819.8	14516.1	16080.3	14379.8	15854.3	13969.5	10851.6	11309.8	11581.4	17332.1	19892.2	18333.8	18552.3	16603.5	15491.2	18046.6	14546.1	15332.1	11989.7
101045_at	13584.2	14506.4	14147.4	14323.9	11359	9878.6	9694.5	9670.5	15156	17269.7	15365.8	21088.3	16015.4	11756.2	11881.8	10377.7	15137.2	15295.9	13927.7	13790.5	14196	16570.5	16607.9	16064.1	16388.2	10649.2
101046_at	1136.5	908.6	1400.4	1551.5	1363.8	1575.8	741.2	794	852.3	665.5	1157.2	746.4	591.2	495.4	462.6	431.9	431.6	390.2	642.9	496.1	491.2	665.9	592.7	498.7	507.8	781.9
101047_at	16450.5	15948.3	16905.8	13813.7	16892.8	17584.1	18532.8	16760.9	19258.2	16406.4	19554.8	20533.5	23461.3	24317.4	25478.3	23467.8	21344.7	19492.1	21218.3	4171.3	21655.1	20556.6	21225.7	20260.2	18575.6	20827.5
101048_at	74.4	340.6	108.3	408.5	102	190.4	271.8	375.4	248.4	67.8	27	54.3	106	329	165.1	185.4	275.3	28.3	158	114.4	164.8	204.8	114.3	197.2	185	257.7
101049_at	2620.9	1835.7	2257.1	685	1423.3	1516.4	936.9	1213.3	1806.3	1764.9	966	1488.4	876.1	333.9	569.5	1585.3	1314.5	703.6	1611.3	1947.9	832.6	1455	982.1	743.4	1522.7	1454.1
101050_at	3918.6	3981.5	4101.8	5463.8	4641.2	4903.5	4994.8	3880.2	4676	5047.7	5229.3	3408.6	2677.7	3745.2	3168.3	3117.4	5049.8	5000.6	4540.6	4124.3	3486.2	4574.6	4577.1	4678.4	5421.4	3467
101051_at	2015.9	1291.6	711.7	1533.8	1556.5	1224.4	1222.1	1194.5	1060.7	1013	764.8	1217.8	849.3	984.9	728.1	1318.3	905.8	729.7	794.4	1078.8	568.9	827.8	545.5	822.6	792.4	989.7
101052_g_at	403.1	211.6	72.4	88.8	114.2	59.7	61.5	35.6	199	168.5	230.7	145.8	201.1	92.5	297.6	43.3	50.8	24.6	178.8	56.7	46.2	24.6	57.3	24.8	73.2	56
101053_at	4779	5168.2	5004.3	4669	4136.6	5049.3	5245.7	5581.7	4756.4	5824.8	6370.5	7136.7	5855.5	4857.9	5930.2	5163.4	6437.1	7045.9	6398.8	6710.1	7372.9	5992.1	6727.3	6159.8	6491.9	4390.2
101054_at	16548.9	17765.6	19606.3	18261.5	28313.1	28045.5	15480	15684	21678.4	26938.4	27334.6	23708.3	44294.2	25881.1	32478.6	28545.8	23091.8	29225.8	14385	16963.5	9604.3	13442	14615.9	10674.4	27095.3	37259.8
101055_at	5576	6927.9	6120.5	5635.4	6644.4	6160.8	10182.4	8766	6754.1	6812.9	7006.2	7511.4	8865.5	8945.3	8739.5	9338.7	6489.4	7565.8	5737.3	6884.8	7976.5	5202.2	7142.2	6646.7	6727	7613.7
101056_at	5234.8	5999.7	6299	5544	6167.4	6914.6	6500.9	6173.5	5702.1	5954.8	5595.5	6024.1	6185.1	6908.1	6687.6	5017.9	4817.4	6332.1	5205.3	6802.5	5994.1	7070.9	5494.5	3318.5	6034.2	6282.6
101057_at	2854.9	1643.4	1690.1	1635.2	3064	2294.7	2997.6	2642.8	1990.5	2886.1	2867.7	2775.1	2812.3	2217.3	2233.2	2163.8	2840	3564.3	2483	2908.1	3136.5	2327.5	2750.1	2360.1	2870.2	2281
101058_at	511	57.5	368.6	222.8	337.3	331.8	418.2	474.9	310.9	464.4	411.1	520	462	304.9	407	407.9	414	518.7	511.4	486.5	544.7	358.3	551.5	178	275.9	332
101059_at	1928.8	2178.5	1592.3	1350.6	1732.7	1053	1994.8	2291.7	1363	1881.5	1272.4	1022.2	1666.3	1734.2	1822.4	1305.8	736.5	1202.2	1741.1	1433.9	973.3	1225.8	569.2	1930.7	908.1	1844.9
101060_at	5928.7	8799.7	6755	8332.1	7277	5901.7	8260.7	6037.5	4095.1	4032	3070.6	3495	5328.8	5876	5767.2	4977.6	1632.7	2518.2	1567.1	1429.5	2589.4	4113.4	1634.8	2412.1	2291.8	8490.1
101061_at	1135.3	1833.2	1946.4	1208.2	1995.8	730.4	1545	1577.9	1840.7	1159.7	1096.8	1596.9	1612.6	1288.4	1340.2	1616.6	1593.6	1726.7	2362.3	1291	2098.9	1486.2	1605.9	2433.3	1519.2	1575.1
101062_at	1028.3	1342.4	1372	1226.6	1430.3	1231.6	1257.3	1217.2	1302.1	1422.1	1067.2	1124.8	1166.9	1063.8	1462.8	1029.4	1506	1275.2	1135.7	1322.9	1218.8	1499	1516.7	1560.1	1082	1017.9
101063_at	160800	111003	124087	142019	113648	93663.9	101376	110620	107746	75071.3	157204	80149.3	119705	75713.3	103289	184135	144928	143515	144408	121671	131690	115395	192240	138792	124464	96883.1
101064_at	2477.8	1833.3	2329.5	2364.1	2199.1	2331.7	2165.3	2455.8	2503.4	2823.1	2794	2809.6	2610.7	2452.9	3026.8	2393.4	1918.3	2542.4	1846.5	1983.6	2672.8	2059.4	2006.5	2289.7	1927.3	2052.9
101065_at	2336.9	4109.3	3049	2716	4377.2	3495.7	4483.2	4948	3204.3	3712.7	3594.8	2528.9	3847.8	4040.7	3987.4	2735.1	2428.5	2043.5	1647.5	1865.7	2534.9	3305.6	2791	2055.2	2354.6	4149.5
101067_at	8879.6	9318.3	8845.1	8709.8	8990.9	9042.3	7373.6	8576.4	7596.9	9983.3	8760.9	8351.7	8867.2	8863.4	9003.5	10469.8	8792.5	10199.7	9766.4	9043.5	9959.6	9992.5	9378.4	8144.5	7647.4	9404.7
101068_at	293.6	1003.2	251.5	198.1	955.7	627.7	625.9	671	818.4	422.1	471.7	746.1	253.1	853.9	492.6	1228.4	576.2	817.2	439.3	827.4	177.1	604.9	856.7	653	1187.7	1038.5
101069_g_at	3499.1	4196	4123.1	3554.4	4323.6	2697.3	6523.1	5222.9	3556.2	3733.4	3928.6	4424.5	4601.4	4966.9	4347.1	3536.3	3483.7	3042	4404.1	3549.1	3452.9	3589.6	3503.6	3035.6	2500.3	5063.3
101070_at	802.7	431.2	731	304.5	789.3	885.3	820	496.4	339.5	637.2	499.6	807	547.5	948.5	992.4	717.4	1139.8	829	594.2	602.3	616.2	718.5	1095.8	1054.7	647.5	586.8
101071_at	163281	149522	162502	163941	131391	119070	117824	133797	132615	117049	154760	108125	135226	99797.7	112754	193774	149315	139520	135763	119052	131879	104373	158048	138028	157506	111548
101072_at	13817.6	11429.4	13506.1	13060	13446.9	13524.2	7889.6	11295	12751.4	15596.3	14617.2	15582.4	14215.8	13103.8	14372.3	13432.1	13779.5	13920.5	14139.6	14141.7	12108	12225.1	11722.9	12773.2	12665.1	13563.3
101073_at	7992.8	6600.7	6554.4	5488.5	9260	7235.9	7455.4	7492.2	5976.7	6173.6	6528.2	6988.3	7118.8	7812.1	7820.6	7546.1	5851.9	5335.2	6243.9	6769.9	6807.3	6443.9	4779.3	5436.4	4043.2	9431.9
101074_at	2216.2	3278.6	2129.3	2039	2446.7	2230.1	3437.4	2663.1	3538.9	2928.4	3121.1	2313.2	3147.3	2287.9	3423.5	2223.4	3005	2600.1	2048.5	2345.5	3027.4	2049.8	2926.1	2816.4	1643.8	2731.4
101075_f_at	397.1	118.2	235.3	365.5	153.5	133.7	234.4	79.8	55.7	73	61.3	523	22.3	37.5	477.6	206.7	218.6	127	60.9	67.1	105.4	124.2	93	112	252.7	116.9
101076_r_at	1082.9	667.8	459.8	625.4	312.3	354	102.6	86.6	233.6	241.2	554.1	115.5	121.3	63.3	98.6	543	209.8	78.3	318.4	252	122.1	174.8	406.9	327.3	76	192.2
101077_at	1004.6	1183.8	362.6	224.2	423.7	187.6	1161.2	716.9	896.9	577.9	845.9	695	928.9	829.6	775.2	1094.3	806	585.3	630.3	726.7	668.9	585.1	542.5	264.7	466	312.8
101078_at	112953	95147.3	97000	108368	82474.9	83457.5	81096.4	92798	91686.3	83997.3	85222.8	78387.6	99131.9	63248.6	85223	94041.8	70353.7	104336	92720.9	77164.1	92384.6	69604.3	101965	87906.7	74252.8	75499.7
101079_at	1343.4	1189.9	1158.4	979.4	1247.5	887.4	1643	1433.8	1149.6	982.3	915.7	1179.3	1140.8	1211.6	987.6	991.6	853	723.6	754.2	762.5	927.5	922.9	704.6	704.2	954.7	1146.4
101080_at	2021.2	1638.7	1732.9	1710.9	3093.5	2871.5	4188.6	2896.3	1830.4	1611.2	1855.1	1525.3	2697.5	4007.2	3282	2887.2	1284.7	1702.3	1331.2	1177.2	1875.5	1632.5	1461.5	2196.6	1145.1	2739
101081_at	9099.5	10895.4	10543	10467	12109.3	9597.1	11074.4	11969.8	11255.5	11410.1	10748.8	11378.3	11727.2	11361.3	11785.8	9431	13192.8	12707.5	11452.2	11478.7	13839.6	10153	14351.7	12509.6	11897.8	10944.1
101082_at	4446.2	5545.2	4545.5	5782.4	5863.4	5078.6	4004.4	3799	4729.4	5319	4763.6	3999.2	3541.6	3621.5	4539.3	3643.2	6012.6	5120.4	5146.9	4314.6	5501.3	4002.4	4391.8	3757.4	3721.6	3350.4
101083_s_at	937.8	2073.2	2712	2267.9	2098.7	2176.5	2013	1830.4	2614.7	2278.6	2361.7	2403.7	2503.5	2113	2589.1	2202.5	1312.4	1463	717.1	908.2	1154.3	1269.2	777.7	1423.8	544.9	2357.1
101084_f_at	2122.9	2958.7	3108.1	3048.2	2199.6	2781.2	3058.9	3112.2	3426.8	3260.6	3171.6	3420	4032	3995.4	3503.5	3435.1	4358.6	5117	4939	4355.3	4723.9	3957.9	4382	5099.6	5013.3	3560.6
101085_at	5587.6	4738.4	7207.2	6985	6761.5	6193.4	7501.1	9635.7	8831.4	8831.5	9008.5	8349.4	9047.1	6315.3	6750.1	7561.1	10000.3	10134.1	9866.3	9341.6	8883.5	8002.9	9992.3	7626.2	9564	7228.9
101086_f_at	15568.2	21044.1	17327	15678.1	17894.3	17423.9	20017.7	18315.5	17783.2	18954.1	19132.2	18294.7	20945.6	21675.2	21112.9	21821.4	19566	23246.1	19689.8	19423.9	22554.7	18702.9	17496.3	18944.6	16497.4	20086.9
101087_r_at	334.6	146.5	248.3	127.4	109.9	80.2	70.8	57	228.1	216.3	162.2	107	196.7	87.5	79.6	453.7	175.4	247.2	128.2	49.8	71.2	51.5	77.4	161.3	71.4	103.9
101088_f_at	12719.7	11527.3	12586.2	14813.3	10791.8	12802.4	13557.9	13937.6	15025.6	14730.4	14707.9	15501.3	14775.5	12445.6	10332.1	8747.2	26812.8	28655.2	27617.3	26413.3	31851.1	23410.8	35310.1	27468.3	26676.1	14925.5
101089_at	1500.7	1305.5	1016.9	1103.9	1963.2	730.2	1387.7	1335	1017.4	654.7	830.4	959.4	903.1	939.6	1140.1	827.5	1488.5	795.8	1097.3	1033.1	1311.6	798.3	915.3	1808	1480.2	1162.7
101090_at	3790.8	2433	2784.2	2712.9	7025.6	6116.5	9341.2	6272.6	2404.7	2497.2	2588.7	2579.4	6032.2	9536.7	7810.1	8370.9	2234	3196.5	3869.9	3572.3	6268.1	5938.6	3260.1	7117.9	3737.6	7013.7
101091_at	6272.3	6205.1	7429.8	7868	5745.4	6665.1	7371.5	8693.5	9695	8341.2	10504	9406.4	8543	8520.9	9881.2	7752.2	12550.2	13997.7	12086.4	11567.5	11920.7	9592.4	11755.2	9835.3	10539.4	8715.8
101093_at	16097.3	12978.4	14365.1	14347.9	20097.5	22646.9	32983.9	23182.9	12854	13495.9	13254.3	14253.3	27348.8	37751.9	34954.9	34598	11772.4	13840.9	12708.7	12314.6	16174.6	14913.9	12865.4	20929.3	14504.9	28158
101094_at	3004.9	3136.4	4140.8	4310.7	2458.9	2847.3	2139.4	2813.8	2845	2662.6	2152.5	3454.2	2295.5	1963.3	1840.5	2281.3	2652.4	2924.4	2024.6	1555.6	2068.2	1990.9	2702.6	2214.8	2443.4	3442.5
101095_at	3488	1947.5	2372.4	2102.2	2810.9	2848.3	2851.9	2455	2952.5	2355.6	2184.3	1976.6	2489.6	3673.2	3217.8	3373	1165.8	1336.9	1623.5	1611.5	1643.3	1663.9	1322.9	1468.2	1534.7	2533.2
101096_s_at	2242.3	1614	1587.5	1456.2	2210.5	1572.2	1971.8	1812	1985.3	1820.5	1930	2014.7	1801.8	2118.8	1407.2	1189.9	2330.9	2235.4	2070.1	2079.2	2284.4	2058.8	1778.7	2046.8	1577.5	1863.9
101097_at	5685.5	6045.2	5219.7	5636.3	5759.6	6201	6466.1	7706.1	5388.2	6895.4	5201.4	5232	5712.9	6173.3	5939.3	5536.6	6848.6	8422.7	3899.6	6113.4	7026.6	6280.6	6422	5720.5	4848.1	6062.1
101099_at	112.9	44.3	20.4	115.2	51.5	42.4	18.7	27.5	58.8	13.6	29	197.7	39.6	22.3	79	107	29	14.2	34.7	52.4	9.8	22.7	28.1	26.9	41.3	13.1
101101_at	2448.3	3052	3096.6	2807.2	2858.9	2868.2	3547.1	3029.4	2424.6	2740.9	1947.5	2652.5	2930.3	3318.9	2739.4	2725.4	4425.5	3902	4847	3591.5	4980.6	4686.4	3260.3	2953.5	3866.8	3804
101102_at	2511.9	2984.4	2892.2	2491.4	2566.3	2396	2350.3	2524.4	2983.2	2646.5	1827.2	2537.2	2483.2	2290.5	2780	2778.4	2021.6	2135.6	2242.5	2277.8	1742.1	2226.8	2282.6	1846.8	2042.1	2449.1
101103_at	756.4	671.6	650.8	872	734.1	668.5	398.1	269.1	613.2	306.9	461.4	516.3	548.2	187.5	605.9	311.6	277.1	321.1	302.5	596.4	355.2	468.8	101.2	444.4	657.7	592.9
101104_at	2528.9	2603.3	3067.1	2836.5	2514.6	3135.7	3953.5	3634.9	2138.1	2594.4	3083.5	3133.5	3582.2	3938.3	3711.2	3157.7	3028.3	3114.3	3142.1	2628	3472.6	3297.4	3540	3408.8	3752.8	3893.6
101105_at	9723.8	11914.8	11955.5	10523.1	11969.8	10900.7	11989.7	12313.4	12493.4	12264.2	12111.8	11833.1	13444.7	12108.7	12763.6	12966.9	11636.2	11176.5	9670.7	9814.1	11003.8	10127.3	9000.3	8824.8	10448.2	12051.4
101106_at	1554.6	1928.5	1677.5	2186	1960.5	2032.9	2345.6	2329.2	2618	2701.8	1933.1	3102.2	2783.1	2902.4	2925.7	2331.3	2736.3	2801.3	3037.7	3063.7	2953.8	2317.1	2656	2115.4	2621.7	2458.4
101107_at	8842.7	10510.7	10088.1	9095.8	11793.9	10545.4	17873.9	13290.2	9799.3	10215.3	9466.7	9011.7	10495	13254.9	12549.8	13594.6	12609.1	16177	17976.2	13047.3	17996.7	12561.4	13217.3	17034.6	13428.8	13354.5
101108_at	176.3	207.5	46.5	276.7	367.5	245.5	400.7	83.8	122.3	271.3	396.6	359.5	231.6	263.8	592.4	286.5	130.3	179.4	55.6	106.6	136.2	84.5	158.2	427.4	294.9	262.5
101109_at	25627.5	24833.6	27603.3	25184.2	26001.5	24125.6	30032.2	28442.6	35149.9	33420.3	32882.1	34653.5	35928.4	34544	33162.8	30222.9	30987.9	31209.1	42022.3	38095	33419.3	36498.6	33439.9	32969.5	44672.4	28839.7
101110_at	5206.3	3064.3	4324.9	3507.9	6004.4	6894.1	9068.8	6039.3	2926.6	4090.6	3304.7	4629.9	5995.1	8790.9	7543.4	8961.9	3328.1	3411.2	3914.3	4370.7	7039.7	5266.9	4434	6476.9	4432.5	8779.9
101111_at	1690.1	2723.7	2302	1560.6	1889.2	2326.1	1560	2126.8	1737.7	1936.8	1274.1	2271.2	1538.3	1360.9	1447.9	1248.4	1378.1	1495.4	1585.8	1489.8	1397.4	2231.7	1087.3	1343.7	1121.5	1733
101112_g_at	11789	13262.9	13593.8	13349.4	13986.6	14219.9	15566.9	12277.7	14879.6	13635.8	14433.1	12533.6	14278.5	15882.2	14883.5	9072	12485.8	10706.5	8441.8	13035.7	13745.6	12596	13669.9	14870.8	9697.7	16248.4
101113_at	7620.1	11816.7	9039.1	8416.5	7202.2	8654.6	10672.6	11046.3	10855.3	10971.9	7148.2	6129.5	16955.3	12175.9	12600	22290.8	15096.7	15841.5	20032.9	15158.7	11869.9	9979	14755.7	21427.1	14458.5	10120.5
101114_at	141.8	491.1	89.5	127.5	90.5	72.6	93.2	393.9	475.7	158.2	465.2	160.7	554.1	322	372.1	318.8	323.8	324.4	192.5	214.7	115.9	116.2	325.3	93.3	307.5	141.4
101115_at	237.3	151.6	112.6	223.7	697.8	218.7	144.5	795.5	154.5	497.8	687.6	392.7	455.8	277	278.6	400.3	326.5	311.8	117.9	455.9	93.2	324.7	119.9	468	328.6	106.7
101116_at	102.5	23.9	58.2	58.5	16.3	64.4	66.9	47	52.7	80.5	18.9	100.9	63	24.7	24.5	179	65.9	49.7	22.8	52.3	74.6	15.8	47.5	38.7	89.4	46.2
101117_at	102.6	35.2	44.5	43.1	118.4	96.5	46.2	29.7	27.5	23.7	105.5	68.5	63	41.1	45.7	101.9	28.1	30.6	28.5	43.1	48.5	47.4	52.3	75.1	53.5	44.3
101118_at	399.8	52.4	49.6	240	207.1	43.9	35.8	185.3	51.7	105.1	316	282.8	167	25.8	48.1	13.9	53.6	197	52.3	121.7	68.6	141.8	263.4	39.1	58.4	207.8
101119_at	245.7	162.3	98	616.6	177.2	331.8	361.9	81.4	269.5	205.8	353	240.4	142.4	209.9	236.4	464.6	266.7	158.2	198.6	154.1	123.4	257.5	32.1	220.9	171	312.4
101120_at	226.5	479.5	293.7	197.9	579.2	246.3	133.3	170.1	468.1	319	658.7	504.6	760.9	494.9	238.6	522	62.3	92.3	111	67.2	111.8	109.3	66	108.8	491.5	595.6
101121_at	76.4	69.2	109.2	44.1	39.1	45.7	20	26.5	44.3	35.9	36.1	32.8	26.5	31.7	54.1	34.1	22	16.4	16.1	20.7	19.4	25.8	17.5	16.2	27.5	44
101122_at	765.1	598.7	303	570.7	261.3	570.2	477	229.7	448.8	141.9	358.1	125.8	120.4	553.1	285.7	599.2	454.9	250.9	378.6	322.4	460.3	407.1	102.8	635.4	394.2	454.6
101123_at	18816.1	24875.1	23701.3	23376.7	21456.5	23184.9	25367.5	27080.9	26666.4	23842.3	23968.3	21879.8	23559.5	24853.7	22808.9	23956.1	20319.4	18960	15330.4	22769.6	23981.8	19791.7	16963.8	15593.5	20197.2	22105.4
101124_at	335.7	90.8	80.9	94.3	79.4	92.1	102.6	49.5	110.8	93.1	279.1	78.2	50.9	356.7	301.8	130.6	47.9	50.7	99.2	42.4	89.4	40.3	194.9	105.1	66.9	102.6
101125_at	64.3	29.8	54.1	66	43.2	23.5	10.8	14.6	14.8	16.2	16.5	16.1	22.6	8.9	11	28.2	14.6	11.7	51	14.5	28.7	16.1	10	15.5	41.8	35.1
101126_r_at	293.7	169.9	186	180.6	109.5	17.5	237.3	19.6	338.7	85.8	37.4	168	91.7	218.4	225	25.7	47.5	13.3	83.6	116.7	25.4	28.4	28.6	115.6	196.1	126
101127_at	877.6	190.1	321.2	696.8	996.5	646.4	206.7	424.6	106	477.6	842.4	479.7	334.3	324.6	449.2	502.2	97.5	130.2	197.2	266	320.8	306.3	95.9	89.4	328.4	748.9
101128_at	1269.3	858.8	854.8	1179.9	685.2	784.8	675.1	728.9	930.3	1284.5	1626	1240.8	1156	715.3	620.5	902.8	1003	744.3	1025.8	771.2	801	831.1	734.2	577	970.9	559.9
101129_at	50385.6	83977.8	77731.7	61593.1	58678.4	47812	73807.4	77139.7	60176.2	52832.4	51748.8	46883.2	57672.6	50942	68642.8	68887.2	38963.1	39389.8	29699.8	28119.8	40328.9	42528.3	39300.1	31547.2	37333	64656.2
101130_at	8728.4	5215.4	6221.1	5929.1	13892.8	12547.4	28806.9	17203.3	6308.4	5012.5	7497.6	5710.2	14028.2	25116.9	24612.8	21957.2	4903.8	4982.8	6520.2	4415.4	9622.8	6771.1	5373.7	13869.6	4628	14606.7
101131_at	2494.8	2146.9	1310.1	575.8	1559.4	1940.8	1537	1426.8	1172.1	1582.8	1425.5	1982.8	1698.2	1357.1	551.9	381.1	780.2	1186.2	831.3	1027.6	993.3	671.9	326.4	1035.6	347.8	1503.1
101132_at	465.3	287.6	473.4	147.6	333.1	121.4	251.9	411	343.5	392.6	79.6	219.3	76.4	106.3	58.1	88.3	88.6	67.5	255.5	181.4	358	198.7	72.2	245.3	85.1	270.6
101133_at	249.3	170.3	163.8	361.9	148.9	136.7	158.4	160.3	102.9	138.4	188.2	172.4	157.8	197.9	77.9	233.2	349.2	91.7	116.1	158.2	71.6	111.2	74.3	65.9	564.6	236.7
101134_at	242.6	70	245.8	80.8	98.8	56.4	57.6	87.5	217.4	40.6	233.1	63.7	66.9	70.1	149.1	152.3	136.2	86.3	71	27.3	44	35.6	297.1	86.5	59.3	174.2
101135_at	61.3	21.3	42.9	227.7	38.2	147.1	17.4	23.3	57.3	19.2	15.3	27.6	60.1	27.1	44.2	60.1	16.8	11	31.5	24.2	10.5	20.3	26.6	38.6	31	88.9
101136_at	181.3	55.8	102.6	293.3	127.8	109.8	92.9	70.4	328.3	94.6	126	125.8	74.1	56.9	73	49.6	61.8	80.5	88.7	65.3	44.4	93.4	60.3	75.4	102.9	329.7
101137_at	39379.3	46035.4	49857.8	44605.3	42012.4	37305.5	42731.9	49256.3	49835.2	36573.6	46223	35110.2	55205.2	42635.2	49939.3	54766.4	53501	54944.1	48649.3	46582.1	49349.4	46213.7	57979.7	51150.9	51449.7	52351.8
101138_at	1003.8	526.1	85.6	441.7	351.8	548.3	135.1	138.8	431.8	142.8	199.6	212.1	457.6	82.7	153.2	698.4	215.2	448.9	167.8	109.9	99.9	200.6	188.1	461.2	529.5	429.9
101139_r_at	434.4	103.8	55.2	147.8	108.6	104.7	300.9	61.2	49	43.2	60.9	70.2	53.6	143.8	61.4	202.5	21.6	53.2	71.2	38.1	41.7	64	225.9	75.1	47.6	55
101140_at	566.2	367.5	660.8	120.7	83.4	372.6	451.5	307.7	480.4	179.8	53.1	116.1	536	120.1	226.9	507.7	180	104.7	332.2	247.4	225	109.3	382	419.4	404.6	366
101141_at	787.4	397.7	428.9	470.4	843.9	421.7	625.3	151.2	222.9	242.1	265.1	184.4	606.2	300.2	170.8	96.2	77.5	51.1	373.5	100.2	291.2	194.9	63.4	95.2	391.2	180
101142_at	126.6	265.8	161.9	113.1	692.2	200.4	212.9	495.7	101.6	146.9	144.2	86.9	126.4	315.2	556.3	184.8	411.4	238.8	80.9	167.8	384.2	293.6	82.7	178.9	106.7	421.6
101143_at	1628.7	1108.2	1711.6	1170	1054.7	1207.2	682.1	948	1229.6	827.3	876.9	757.3	412.4	753.7	422	1102.8	1003	651	774	632.3	657.7	813.3	953.6	939.6	579.7	810.2
101144_at	259.7	761.8	194.5	474.5	569.4	61.1	375.1	288.3	234.6	445.5	503.2	67.2	274.1	289.7	366.2	86	137.5	48.3	42.6	219.2	229.7	413.1	142.6	288.1	52.3	114.9
101145_at	244.9	428	190.3	270.6	177.5	237.4	372.8	272.7	253.2	217.9	288.8	336.4	168.1	386	289.7	471.1	211.5	161.3	146.5	98.5	142.5	133.1	78.8	182.1	136.9	164.2
101146_at	1064.7	909.7	1015.2	1011.6	289.2	821.6	260.1	327.2	121.3	201.8	315.4	233.3	187.4	127.5	783.3	202.6	150.8	169.1	657.9	586.1	177.8	549	457.1	219.3	213.9	255.8
101147_at	329.2	212.3	626	786.7	145.4	639.2	50	131.1	655.8	425.2	443.4	263.9	279.6	253.7	363.7	54.5	177.1	171.6	309.8	231.2	348.9	352.6	127.6	274.1	376.7	502.4
101148_at	388.5	459.2	626.2	196.3	725.4	732.9	635.6	484.6	473.4	330.5	667.7	332	60.4	389.7	222.9	538.3	688.3	304.6	387.6	418.5	328.8	338.1	351.3	495.9	277.4	344.3
101149_at	65.5	47.6	28.9	36.7	34.2	80.1	29.8	33	107.4	58.2	108.6	44.3	88.7	40.9	56.8	98.6	57.2	28.8	35.3	32.4	57.7	24.2	26.7	165.6	56.4	37.1
101150_at	2020.1	909.2	886.5	1435.5	1765.2	1785.6	1147.4	1141.9	783	1966.8	1517.7	1718.2	1503.6	975.2	960.3	1522.2	947	690.7	993	1642	840.5	1337.1	753.1	960.9	700.4	1022.3
101151_at	170.3	196.6	133.2	186.3	144.5	152.6	98.4	149.2	137.1	143.5	231.1	277.1	88.7	156.3	149.7	136.2	91.4	75.3	76.3	87.5	95	103.4	89.8	89.8	112.5	162.5
101152_at	3245.7	2554.5	2996.8	3267.1	2971.6	3174.9	2326.3	2659.7	2426	3491.9	3021.6	2498.8	2210.5	2424.8	2228.7	3263.4	2382.5	1978.8	3165	2832.4	2436.7	2534.1	1530.5	2032.6	2094.3	2873.3
101153_at	52.1	51.6	255.3	65.8	153.9	135.1	64.3	26.8	16.8	30.7	33.7	37.7	177.3	153.2	213.9	236.8	18.7	20.5	68.9	17.9	92.7	54.3	112.7	41.1	19.7	214
101154_at	34.6	114.9	27.9	13.8	24.2	22.7	17.8	7.2	12.6	9.9	16.4	37.4	24.3	15.9	15.3	19.8	22.2	11	10.9	18	7.5	3.7	22	21	25.8	137.7
101155_at	115.7	124.2	148.7	105.8	51.5	299.3	120.9	70.1	71.1	135.1	91.7	147.9	351.2	248.1	85.6	120.3	46.1	106.6	106.9	84.1	260.4	66.5	76.8	45.3	168.5	81.5
101156_at	86.3	37.6	60.1	20.7	43.3	113.3	23.9	41.6	34.1	22.3	79.8	104	238.5	197.6	188.3	63.4	131	132	43.6	33.4	18.5	41.8	114.3	176.2	191.9	23.5
101157_at	1897.5	1063.4	1271.5	2282.1	1899.8	2274.1	1516.2	1250.7	1416.9	2040.9	1705.8	1747	1775.8	1140.7	1229.7	1681.9	1310.1	900.7	1337.7	1097.7	1351.6	1981.6	1189.9	724.1	1397.1	1179.4
101158_at	68.8	385.2	407.8	608.9	771.8	384.1	86.9	629.9	534.4	649.2	160.4	367.1	294.4	447.4	69.7	135.1	346.3	380.4	421.6	212.9	165.2	349.9	188.8	514.5	283.8	294.5
101159_at	533.8	729.3	555.7	1078.1	509.8	891.2	731.1	227.9	876.5	759.4	1132.1	1182.4	811.6	749.7	739.2	764.2	455	489.9	302.3	425.8	486.8	257.6	534.7	895.6	578.3	895.5
101160_at	430.3	113	168.7	406.7	506.3	148	215.9	238.2	146.9	99.8	65.5	356.5	193.9	133.2	326.9	201.7	35.5	72.6	202.4	299.6	134.3	188.8	229.9	439.8	99.3	257.6
101161_at	1703.2	1004.5	1535.8	716.1	1227.6	1565	743.8	865.6	1227.5	1205.3	1577.2	879	1591.1	921.2	876.9	1912.5	684	678.5	932.2	821.8	625.8	865.6	731.8	672.4	828.7	1167.9
101162_at	221.5	43	43	106.4	175.6	82.4	141.7	42.2	50.2	40	239.3	11.8	95.4	72.1	200.1	454.8	55.7	119.9	65.9	192.4	86.4	50	18	44	12.3	27
101163_at	99.1	96.7	122.7	155.4	125.1	104.2	108.7	364.5	78	108.9	116.2	121.3	88.7	120.8	53.9	176	97.6	66.8	114.5	100.5	74.2	90.9	190.6	354.6	106	91.8
101164_at	51.6	242	60.1	240.8	207.8	86.3	199.2	120.9	258	54	320.3	160.3	157.6	73	71.8	32.9	10.4	8.6	23.4	12.2	20.5	25.6	101.6	178.2	20.2	21.9
101165_at	6429.1	6973.4	7330.9	6123.4	6373.5	7977.5	4358.5	5683.3	5561.2	6082.3	5262.3	4878.5	4824.2	4608.8	4715.6	4408.2	5278.2	3320.8	4673.1	4767.9	3524.9	4155.7	2979.2	4297.4	5664.2	5512.4
101166_at	96.4	79.1	184.7	139	92.1	162.3	247.6	136.3	132.9	96.9	99.9	112.5	76.6	293.2	80.6	214.5	73.7	183.2	48.5	192.5	64.8	88.4	66.6	213.5	94.4	33.7
101167_at	275.2	59.7	56.6	669.4	174.4	79	178.5	246.1	262.1	146.9	92.2	68.8	54.5	61.3	60.4	88.7	53.3	42.9	236.2	323.8	94.1	189.6	51.1	64.8	52.6	274.4
101168_at	1024.5	439	638.9	553.6	605.1	408.7	458.1	245.7	653.3	386.4	731.3	456.4	626.5	395.7	421.4	338.4	434.4	241.2	372.1	508.9	462.5	321.1	265.3	390	477.1	476.1
101169_at	961.8	433.1	286.5	302.7	1092.1	474	747.6	190.2	632.1	205.2	141.1	132.4	275.4	343.2	988	251.2	640.3	519.8	558.9	195.5	824.4	731	131.1	174	283.9	312.6
101170_at	163	23.1	37.7	90	44.6	270.4	75.4	34	77.2	91.5	142.1	292.9	33.6	119.1	38.1	44.2	25.5	32.9	72	110.4	33.6	54	34.1	51.7	315.7	49.5
101171_at	451.4	238	279.6	373.4	389.9	205.3	169.9	151.7	317.7	557	233.5	196.8	653.8	617.9	105.3	815.3	65.4	79.7	177	133.2	110.2	114.3	127.4	331.7	94.1	213.4
101172_at	252.2	152.2	238.7	262.6	444	376.2	547.2	158.5	63.5	261.7	231.2	158.4	212.4	168.6	117.2	219.1	111.5	135.6	187.1	188.4	99.2	208	108.1	148.1	85.2	296.4
101173_at	152.2	473	168.2	343.4	283.6	85.9	454.4	270	57.2	489	159.4	158.2	424.4	188.9	422.6	202.2	305.3	401.4	156.6	110.3	286	85.9	50.8	412.1	249.1	116.2
101174_at	215.4	247.8	216.9	669.2	371.3	282.9	116.7	140.8	124.6	129.7	1055.4	107.8	308.7	147.7	342.1	162	168.5	160.2	185.3	181.2	164.6	197.5	173	602.4	132.5	274.6
101175_at	132.2	25.7	126.5	71.8	94.7	56.9	75.9	55.4	72.8	197.8	42.1	74.4	52	30.8	67.8	63.1	44.6	25	265.1	27.6	32.4	29.1	185.2	14.9	134.8	85.7
101176_at	106.4	33.6	41.5	182.4	66.1	43.3	54.4	34.1	116.3	93.1	116.5	32.7	33.7	36.8	44.7	108.1	49	25.5	20.8	24.6	57.7	45.4	179.9	54.5	35.9	69.9
101177_at	872.6	1092.4	1007.8	932.8	479.7	710.3	1289.7	1206.3	398	811.5	1115.5	359.1	1191.4	1264.7	996	311.3	168.5	457.5	240.5	886.9	462.7	130.2	387	441.8	859.1	666.4
101178_at	154.2	395.1	330.5	656.8	135.4	412.5	472.1	569.7	120	129.4	67.7	347.6	142.2	308	279.9	302.8	41.7	261.8	71.2	260.2	38.9	48.4	90.5	71.4	84.5	526.3
101179_at	8429.7	11010.8	9241.5	7875	6937.7	8155.1	6345.2	5924.1	8220.5	8015.2	7377.3	8876.2	8016.9	7386.8	9157.9	7896.3	15354.4	10684.1	15614.7	10669.5	10443.9	12473.9	14335.4	13356.7	12581.7	7101.9
101180_at	83.4	510.8	347.9	305.8	310.1	308.8	101.7	85.2	382.2	148.4	174.5	709.4	497.9	747	691.1	429.5	102.8	93.3	114.8	60.6	95.2	153.4	78.8	113.9	87	215.4
101181_at	752.6	628.2	257.9	937.6	762.4	716.8	97.2	100.8	452.4	425.3	682.6	485.1	498.9	64.4	139.5	83.3	59.2	119.8	73.4	48.7	86.8	74.1	506.5	66.9	134.3	88.6
101182_at	552.6	527.5	341.5	217.5	1052.4	225.8	715.4	332.3	355.4	152.8	155.5	179.6	455.9	436	107.8	137.9	434.2	293.9	104.7	408	327	357.9	541.1	387.3	428.1	632.6
101183_at	498.9	190.2	347.3	694.3	384.4	169.4	117.6	121.4	234.2	98.1	105.7	553.8	272.5	141.6	113.1	586.9	286.5	175.1	285.5	310.2	162	370.7	190.3	622.6	527.1	553
101184_at	445.4	612.8	403.2	988.1	611.6	154.8	222.3	108.1	145.4	102.3	316.8	315.8	79.6	69.6	63.7	123.1	112.5	118.6	334.9	105	15.6	40.2	122.5	135.3	145.8	188.6
101185_at	3272.1	3938.4	3473.3	3436.7	3606	2771.6	2320.6	1957.9	2839.4	3050.3	3844.5	3704.2	3117	2511.8	2491.9	1963.2	1977.1	2113	2997.7	2317.3	2449.5	2298.4	2295.5	2366	2481.9	2887.3
101186_at	423.8	536.9	225.4	569.1	336.9	242.8	522.4	336	543.7	481	610.5	437.7	99.8	371.1	391.9	140.5	180.1	170.5	245.3	271.1	134.7	289.6	161.7	187.4	281.8	321.8
101187_at	287.8	349.4	449.6	300.4	404	569.3	177.4	359.2	210.1	204.9	98	178.5	187.5	132.1	125	204	45.2	124.3	116.3	108.9	58.8	137.2	204.4	105.6	154.9	180.4
101188_at	476.1	731.9	735.5	862.6	399.9	303.3	495.2	486.9	129.3	120	68.7	290.2	567.4	499.5	135.7	483.9	290.8	342.9	336.6	474	400.8	314.3	316.9	270.3	524.9	284.4
101189_at	218.3	258.4	210.5	654	159.5	239.5	590.7	70	378.1	136.8	140.3	241	84.6	442.5	197.6	192.4	40.2	51.7	73.2	259.6	38.8	46.9	115.2	28.1	188.7	331.9
101190_at	276.3	213.3	294.6	132.7	318.4	147.2	272.5	81.2	272.1	361.4	127	96.9	54.9	61.4	181	142.2	54	50.6	165.4	187	27.5	70.8	59.3	92.7	109.3	134.6
101191_at	372	254.5	753.5	532.6	969.7	76.4	686.4	359	423.8	633.1	355.1	185.4	156.3	818.8	431.1	147.2	70.3	102.4	121.1	519.3	484.2	286.7	336	107	238.7	659.2
101192_at	489.2	189.8	120.7	92.2	114.9	49.8	115.8	51.2	90.7	119.5	120.6	82.1	94.3	79.3	167.2	85.8	241.8	38.4	128.7	164.1	33	52.4	53.8	60.5	81.3	100.7
101193_at	54.2	243.3	116.8	139.1	76.6	213.3	100	30.6	53.5	55.6	337.1	101.3	40.5	341.4	207.2	173.5	282.6	26.2	41.2	99.5	176.7	146.8	286.9	51.3	69.1	138.5
101194_at	101.2	69.7	28.1	58.3	45.6	51	50.5	28.9	60.2	50.7	37.9	69.8	31.9	53.5	55.2	48.3	43	9.9	81.3	71.4	27.3	27.8	74.2	32.6	27.6	75.6
101195_at	105.7	124.9	62.1	131.5	165.1	135.8	108.4	120.1	76.5	208.3	83.2	150.4	96.6	103.6	63.9	101.1	49.1	51.9	172.7	84.1	80.3	34	42.4	143.2	119.4	117.1
101196_at	4283.6	3773.7	4744	4615.9	4546.3	4348.6	3834	4190.8	4911.6	5066.8	4825.1	5460.7	4975.1	3428.7	4206.5	4314.2	4129.4	4127.2	4616.1	5713.1	4997	5267.7	4500	4879.8	4165.5	4473.3
101197_at	105.4	68.2	87	88.3	51.1	67.6	58.8	79.6	47.7	64.6	52.7	54.9	43	41.6	63.1	72.8	45.6	38.7	32.9	44.1	34	22.8	63.1	68.9	40.7	54.3
101198_at	1368	816.6	771.1	718.5	948.7	860.3	788.2	567.9	633.4	690.4	664.6	631.3	462	525.2	412.6	490.6	597.2	432.1	437.2	730.6	619.3	638.8	499.8	633.2	747.9	649.8
101199_at	192.5	563.9	171.1	123.2	183.9	348.5	357.2	72.7	166.3	110.8	70.4	156.1	132.9	360.8	193.7	547	119.6	322.4	176.2	113.1	129.4	136.3	87.9	81.8	171.2	567.3
101200_at	169.6	66.5	146.9	80.4	133.4	129.7	393.2	80.8	92.9	93.6	69.1	32.9	67.6	55.2	49.7	57	100.2	63.3	34.8	143.7	43.2	50.3	161.9	31.3	150.2	124.7
101201_r_at	42.1	39.9	89.3	25.8	22.5	14.7	18	7.2	89.3	9.9	23.5	148.8	155.6	89.9	89.2	13	9.3	48.3	19	19.9	23.3	7	86.6	15.2	10.4	100.3
101202_at	253.7	31.2	49.9	108.2	71.4	62.4	28	65.2	188.7	69.1	90.8	57.9	155	56.6	43.5	62	56.2	34.2	45.8	23.8	34.6	52.3	21.5	40.8	47	60.7
101203_r_at	35.4	16.1	163.5	240.8	209.3	25.8	31.7	10.9	34.2	36.2	18.3	174.1	81.6	20.2	126.5	38	213.4	75.7	35	21	39.6	118.2	29.4	17.6	42.6	24.8
101204_at	204.9	184.7	220.2	255.9	160.3	170.1	89.9	108	116	123.1	188.7	191.7	204	106.5	166.7	198.9	92.6	83.4	102.7	117.1	64.8	86.2	76.8	74.1	85.5	112.5
101205_at	16.1	31.2	31.3	103.6	21.2	38.7	91.8	77.1	16.6	16.6	131.8	30.3	14.7	8.3	48.8	34.8	15.7	6.4	8.9	16.8	9	6.7	6.5	32	10.7	14.4
101206_at	289.1	125.3	234.2	71.7	432.5	182.3	157	255.8	299	138.2	137	107.5	219	154.3	135.2	54.1	168.8	274	215	278.2	49	150.9	152.6	322.5	396.4	84.5
101207_at	39576.8	47373.7	45180	37297.6	40585.6	41123.9	53005.8	54269.6	39936.7	41099.9	40621.2	40582.5	44377.7	46541.6	47209.3	55824.8	44111.6	44066.9	41721	41189.2	42118.4	40356.6	35555.8	42865	36071.2	48630.6
101208_at	199.9	205.3	125.8	531.6	143.9	45.1	64.1	128.4	86.7	115.4	170.7	94.5	127.6	94.5	78.6	236	224.8	175.8	101.5	100.2	235.9	107.9	124.1	186.7	117.9	202.9
101209_at	114.7	199.9	252.2	142.4	315.3	72.8	31.1	205.3	9.7	71.7	33.1	106.3	94.1	54.2	67.9	135.2	240.1	51.1	98.4	147.7	155	59.9	153	35.4	81.7	103.6
101210_at	4984.3	6044.6	5675	4717.8	5740.4	5572.4	5198.9	5611.2	7163.9	5705.5	6604	5329.5	5528.7	3866.6	5476	8136.9	3953	4585.1	6305.2	7716.9	7438.4	7092.2	4488.2	5385.5	7829	6313.6
101211_at	139.6	37.2	199.6	94.4	33.5	66.1	59.4	52.2	38.7	31	18.6	166.9	29.2	32.7	41.5	25.9	20	31.1	22.3	21	28.7	24.5	37.4	26.5	51.1	15.1
101212_at	38474.8	50482	46425.7	46518.6	40862.1	43281.4	54202.1	53344.9	45467.1	42998.3	42700.3	46642.3	50304.9	47623.2	50416.2	47415.9	56114	47014.6	47227.7	46292.7	42149.2	38064.7	56765.2	57068.6	53539.4	45641.1
101213_at	100956	101791	107507	104316	89520.5	83484.6	89691	90494.6	90143.9	83466.1	97974.7	77209	95331.5	82361.2	90774	104662	90263.7	91222.4	87865.5	81793.6	83299.1	77891.9	98456.3	86912.5	89937.7	86860.4
101214_f_at	127570	122566	137620	131041	103770	108262	108593	104249	110240	90937.6	126114	87415.2	131309	87239.2	101307	128741	82478.4	102933	86646.8	92024.9	88788.1	88303	93056.3	78273.7	87600.3	109494
101215_at	163.8	183.3	116.3	128.3	133.2	176.4	43	147.7	379.1	80.4	137.9	90.1	81.1	79.6	86.7	113.6	161.6	88.5	169.4	366.9	43.5	64.3	241.7	68.6	319.7	89.9
101216_at	1035.3	853	627.9	973.8	1694.4	774.1	411.4	838.4	358.2	216.1	1037.6	983.1	354	685.8	195.9	251.4	129.2	119.4	531.3	453.2	96.4	477.8	603.5	145.5	607.8	282.5
101217_at	1168.5	948.1	770.3	795.4	713.6	768.4	668.3	863.6	979.8	624.3	668.6	486.8	534.7	735.3	817.8	913.5	640.2	540	1049.9	728.8	650.7	686.2	470	797.2	720.3	696.9
101218_at	351.9	438.4	613.6	1301.6	341	395	742.4	404.9	182.9	297.3	285.3	260.6	688.2	295.6	156.3	645.9	129.8	167.8	438.1	202	234.2	270.1	288.6	211.8	209.3	203.4
101219_at	606	1403.3	980.7	388.3	396.1	502.2	419.9	808.2	814.6	335.5	411.8	371.5	200.9	731.2	208.9	363.2	411.8	192.1	702	597.4	298.9	202.2	328.6	159	228.4	359.4
101220_at	258	423.3	122.8	428.4	456.8	283.5	115	149.5	247.4	351.3	235.2	338.9	627.5	148.8	160.1	204.7	29.2	47.3	349.5	239.8	342.3	73.7	61.2	429	320.4	331.7
101221_at	690.7	577.5	667.5	458.2	634.7	754.3	879.3	487.5	565.2	463.9	576.4	414.1	633.1	520.3	748	443.7	636.9	713	715	656	532.8	782	662.8	584.1	838.4	557.3
101222_f_at	2724.6	2293.1	1528.3	1562.7	2127	2634.1	2676.3	2355.8	1763.9	1927.1	906.3	1703.6	1171.9	2202.2	2470.6	2801.5	3764.6	2352.1	3091.3	3627.6	3342.2	3555.3	2148.2	1936.3	2986.1	1691.2
101223_r_at	435.2	162.3	171.5	140.3	389	261	16.5	26.7	339.3	201.7	64.2	168.4	117.2	21.6	215	125.6	69.3	72.5	363.3	102.2	57.5	188.6	239.7	376.2	43.4	46.6
101224_at	107	78.4	133.9	109.2	211.2	82.2	51.4	84.4	24.3	56.3	81.4	85.2	98.5	46.4	55.2	84.7	59.7	70.6	87.2	29.1	23.8	61.8	250.6	78	41.3	42.7
101225_at	2019.4	1580	1321.6	1422	1394.5	1904.8	1296	1264.5	1670.1	1637.7	2246.5	2302.1	1962.4	1535.7	1259.7	2030.3	1677.2	878.2	1553.9	1714.8	1176.5	1494.5	1282.2	1648.7	1626.5	1087.6
101226_at	1187.7	681.1	1061.2	1517.9	1133.4	1087.4	1275.9	839.6	961.1	1230.5	691.9	1184.7	587.4	938.5	845	1012.3	900	890.9	1000.2	1037.6	712.2	810.2	644.9	998	940.6	1008.7
101227_at	841.6	389.3	350.9	740.6	265.7	528	463.6	207	323.6	560.1	1129.5	264.4	417.4	393.6	375.3	725.5	594.6	295.3	355.8	247.8	85.3	300.6	391.2	501	513.3	548.4
101228_at	116.8	105.5	29.7	72.9	90.3	76.6	74.2	80.2	60.1	47.5	128.1	82	60.7	36	261	89.2	84.3	79.7	79	96.9	65.8	40.3	68.3	123	42.4	46.1
101229_at	1042.2	981.5	389.4	1023.1	790.1	379.1	342.4	212.6	190.4	373.7	1299	552.9	422	398.1	341.1	78.1	467.7	270.5	313.4	361.7	303.2	583.8	452.8	245.7	748	763.1
101230_at	401	63.8	89.4	337.2	602.3	268.3	85.8	127.8	441.6	333.1	582.2	62.3	91.1	104.3	294.7	225.3	97.1	144.9	204	210.5	202.6	155.3	37	504.2	349.9	373.2
101231_at	354.2	97.6	217.7	462.6	218	302.5	188.9	199.9	584.7	338.2	565.6	303.6	156	242.2	74.3	195.1	395.7	230.4	374.7	423.3	345.4	250	279.1	246.5	369	311.1
101232_at	214.1	288	134.8	240.8	96.1	137.4	134.8	39.4	99.1	21.4	76	203.1	32.8	25.5	66	51.7	171.7	14.4	164.2	139.5	67	84.9	233.7	193.8	36.2	165.5
101233_at	560.7	428.8	752.5	704.4	628	387.6	271.9	429.9	651.3	230.7	469.6	665	208.3	411.9	411.4	527.5	476	174.3	248.6	413.6	277.5	217.8	195	407.9	556.5	451.2
101234_at	560.8	161.1	101.2	361.3	601.6	81.1	548	98.5	339.2	118.7	93.2	272.6	371.9	59.3	92.5	102	239.1	35.6	227.8	112	30.2	56.6	42.3	89.4	55.5	52.8
101235_f_at	745.6	564.5	768.7	862.7	341.4	836.8	567.1	332.6	293.6	459.8	690.5	378	448.3	160	35.4	285.8	322.3	286	513.6	466.2	421.3	463.6	488.8	173.9	770.7	139.3
101254_at	26199.2	30181.7	28903.3	27993.5	26784	27860.7	30431.1	30171.2	30282.2	28286.6	33192.9	30993.4	30002	32229.7	30329.9	31083.8	36259.8	30920.4	32550.2	35646.9	34862.3	28308.5	35061.8	38440.5	30993.6	32284
101255_at	109403	106626	124382	115130	98591.4	101507	93334.7	111739	89179.5	67065.6	142298	65333.1	123638	55705	92742.7	148766	157783	139784	153200	116841	122658	123069	172401	191447	171115	90665
101276_at	52	77.9	39.8	56.1	63.7	43.4	21.9	32.7	26.2	33.3	44.7	58.6	82.3	138.1	54.3	21.7	32.4	16.4	149.1	90	54.2	32.8	11.4	164.4	22.3	17.5
101277_at	802	476.5	520.8	388.6	325	477.3	350.6	1121.6	564.3	751.5	294.8	398.7	313.6	612.8	570.8	370.5	949.1	314.5	557.3	329.5	424.1	301.4	244.5	976.5	289.2	674
101278_at	1864.7	1376	678.9	1108.1	707.3	1078.6	1442.9	1781.6	1710.4	2056.1	893.5	1610.9	1944.9	1404.5	761.4	752.6	1523.8	1294.7	1648	1421.4	1575.9	1608.8	989.9	256.3	1743.9	936.6
101279_f_at	792.5	1017.4	1217.2	116.7	700.1	1010.3	248.3	380.6	733.1	850.4	748.8	912.6	688.7	613.5	767.5	673.2	309.1	343.8	543.1	684.8	354.1	436	605.5	450.5	439.6	750.1
101280_at	470.9	286.4	365.7	1145.1	502.7	954.1	888.2	324.3	371.7	345.6	1121.8	327.8	292.3	467.7	283.3	438.5	216	152.1	278.6	191	191.6	307	150.1	273.3	180.5	199.7
101281_at	1255.2	541.7	683.3	1150.9	118.6	256.9	256.8	266.2	740.6	667.5	853.7	316.4	105.9	341.4	464	393	687.6	228	319	501.2	328.1	542.3	473.6	450.6	585.7	591
101282_at	4714	3403.2	3920.1	3738.2	3291.6	3621.7	3062.9	2512.1	3051.8	2654.1	2997.8	3004.7	3055.1	2863.8	2865.8	3244.1	2834	2458.3	2962	2959.9	3032	3290.4	2352.5	2818.1	3417.2	3544.8
101286_at	1027.2	357.4	470.1	812.9	559.2	957.9	760	563.3	333.8	1252.5	1338.7	705.1	845.7	783.1	893.5	804.3	497.9	348.6	604.4	552.3	375.5	444.6	547	573	149.6	738.9
101287_s_at	73.1	73.4	116.7	110.4	157.1	56.6	81.9	57.4	97.1	81.1	103.6	98.2	91.9	49.8	74.6	63.8	65.2	28.7	48.1	36.8	34.1	39.9	29.1	33.3	38.5	63.5
101288_at	120.8	124.5	204.4	163.6	109.7	141	103.1	78.5	70.6	94.2	106.7	93.3	68.8	57.2	75.6	83.6	42.9	58.3	59.6	50.8	35.7	55.7	61.5	67.7	81.8	102.1
101289_f_at	1091.4	1158.9	1134.8	1046.3	836.3	141.9	954.6	724.7	1008.3	1011.1	970.2	914	1013	877.5	802.6	871.8	603.1	358.1	776.7	566.3	578	546.9	493.5	700.1	808	550.4
101290_at	1181	841.6	1361.6	1331.1	1289.5	663.2	1128.8	610.1	973.8	1467.2	593.6	1573.6	1067.3	731.7	1191.2	1567.5	734.5	504.1	521.2	748.4	644.4	793.7	759.5	566.3	1037.6	871.9
101291_at	668.2	917.4	758.5	783.4	310.2	529	648.4	1053.1	723.3	452.7	803.1	609.1	494.4	600.8	789.9	980.2	380.7	531.6	517	346.3	492.5	323.3	432.4	806.3	511.7	622.6
101292_f_at	3575	2286.7	2510.5	6562.8	5609.6	6907.2	5874.1	4535.4	3682	3656.8	3338.5	1629.5	2563	1326.7	979.6	6229.4	7562.1	7885.7	2994.2	1354.4	1113.4	8007.2	4071.9	1116.6	2841.4	1314.1
101293_at	1035.3	481.8	200.6	725.4	200.2	536.4	365.2	93.9	726.8	437.1	485.3	552.3	485.9	416.7	291.8	417.8	403.7	72.1	107.5	176.7	227.3	147.1	221.3	85.1	74.3	492.4
101294_g_at	172.4	914.2	480	1157.2	1160.5	949.2	728.1	169.6	126	892.7	447.2	176.6	525.2	862.2	529.1	115	725.3	618.1	668.2	358.8	747.4	664.8	553.5	1016.4	413.2	1025.9
101295_s_at	363.9	509.8	934.2	901.3	558.9	935.9	1233.5	953.7	814.4	973.7	1017.9	648.8	950.2	1039.6	803.1	1059.5	1112.4	569.6	1055.4	1012.1	745	919.2	612.9	916.4	646.9	811.7
101296_at	237.3	171.9	151.7	27.5	168.5	56.1	125.8	29.8	88.6	50.6	254.4	40.7	40.5	16.2	219.7	192.1	267.5	112.7	138.3	102.9	79.4	51.8	62.8	244.9	160.1	153
101297_at	24.5	13.5	23.4	95.3	193.4	36.8	19.1	31.6	197.1	98.1	352.5	100.2	12.6	17.8	13.3	100.9	28.2	10.1	18	5.1	13.8	9.9	60.4	12.5	76.6	28.9
101298_g_at	104.5	123.1	98	39.1	188.4	160.9	518	296.5	77	431.8	87.6	171.4	96.5	40.3	285.8	507.5	129.3	110.7	79.9	60.8	52.4	91	34.1	73.3	72.1	121.1
101299_at	731.4	127.9	660.9	901.6	1133.4	212.6	75.4	187.1	431.8	718.5	134.9	70.6	680.4	300	504	885.7	108.1	90.4	157.2	151.2	747.7	109	106.6	116.5	473.5	176.9
101300_at	2115	1448.1	1806.8	1706.8	999	1674.6	1589.1	1655.3	1845.2	1572.2	1590.7	1241.2	1132.3	1175.9	877.3	2101.7	1437.4	917.2	1105.4	1102.6	1140.4	986.3	1000	1475.9	1109.9	1272.1
101301_at	2809.7	1011.2	1602.4	1267.8	1618.5	1833.6	1293.2	1229.5	1097.3	1083.5	1681.6	1546.5	1487.6	1017	1047.3	1270.3	1217.7	982.1	1328.8	1191.8	1147.5	979.4	895.6	1111.5	1463.1	1314.6
101302_at	434.2	144.9	98.7	547.3	257.2	212.3	120.6	174.2	621.6	294.9	305.1	505.9	446.7	117.8	347.4	214.7	124.9	272.3	108.2	416	433.5	148	141.5	114	156.5	166.5
101303_at	911.2	545.5	545.3	208.8	529.4	892.1	476.5	565	332.2	345.5	1158	166.4	94.7	178.1	101.1	147	424.4	462.8	487.9	78.4	511.1	115.4	386.8	188.2	354.5	146.1
101305_at	254.9	399.1	291.8	243.5	739.2	461.7	111.9	167	157.5	262.8	452.1	162.2	158.9	45.7	51.8	219.7	70.8	61.6	238.6	47.8	139.2	159.4	96.2	48.3	89.9	455.1
101306_f_at	72.4	131.8	108.1	55	133.7	59	104.1	81.2	61.9	83	73.6	172.6	147.1	84.5	100	122.8	96.8	66.2	67.5	48.9	36.9	48.8	57.9	72.8	38	69.3
101307_at	2807.8	1104.2	442.3	1738.7	1942.4	1806	1693.5	1377	2031.7	1905.4	1785.2	1744.7	1106.8	913.7	857.1	1313.6	1118.6	814	1065.4	573.6	508	1604.7	645.2	511.5	962.6	1380.5
101308_at	280.6	1121.1	1152.8	1097.8	1047.7	763.6	762	586.5	1188.5	542.1	1412.1	1185	941.6	1196.9	1211.4	915.1	697.5	683.6	413.5	602.4	659	716	346.9	756.3	112.9	1154
101309_at	286.8	334.5	347.1	270.6	303.4	247	271.4	193.2	278.6	171.1	349.5	213.2	164.4	166	135.9	204.6	223.6	102.5	136.9	228	136.8	209	142.2	91.1	212.6	248.7
101310_at	408.6	180	245.3	148.1	427	95.5	110.3	266.9	76.3	122.9	153.9	128.8	96	246	39.4	284.8	71.2	98.1	214.3	88.7	62.4	183.2	157.4	261.1	112.8	385.7
101311_at	729.5	391.7	134.7	791.6	699.9	290	89.5	112.2	138.6	174.9	114.5	109.1	123.2	217.9	285.9	257.4	100.1	164.2	64.2	54.9	82.7	93.2	36.2	98.9	123.4	437
101312_at	377.2	184.6	343	224.8	258	189	194.3	191.6	138.3	119.9	284.2	133.5	125.4	161.5	141.9	174	685.1	123.8	157.6	140.9	364.3	167.9	336.6	256.1	114.5	172.3
101313_r_at	168.8	225.8	271.6	202.5	186.8	263.6	233.3	94.5	82.6	102.3	285.2	47.7	157.2	109.8	335.9	52.2	341.4	84.5	152.4	221.7	117	18.9	67.4	157.1	221.7	407.2
101314_at	280.7	222.8	290.8	375.2	237	181.1	234.3	174.4	309.7	279.6	369.2	275.5	250.7	174.6	327.1	195.7	442.3	148.7	157.2	126.8	219	119.1	77.3	508.6	168.6	289.7
101315_at	249.1	262.3	180.1	289.4	150.2	282.4	410.6	175.3	583.2	313.9	989.7	175.9	243.6	338.3	664.1	149.1	740.8	424.1	383.2	413.3	176.6	284.7	473.2	131.9	219.2	361.3
101316_at	213.7	205.9	54.6	189.6	144.5	130.6	71.1	69.2	109.8	108.7	198	121.3	176.3	209.5	70.8	619.8	84.3	54.7	107.8	34.5	37.7	52.4	82.5	33.6	131.1	50.5
101317_f_at	1600.4	1195.9	1463.6	1101.2	2178.1	1456.9	750.3	892.6	1034.6	769.7	1325	1352.8	863.6	707.9	691.6	871.1	689.2	920	943.7	1199	984.8	1085.4	912.5	1016.3	1348.2	1023.5
101318_at	82.8	60.2	78.2	181.4	91.8	99.1	44.6	63.9	93.1	52.4	88.2	80.6	55.6	37.5	56.4	56.8	40.7	39.4	90.3	35.3	63	38.7	51.1	68.8	52.1	143.5
101319_f_at	180	342.1	406.4	860.4	679.1	546.3	338	77.5	154	65.7	345.4	111.7	120.6	440.3	132.6	665.8	56.4	267.5	112.7	86	179.1	338.1	148	87.5	422	422.3
101320_f_at	188.1	125.5	110.8	83.3	59.2	47	138.3	228.7	85	69.2	403	96.9	439.3	53.2	91.1	104.1	259.9	57.4	31.2	69.9	58.8	51.4	83.1	74.4	249.7	172.5
101321_r_at	181.8	56.6	237.5	112.1	196.8	135.3	40.3	250.2	339.1	305.5	403.7	81.1	207.8	137.8	157.7	135.5	382.5	50.9	141.4	98	156.1	88.2	230.2	182.8	47.3	157.6
101324_r_at	759	199.7	403.7	296.9	377.8	280.8	249.7	51	32.7	27.4	389.1	44.5	328.3	22	20.9	346.5	248.4	63.3	316.4	272.9	107.2	297.6	131.2	195.8	213	536.8
101325_r_at	1496.4	755.9	324.7	1091.6	1294.5	1490.3	980.1	940.2	1246.1	1541.8	1912.8	1580.3	1298.5	1458.7	1321.4	1697.4	285.3	600.8	291.6	679.3	683.7	743.6	726.2	387.4	298.1	788.2
101326_at	161.4	542.7	160.8	720.8	980.2	167.6	430.2	129.4	718.6	636.4	123.8	1153.7	184.4	390.8	201.6	677	620.7	595	424.9	705	426.5	415.7	553	478.7	270	174.4
101327_at	297.8	202.4	487	160	806.3	219	118.7	441.3	196.7	177.5	169.6	197.8	227.2	659.6	161.4	164	123.2	70.4	73.1	160.1	420	430.6	114.6	497.8	143.7	244.8
101328_at	1894.6	1946.9	1923.5	1815.1	1758	910.2	266.4	1458.7	1776.9	1851.1	1450.7	1798.6	637.5	745.2	840.6	869	2367.4	2361.3	1910	1734.6	1731.3	2031.7	2017.9	2289.8	1128.9	948.2
101329_f_at	147.2	81.7	86.3	116.5	177.4	155.2	107.1	43.6	52.5	118	566.5	117.2	95.3	66.8	56	54.4	47.4	49.7	65.9	40.6	114.8	71.7	56.4	44	24.3	134.1
101330_f_at	453.8	114.1	255.3	151.9	122.1	90.7	327.4	226.2	125.5	140.1	163.2	98.3	258	60.4	138.5	114.2	97.8	346.7	85.2	364	106.2	146.3	62.3	56.1	86.3	286.6
101331_f_at	73.6	79	51.7	179.7	35	47	57.5	20.2	69.4	60.2	53.6	57.5	43.4	38.9	32	77.9	33.7	16.7	80.9	21.6	34.7	31.5	18.2	39.2	84.2	58.5
101332_at	788.3	210.5	501.2	240.3	482.7	439.4	317.8	264.5	179.3	311.1	321.3	123.8	210.5	56.1	195.3	343	183.9	296.1	78.7	263.5	130.7	157.2	205	236.7	329.2	70.8
101333_at	589.2	660.3	103.8	877	716.3	918.9	415.5	713.2	483.1	364.3	315.3	116.6	582.7	811.3	553.8	764.2	478.3	533.2	772.8	606	490.1	204.5	503.4	814.2	561.9	978.6
101334_at	196.4	189.1	99.7	303.7	121	508.6	150.2	82	216.1	475.4	287.8	1042.4	415.4	91.4	137.4	676.2	242	90.3	225.6	144.8	46.2	32.1	117.1	100.3	428.8	127.7
101335_at	181.9	278.6	152.1	551.3	174.2	214.8	169.9	224	226.5	253.8	279.5	531	472.1	187.7	173.6	314.1	153.3	442.9	169.4	156	143.1	80.7	195.5	144.3	240.3	151.5
101336_at	1282.9	854.8	321.8	1583.6	315.5	419.1	269.5	825	1188.4	624.7	242.5	264.2	791.8	474.7	770.7	1064.7	541.1	477.8	1199.1	517	325.3	818.4	564	787.1	890.2	938.3
101337_at	119.8	132.1	44.1	113.7	216	70.3	210.9	410.7	69.4	36.2	85	101.4	85.9	100	68.9	23.5	135.3	30.4	69.1	74.2	15.8	63.4	46.6	46.7	62	127.3
101338_f_at	1259.1	571.4	1585.9	904.5	1709.1	1524.4	2048.8	535.7	581.6	2138	1614.8	534.8	1467.1	1391.9	418.4	1347	318.8	675.7	1610.6	1177.7	435.4	1885.7	1194.7	815.2	1564.3	461
101339_at	1777.1	1793.1	1227	1442	471.7	1403	1220.3	799.8	885.1	1193.7	650.1	1120.5	925.8	1350.2	809.1	307.1	852.4	153.4	801.2	273.9	643.7	1545.4	194.5	921.7	892.3	850.5
101340_at	172.5	202.4	183.9	178.1	181.2	241	158.6	74.7	222.1	158.8	555.9	156.6	98.4	85.3	106.5	238.3	82.3	93.3	277.1	127.5	124.2	101.7	86.4	120.1	183.4	130.2
101341_at	1526.4	1357.6	1489.1	1379	1274.7	1546.5	1553.8	1863.8	1863.8	1209.5	1606.4	798.3	1086	1398.4	1417.3	1227	2000.5	1052.1	1570.8	1645.5	1356.3	1607.1	1279.2	1147.4	1398.7	1633.4
101342_at	812.3	1867	1313	1533.6	666.1	739.7	518.4	553.1	1418.6	585.9	1412.1	626.5	564.6	1297.8	502.9	1684.4	389.3	527.7	698.7	1244.2	876.8	830.8	553.4	1351.6	1376.5	1827.3
101343_at	861.9	842.7	1062.3	769.7	678.6	709.3	688.1	473.5	744.7	604.8	859.8	468.6	389.5	405.9	379.8	682.1	461.4	234.2	490.4	618.9	205.2	725.2	342.4	680.7	629.7	545.7
101344_at	5275.3	2799.3	3976.6	4562.2	4341.6	4175.9	1812.5	3432.9	3029.5	3088.6	3968.4	3141	2165.2	2924	2535.5	2900.1	2176.9	2155.4	2383.9	2875.6	1761.6	2717.8	2397.5	1587.3	3361.9	2814.7
101345_at	214.8	190.1	186.8	201.1	201.8	155.9	165.5	155.3	162	129.9	166.6	167.1	184.3	103.5	121.9	145.8	91.4	64.6	89.2	129.1	76.7	95.4	87.2	85.7	102	157.3
101346_at	624.9	264.9	97.3	443	443.5	979	632.3	596.1	188.5	408.8	282.8	110.4	303.5	594.2	712.6	785.6	64.8	219	345.4	46.2	170.1	206.4	367.2	257.6	432.3	468.6
101347_at	339	768.6	674.2	537.7	500.5	695.4	75.3	179.4	546.1	511.9	697.8	299.4	597.7	472.2	417.8	427.7	479.7	366.8	219.2	372.3	161.9	294.2	316.6	324.2	172.5	549.9
101348_at	1657.5	1854.4	1336.3	1713.4	952.2	1536.1	620.3	822.4	1317.7	1072.8	818.5	1404.2	969.7	1199.2	659.5	1241.6	1195	877.3	1304.1	1054.3	1054.9	786.9	796.3	862.6	945.6	910.9
101349_at	156.8	128.9	123.6	405.1	176.4	78.7	23	27.3	119.6	70.1	60	95.6	73.1	19.4	63.2	100.2	40.1	29.4	76.2	34.3	37.1	67.3	66.7	66.2	84.1	259.3
101350_g_at	2409.9	1660.7	2256.8	2366.6	2176.3	851.3	2323.5	1506.1	1929.6	875.8	2667.2	1894.2	1810.3	1711.7	1798.4	2282.3	1517.1	1489.7	1690.7	1488.9	1207.9	1234.4	1043.9	1843.6	872.6	1410
101351_at	475.1	76.2	58.5	171.6	17.8	63.7	37.6	38.1	221.1	43.1	37.1	58.5	34.1	26.5	18.4	265.6	19.9	33.8	79.5	198.2	81	15.5	105.9	43.2	140.4	28.3
101352_g_at	668.6	949.8	883.5	1163.8	944.7	855.4	649.8	471.1	972.2	990.3	1079.3	858.1	751.1	465	547.7	451.3	698.9	581.3	578.9	854.7	630.4	655.9	611.2	387.6	976.6	749.5
101353_at	96.2	81.4	404.7	59.4	76.3	116.6	86.4	63	244.5	30.4	46.1	49.4	50.2	183.9	281.3	29.8	9	13.7	15.5	19.3	8	18.3	35.9	15.4	15.8	142
101354_at	122	177.6	58	75.1	152.4	65.9	85.2	124.1	122.2	70.1	143.7	137.3	72.5	69	100.6	61.7	100.1	30.5	88	34.1	32.6	48.9	69.2	54.7	57.1	115.7
101355_at	341.5	1447.4	1650.3	2189.1	863.7	1792.7	1121.2	1075	1110.9	1012.2	853.9	915	849.6	1399.4	767.9	850.1	799.3	860.2	1650.5	682.3	498.3	636.2	412.8	214.9	1153.5	1005.4
101356_at	554.2	644.6	524.6	381.3	718.8	758.2	536.1	520.6	504.4	699.4	682.7	665.9	532.3	458.1	539.6	377.8	298.1	280.4	378.4	329	239.4	260.4	415.7	526.7	349.6	439.7
101357_at	1939.4	1469.5	2054.3	2024.5	2332.4	1649.6	1108	1204.5	2216.5	1937.8	1887.4	2269	2899.5	2192.8	2440.7	2665.9	1395	2251.6	2217	1699.2	2069	1996.6	1957.3	2040.4	1874.8	2347.9
101358_at	84.9	209	564.7	464.6	251	586	338.7	326	75.5	326.3	392.9	207.3	397.5	390.8	521.6	198	44	261.6	332.4	410	664.1	448.5	138.5	333.2	155.9	490.2
101359_at	8191.6	7107.7	8427	5428.4	7623	7464.8	7268.2	6454.2	7157.3	7754.6	7511.9	7116.9	6466	6961	6980.7	8288.7	4340.4	6107.2	5543.7	4614.5	5545.4	4442	4905.5	5685.3	4944	6442.1
101362_at	1585	1086	1030.5	1129.2	1190.6	1089	1255.7	1090.3	942.5	1066.1	884.3	1417.2	955.3	1064.6	1002.8	953.1	843.8	1189.9	1310.1	1158.7	967.1	1123.1	925.6	1011.2	810.1	736.9
101363_at	2772.7	2909.7	3323.5	3032	2305.5	4402.9	2193.6	2405	2994.6	2869.3	2407.8	2362.4	2510.1	3068.1	2494.7	2773.1	1560.1	2494.8	2207.3	1812.4	1728.1	1966.2	2154.8	2365.3	2897.6	2202.8
101364_at	385.4	364.4	340.8	299.2	361.7	265.8	241	140.8	257.9	201.6	429.4	255.2	197.6	652	180	164.8	238.3	196.9	163.2	134.7	139.6	150.1	288.7	214.5	252.7	211.6
101366_f_at	358.1	126.9	211.8	244.2	303	533.8	232.4	148.5	391.1	304.8	342.6	424	375.9	368.7	300.3	433.3	273.2	280.7	238.6	136	134.9	140.2	529.4	346.4	380.3	442.5
101367_at	7241.9	7366.2	8332.3	6584.2	9196.4	7616.1	8020	7351.3	9655.9	9418.8	7742.8	12441.6	11674.8	7451	12238.2	9756.3	9204.6	9088	8303.8	8627.5	8318.1	8097.8	9729.4	9145.3	6653.5	9938.1
101368_at	358.1	705.9	510.5	1136.3	310.1	315.1	1020.5	701.6	261.6	1066.3	313.9	780.3	1573	1187	1438.8	1224.6	984	1304.4	1284.6	1140.5	1082.2	1226.7	984.6	392.2	1285.8	763.3
101369_at	1609.9	1785.9	1370.3	1455.1	1390.2	1047.1	1768.1	1858.5	1613.1	774.6	1836.3	1684.4	1204.4	1290.4	1330.9	1481.1	814.6	1333.1	1037.8	1214.3	1285.8	928.6	986.7	1763.1	928.9	919.2
101370_at	3591.5	6621.9	3795.4	4871.8	4312.3	4529.5	6275.9	5655	4663.8	4467.7	4803.3	5302.4	4706.8	5657.8	4770.3	2802.1	4188.2	5873.2	3782.3	4684.7	5372.6	5601.7	3628.2	3641.8	4115.1	5426.4
101371_at	1683	1483	1860.4	1883.4	1942.4	1454.9	1940.7	2209.2	1746.3	2011.4	1915.9	2028.2	2410.5	1785.1	2507.4	1861.6	2269.8	2243.5	1499.4	1988.9	2157	2521.7	2210.1	1787.1	2009.3	2239.5
101372_at	681.8	71	74.1	73.5	61	49.4	36.4	47	139	64.2	85.3	58	61.7	40.1	46.1	90.9	63.4	190	347	36	265.9	33.4	75	348.4	24.8	85
101374_at	706.3	377.8	373.8	445.8	504.2	301.1	249.8	266.8	325.9	71.3	443.7	523.6	370.7	154	472.4	65.7	249.9	228.6	618.1	584.9	400.1	616	181.4	389.2	391.1	348
101375_at	943.5	144.6	191.7	187.6	181.9	163.7	194.9	222.1	253.6	279.6	447.9	269.4	118.2	363.4	116.7	137.3	347.3	144.8	405.5	138.6	236.5	123.8	374.9	64	156.8	174.1
101376_at	275.7	1020.1	1183.9	1379.3	523.3	2289.7	985.8	984.8	1106.4	576.2	1284.6	899	609.2	752.5	569.7	884.5	843.1	861.9	944.6	971.9	729.5	751.2	573.9	752.4	1212.2	1005.3
101377_at	618.9	397	496.5	570	383.9	464.6	413.5	180.6	209.4	312.6	431	552.3	419.9	239	351.7	80.8	88.8	413.8	262.8	339	57.9	281.1	284.8	294.5	193.6	169.2
101380_at	1685.6	481.3	181.1	450.2	913.2	839.4	1045.8	1023.5	1060.5	1147.5	1213.2	1184.4	1207	493.2	1215.4	807	797.4	742.2	220.2	521.8	692.5	693.6	977.9	691.4	879	1377.1
101381_at	395.7	519.6	794.2	832.9	404.5	670.2	665.7	697.6	399.8	564.6	508.4	268.7	445.4	638.7	649.8	334	964.2	821.3	648.9	599.9	595.4	509.2	657.8	641.3	892.7	731
101382_at	600.1	688.4	397	888.2	839	734.8	1242	1539.3	913.9	855.4	589.9	1010.1	749.2	828.3	910.4	937	564.7	599.6	562.9	460.3	559.6	726.2	604.6	505.4	725	993.1
101383_at	3909	3005.9	3340.5	2983.6	3332	3121	2355.9	2469.7	2735	2713.9	2464.8	2411.9	1991.4	2448.8	2061.2	2305.8	1533.8	1366.9	1394.3	1391.2	1293	1530	1430.3	1435.6	1384.8	2648.2
101384_at	896.1	2939.9	934.4	469.9	1835.9	1388.3	1723.2	352.7	1479.8	387.2	1632.7	370.7	1464.2	314.7	605.5	413.3	538.2	203.2	1490.4	283.6	496.2	978.4	1454.3	1046.6	1322.4	951.1
101385_at	6845.2	7417.2	6388.6	7528.9	8173.4	6659.1	8812.2	10220.7	7777.6	9467.1	7148.5	9604.8	9466.4	9782.1	8958.7	7462	11229.8	11007.1	9980.7	7521.9	9549.6	9998.2	10223.7	9629.6	8619.2	7726
101386_at	838.1	518.8	499.7	233.4	367.7	708	689.8	216	456.1	485	463.3	476.7	488	309.1	105	538.5	113.9	256	572.1	358.6	361.7	350	222.6	250.5	462.9	226.8
101387_at	1761.7	2087.8	1239.6	1171.7	1883.5	1821.6	1361.8	1687.4	1830.7	1993.2	1316.6	1659.7	1520.1	1571.9	1223.5	1180.2	2419.4	1184.7	1446	1680.7	1480.8	1382.3	1313.3	2029.2	1411	1569.7
101388_at	598.1	87.6	42.5	144.2	320.2	84.8	21.1	69.8	164.6	135.8	133.8	69.5	162.7	138.5	288.5	82.8	322.4	174.4	30.2	45.5	112.9	53.8	186.4	30.5	462	213.3
101389_at	5419.7	5810.7	6200	5498.3	5933	5440.2	6632	5753	5734.4	5540.6	5724	5231.1	4893.8	4955.9	5238.8	5278.8	4471.1	5121.6	4502.8	4780	6194.7	5700.1	4834.6	4431.5	5463.2	6394
101390_at	117.7	114.8	138.8	297	96	94.6	77.9	108	65.5	98.7	72.4	112	101.2	241.2	267	82.3	65.4	70.7	237	20.4	28.8	49.9	61.3	53.3	174.6	86.7
101392_at	2155	2508.6	2783.3	2252.1	2031.9	2122.8	3139.8	3323.3	2566.4	1986.3	1730.1	2088.3	2252.1	3169.3	2718.9	2567.6	3068.5	3331	3089.4	3452.1	2902.7	3517.1	3055.1	2937.2	3013.8	2412.2
101393_at	1298.7	1314.9	1597.4	1187.7	1693.6	1806.9	2679.6	2022.2	1434.2	1017.7	1674.3	1313.8	1537.8	2262.1	2259.5	1725.2	1355	1335	1032.9	978.7	1750.7	1317.5	1425	2064.2	1372.2	1705.4
101394_at	9429.2	13903.2	14145.4	12065.7	14222.5	12299.3	16710.2	14984.2	12270.1	12987.7	12954.7	10751	10379.3	11982.9	10417.4	10328	13041.3	16954.2	20413.6	14805.7	18434.7	14017.5	14910.7	14104.6	17018.3	12404.4
101395_at	1763.8	800.9	1306.2	2270.2	1409.3	1680.8	961.1	1369.5	1788.9	1178.6	1916	1735.7	1021.9	1524.8	979.6	1047.6	829.5	897.2	1125.9	1020	892.2	1497.8	981.6	712	1627.3	1541.5
101396_at	62.9	34.1	78.4	295.3	24.6	288.9	9.7	58.2	76.9	64.6	213.2	99.8	82.8	14.8	34.5	56.8	24.2	10.9	39.8	21.4	30.3	28.9	7.6	18.8	54.7	64.5
101397_at	5407.6	3673.2	4219.1	3265	3871	4800.2	3659.3	4263.9	5436.2	4115.6	5262.2	4494.8	4667.7	3399.3	3473.4	3477.7	3456.9	2688.8	3676.6	2779.3	2823	3722.4	3649.8	2952.1	3362.1	3871
101398_at	1168	425.1	629.1	477	508.6	592.2	1072.3	1188.1	785.4	1045	761.3	321.2	1042.4	397.2	1062.3	223.9	376.6	561.6	1269.4	681.2	494.7	833	627.4	1137.2	454.6	1028.5
101399_at	7582.6	5545.9	8195.8	6990.4	10137.6	10654.3	10337.3	8707.4	11569.4	12228.4	12777	14120.4	21467	22042.3	21706.9	23784.6	7499.3	6052.9	9219.8	5993.2	8115.1	9617.3	5712.9	6510	6355.7	12113.2
101401_at	721.1	1037.4	750.1	772.1	738.5	490.7	592.6	275.8	843.1	684.1	658.1	591.3	440.6	548.2	534.6	975.1	672.2	386.5	500.8	426	454.7	432.8	951	1032.7	693.8	675.8
101402_at	5578.4	4483.8	4537.3	5369	4614.5	5405.7	3521.2	4119.8	4639.7	4823.3	5131.8	5959.3	4504.9	4918.9	4876.7	5946.5	7042.4	8116.2	8497.3	8158.2	7289.9	8070.5	6462.4	7081.8	7558	5387.5
101403_at	103.4	123.2	129.2	239.5	175.8	63.4	86.9	91	113.6	45.4	75.5	124.3	123.3	83.7	64.1	238.6	83.4	79	55.8	29.8	32.9	53.9	59.5	33.8	108.4	119.9
101404_at	734.3	546.8	713.5	678	520.1	465.7	471.5	577	468.1	583.4	705.6	396.1	570.8	506.9	446.6	411.3	508.6	340.2	168.2	355.5	313.9	229.9	229.7	324.3	206.9	561.7
101405_at	1810.4	1765.7	1099.2	2846.5	1821.8	1680.4	1831.5	2351.7	2070.7	2036.8	1643.7	2836.6	2825.4	2745.3	2659	3225.3	2389.4	2593.5	1745.9	1901.4	1857.3	2076.3	2347.4	2513.8	2120.3	1634.8
101406_at	983.2	876.9	577.4	956.6	621	836.4	972.4	362	534.4	435.9	743	822	725.9	397.4	477.9	628	444.5	356	745.3	393.6	205.2	587	344.8	324.7	795.1	453.7
101407_at	2491.2	2517.6	2976.8	1697.1	2551.6	1549.1	1161.8	1800.8	2651	2592.3	2716.5	2657.9	1808.7	2066.2	1805.1	2023.1	2287.1	2338	2186.3	1934	2386.9	2221.2	2054.1	1566.3	1927.4	2015.9
101408_at	1967.5	1806.8	1736.9	2604.6	2049.2	2946.8	1787.9	2102.9	2530.2	1904.7	2865.7	2712.1	2644.9	2136.1	2537	2061.7	1677.7	1403.7	1554.3	712.7	1894.4	1632.5	1644.8	1783.6	2037.3	2427.3
101409_at	4420	3994.8	4353.9	4328.2	4200	4236.7	3816.5	4240.7	4175.4	4126.9	3747.6	3959.7	4789.5	4018.8	3840.1	4719.5	3885.8	3999.2	4128.5	3164.1	4004.6	3214.4	3450	3620.3	3360.5	4099.8
101410_at	571.5	721.6	179.1	1006.8	943.7	142.8	806.1	647.7	388.8	482.6	535.1	569.1	444.7	117.9	551.5	498.8	480	182.9	185.2	100.4	224.8	360.3	286.9	627.3	634.9	334.4
101412_at	175.7	194.2	164.6	189	105.4	146.1	114.3	216.5	112.2	113.1	130.5	403.5	306.5	262.9	80.9	133.2	167.2	46.6	122.1	277.1	63.6	70.7	65.9	90	39.2	496.8
101413_at	259.7	89	625.9	146.8	172.1	184.5	33.6	81.9	162.8	241.7	541.2	438.5	405.4	329.1	307.8	128.1	270.8	144.7	297.2	159.3	152.8	182.9	397.2	194.4	317.3	340.4
101414_at	241.5	250	262.2	596.3	1030.1	210.2	242.2	199	157.9	561	464.7	382.4	220.5	499.2	145.9	1100.8	477.4	144.2	550	684	281.9	290.7	824.6	694.6	881.2	310.4
101415_i_at	71.8	94.1	90.7	239.3	36.5	403.6	19.6	23.5	129.6	86.1	96.1	312.9	137.4	178.6	373.9	130.8	236.1	156.4	154.1	22.9	157.5	37.6	287.2	167.2	87.1	41
101416_f_at	3396	3853.8	3696.7	3344.1	2884.2	3341.9	2318.1	3271.9	2998.4	2411.5	3214.9	3194.9	2343.9	2613.3	1968.8	2396.4	3838.3	3033.8	3541.6	3026	2991.6	3168	3104.2	3032.3	3207.2	2978.1
101417_at	659.5	72	242.1	402.4	96.5	311.9	148.6	54	455.2	385.8	422.9	397.4	60.9	144.9	114	167.4	322	54.8	103.4	300.3	163.2	158.6	173.3	170.6	421.4	234.7
101419_at	2596.1	2149	1904.9	2786.5	2162.9	1941.9	2092.3	2316.2	1112	1710.6	2526	884.8	1787.3	1739.4	1650.4	916	2167.7	2479.6	2854.1	2501.6	1477.3	3272.3	915.9	2671.9	2610.7	1381.3
101420_at	86.2	33.6	53.2	99.1	74.1	90.1	24.9	52	84.5	65.5	31.4	94	40.6	70.8	53.9	36.3	55.5	12.7	35.2	44.8	29.9	35.5	28.5	46.6	56.2	53.7
101421_at	6884.9	6835.5	6390.6	5813.7	5046.6	5549	4847.9	6496.9	6063.6	6648.8	6655.8	8208.8	5478.3	5670.3	5396.1	6421.1	5263.6	7373.7	5461.4	6884	5559.3	6357	6468	5184.4	5782.4	6133.6
101422_at	1036.9	1054.9	1327.6	985.2	845.9	815.5	1098.9	779.3	751.7	811.7	462.5	1044.1	991.1	987.8	734.5	977.4	823.3	630.7	527.6	630.3	694.5	804.5	656.9	908.8	630	621.8
101423_at	2127.7	1593.9	1043.5	1966.7	1748.1	1132.3	441.5	1763.1	1666.6	1185.7	1175.6	1877.3	1648	1281.3	1401.3	1162.7	1400.1	1476.5	2476.6	2152.7	1672	1827	2328.4	1677	1686.2	1361.6
101424_at	260.5	148	59.8	84.7	305.4	67.5	414.6	361.7	203.7	260.1	481.1	245.2	296.4	277.7	412.4	66	75	360.3	346.6	188.1	290.7	244.6	46.4	280.1	352.5	143
101425_at	3237.8	2304.1	3157	2747.6	2760.3	3650.7	3729.9	3630.6	2431.9	3568.4	2085	2001.7	3062.2	2976.1	2227.9	2462.8	4660.1	3550.9	4254.8	6100.1	4450.3	4120.8	4392.7	4113.1	4417.1	4139.8
101426_at	1300.2	1250.2	925.8	1028.8	461	874.1	959.8	1096.7	1508.7	916.2	848.3	854.3	899.6	1445.8	1425.7	1007.9	894.1	1203.5	1195.1	907.6	1367.5	1002.2	1133.1	1368.1	1352.3	1186.9
101428_at	208.5	339.1	377.4	525.4	114.3	200.1	35.3	140.1	174.7	92.7	335	356	76.7	117.2	24.1	558	92.2	47.4	38	89.3	177.6	63.7	81	393.4	213	104.2
101429_at	1490.5	2712.4	2215.2	2484.9	2545.8	1791.1	2000.8	1741.2	1359.1	2384.3	2136.7	1923.2	2155.7	1501.4	1683.8	1788.8	1325.3	1182.5	1009.5	1688.6	1511	1156.3	1295.6	817.6	1758.4	2071.1
101430_at	3964.7	1806.1	1560.6	1636.9	2058.3	1741.8	2302.2	2506	1704	1818.1	1572.9	1634.2	1510.1	1654.5	1485.7	1832.6	2361.7	2124.9	1935.2	2224.7	1515.8	1748.4	2218.1	1499.8	1589.1	1646.4
101431_at	634.2	501.9	507	568.4	584.7	836	409.3	379.7	1508.2	474.2	415.4	370.6	249.4	583.3	318.6	406.8	372.4	267.5	308.9	290.9	287	289.7	269.6	313.1	584	651.6
101432_at	1598.3	1564.7	1000.5	1255.5	1169.1	1476.8	1187.5	1622.3	1459.7	1510.5	1627.8	2170.7	1857.7	1660.4	1836.9	1888.3	1871.8	1054.4	1338.6	1353	1185.5	1564.8	1494.2	1470.4	1394.6	1662.1
101433_at	85.3	390.4	290	1053.7	174.3	690.8	691.1	666.1	152.6	534.7	350.6	84.7	697.9	398.7	217.1	394.4	398.2	455.2	362.4	676.8	64.3	494.6	393.5	803.4	422.4	208.2
101435_at	1134.1	1507.4	773.9	1088.4	1570.5	829.7	576.6	438.1	1266.9	589.5	879.5	1285.9	904.4	720.1	702.6	503.6	1118.6	695.4	563.4	667.1	844.2	805.3	360.8	677.4	1180.3	772.4
101436_at	42.3	47	34.9	248.4	39.8	109.7	21.6	21.6	93.6	79.8	38.5	41.1	52.7	49.8	104.9	77.3	249	276.8	113	225.8	49.3	151.8	257.9	218.8	110.9	221.1
101437_at	1554.4	2462.7	1491.8	2223.9	2625.6	1457.8	1684	1189.2	218.7	1581.4	2787.3	1661.4	1219.5	1011.2	1246.5	1006.1	1532.2	970.6	1074	1347.1	1763.5	1132.6	1368.5	1326.8	1349.9	2109.1
101439_at	1656.6	960.4	1233.7	1348.5	1611.8	1981.1	1748.2	1675.2	1212.9	1392.2	1063.2	931.5	1055.6	1331.7	1535.3	1740.9	768.7	679.7	921.8	1209.8	833	1229.6	804.2	830.5	1458.7	983
101440_at	1451.6	976.8	1220.1	910.2	977.2	1001	934.6	947.9	1203	1164.1	1247.7	906.6	953.3	840.3	1180.3	605.6	1245.5	880.1	1157	1032.5	944.4	995.7	1187.3	601.1	1178.8	1036.9
101441_i_at	852.2	1296.4	1484.1	1625.9	1325.3	1209.7	1338.8	1710.2	1771.3	2437.8	2428	2974.4	3564.7	2575.2	2203.2	2283	2598.8	1662.5	2722.3	1048.5	1541	1846.6	2121.6	1727.7	891.8	1037.5
101442_f_at	1792.4	810.7	593.1	2411.2	1243.1	1329.7	1276.2	1602.5	2869.6	2623.5	1795.5	3489.6	2948.2	2437.5	2332.6	2420.4	1197.6	1182.5	480.5	814.2	515.8	1093.2	1643.7	234.2	234	1318.8
101443_at	631.1	90.7	916.3	707.1	810.4	672.1	396.2	237.6	360.2	223.2	559.5	204.8	538.7	171.3	404.2	481.8	196.9	193.5	155.3	313.8	55.3	263.5	506.4	110.4	525.1	510
101444_at	2495.2	2554.9	2215	2776.5	2525	2651.3	2384.7	2024.6	2394.6	2048.1	2398.8	2944.5	2262.2	2386.3	1820.8	2229	2233.3	2533.3	3412.5	2857.5	2922.5	2679	2704.2	2991.7	2787.9	2203.8
101445_at	1708.3	1771.3	2343	2668.1	2155.1	1567.3	1817.1	1824.2	1672.8	1896.1	2072.7	2222.2	1291.8	2252.3	2160.3	2268.5	2416.9	2434.7	2360.1	2403.3	2176	2059.9	2375	2183.4	2167.9	1331.2
101446_at	952	643.5	715.1	538.4	412.1	705.1	503.4	256.6	632.8	244.5	489.9	364.6	93.9	460.5	331.7	77.2	447.5	512.5	342	550.8	552.9	519.7	552.2	152.3	572.1	395.3
101447_at	1717.7	1266.8	2035.4	2363.8	2325.5	1787.8	1492.1	1604.4	2167.2	1064.9	1377.3	1336	1265	1723.2	1376.8	830.7	1202.4	875.3	1402.2	1205.1	1230.9	1507	1121.5	1676.8	1286.3	1306.6
101448_at	20819.7	18898	17980.5	19823.1	16310.2	19845.9	15768.8	16106.1	16235.3	17334	18911.8	16308.3	15445.3	14347	14470.7	15841.7	18047.7	14497.4	20091.2	23569.7	15558.3	23040.3	16120.1	17449.3	22224.5	16792.5
101449_at	921.4	1112.4	676.8	1624.3	937.6	1818.3	1527.5	1089.6	1258	1064.9	2132.3	1708.9	1741.4	1261.7	779.7	1512.2	1246.1	1095.8	1499.1	1316.5	1045.6	1280.6	1478.1	1348.1	607.2	1890
101450_at	7633.5	5073.2	5399.4	6373.5	6718.2	5458	4898.3	5690.9	4964.8	5360	6077.5	7081.2	5916.9	5840.6	5960.2	6025.1	4497.1	4407.5	3002.1	4958.4	6344.8	4554.5	4424	4142.1	3811.9	7109.5
101451_at	353.5	569.9	483.1	465.4	394.6	252.6	435.8	326.1	685.5	302.4	796	612.5	652.8	518	600.3	645.4	73.8	302.1	495.8	153.5	142.1	141.9	333.2	446.4	336.4	277.2
101453_at	524.9	593.2	715.5	517.1	404.2	298.7	520.7	631.4	327.9	584.7	334.8	685.6	649.1	340	440.2	434.6	639.7	473.8	518.3	463.1	480.2	175.2	471.9	304.8	490.8	559.1
101455_at	879.8	181.6	140.2	1148.8	202.2	184.5	502.7	554.4	512	83.6	267.8	180	107.6	374.9	328.2	331.8	298.9	73.8	421.2	106.9	190.4	83.8	171.7	78.2	315.3	161.6
101456_at	16078.1	10668.2	11816.3	11209.8	15979.9	11347.6	12912.1	10791.2	11273.8	11772.3	12861.8	12936.5	13859	10761.7	11338.6	10157.4	19626.5	14889.2	16450.8	16599.4	19772.7	13282.5	21433.1	20759.7	15912	13772.8
101457_at	771.6	1413.5	1246.6	1535.5	1361.6	1116	1141.3	1454.5	1018.2	985.8	775.6	836.9	1164.1	1270	1329.8	988.4	1224.7	992.8	1115.1	747	912.5	870.1	821.6	926.4	957.2	775.9
101458_at	492	580	712.5	742.4	83.2	353.6	1088.3	785	1060.9	979.6	864.1	641	564.8	1017.5	619.7	516.4	1327.1	689.4	582.7	854.7	627.1	1166.6	571.8	687.3	802.9	456.5
101459_at	910.5	944.1	1209.6	690	749.6	920.3	1061	1042.1	921.9	1305.4	1132.8	863.1	1627.6	1315.1	1884.2	1418.2	1450.5	1378.5	1108.6	891.2	1600.7	998.4	1716.5	975	1049.5	892.9
101461_f_at	5053.3	5410	5807.6	5150.8	5008.3	4977.1	5883	5680.1	5147.6	5146.5	5211.9	5832.6	4516.6	5572.2	5310.1	5028.2	7120.6	7327.1	7421.8	7451	6772.5	6731.1	6030.6	6894.8	7943.2	4781.6
101462_r_at	198	250	180.4	204.4	110	414.5	292.7	258.7	282.8	247.4	223.3	349.2	151	126.2	172.8	525.6	239.4	85.5	199.5	37.7	242.7	135.3	205.3	437.6	232.1	232.9
101463_at	282	934.8	199.3	322	99.2	202	184.7	166.7	442.2	310.3	430.5	171.5	345.9	194.3	574.2	1086.2	264.4	121.7	244.5	232.5	323.8	150.6	90.1	460.3	202.7	880.2
101464_at	4779.1	3189.3	985.5	2591.6	4692	5735.5	7548.4	5785.3	650.2	3211	821.4	1974.4	2429.9	4812.4	3503.3	6018.3	3463.5	1800.4	3455	600	10610.6	7761.7	5838.9	17567.3	3849.3	4374.1
101465_at	1035.3	1633.4	2660.7	1614.9	2256.3	2377.6	1220	1391.6	1505.4	2878.3	2250.9	2339.7	3810.8	1353	1678.5	1408.3	1778.6	3156.1	758.6	1351.3	968.4	1090.1	926.4	872.4	6183.3	2914.5
101466_at	144.3	413.5	253.1	332.3	245	386.2	128.5	200.6	475.2	417.8	63.7	51.7	247.6	333.3	232.7	83.6	327.2	391.5	299	163	256.5	280.4	259.6	517.7	341.7	302.7
101467_at	490.7	328.5	546.5	450.2	410.9	495.6	378.4	105.2	187.9	261.6	357.5	444.6	307.5	188.2	248.2	271.7	272.1	270.5	443.1	251.9	397.7	287.5	228.1	334.2	243.3	305
101468_at	600.9	536.7	282.3	161.6	748	458.5	729.4	541.1	484.4	474.3	647.8	454.4	744.9	595.9	483.1	656.5	103.1	321.1	391.5	325.7	391.2	192.1	302	782.7	441.1	434.6
101469_at	1476.6	1171.5	1783.2	1202.3	1683	840.4	1329	1137.4	1447.1	956.3	1252.7	1000.8	1394.2	1905.6	1254.3	1446.7	818.4	965.8	902.6	871.8	1681.2	925.9	756.2	894.1	1205.1	1784.1
101470_at	249.3	692.4	359.1	664.8	599.4	220.4	357.7	268.5	505.5	405.6	671.1	424.5	474	290	233.8	718.6	252	144.9	473.8	373.8	250	348.4	223.2	444.2	312.7	395.7
101471_at	373.2	432.9	107	488.9	292.8	528	332.1	157.1	402.6	451.2	91.6	170.4	284.2	107.9	230.4	189.5	99.1	238.6	94.1	200.7	249	90.5	102.6	98.5	261.1	219.4
101472_s_at	2243.5	1157.4	544.7	674.5	556.8	1261.9	1293.3	1425.7	1026.1	1110.7	262.5	935.6	310.4	264.4	405.4	1541.4	1420.4	1633.8	363.8	2178.3	1113.2	371	2173.3	1056.8	2286.4	752.8
101473_at	403.5	492.6	278.8	306.5	336.2	346.6	910.3	378.3	826.8	225.7	396.3	163.4	869.2	496.3	869.4	611.6	656.5	272.4	434.4	251.9	202.6	268.4	185	254.7	297.2	726.8
101474_at	176.7	150.4	197	203.6	680.8	314.9	463.1	282.7	334	399.5	403.6	152.6	787.6	120.6	678.7	632.6	206.5	219.5	363.6	274.2	164.7	380	103.4	131.6	98.6	381.7
101475_at	3599.3	7738.5	5071.9	4290	5558.8	4442.4	8227	6964.2	5920.7	5355.7	5923.1	5492.9	4806.3	5969.2	5961.2	7396	10475.5	10354.4	8711.3	11599.5	9971.9	15294.1	10568	10755.8	9299.6	6114
101476_at	3979.7	3181	2995.6	4346.8	3823.2	3608.6	3881.7	3527.3	3917.4	3661.7	4222	4449.1	4739.3	5346.8	5025.9	4790.5	4944.6	4650.5	4137.4	4900.6	3942.1	5383.7	3984.3	4737.7	4358.9	3150.9
101480_at	3477.9	2119.3	2009.7	2241.4	2219.7	1527.8	1152.2	1899.1	2202.4	2406.9	2183	3121.3	2573.1	1824.7	2034.7	1892.3	1079.7	1284.2	1860.7	1472.8	1162	2027.4	1493.4	1845.3	1598.1	1871.5
101481_at	1109.7	2019.2	2878.8	2206.1	2348.6	1521.9	1775.8	1373.1	1553.4	1612.8	1731.7	2001.5	1734.4	1424	1439	1968	1230	1203.7	1170.3	1694.2	1444.2	1345.2	2019.5	1397.9	2382.8	1610.9
101482_at	5320.3	5635.3	5509.7	6199	6380.5	5576	6137.3	6365.7	5106.9	5532.5	5228.5	6182.1	5451.1	6159	5280.8	5569.9	4719.2	5149.8	4843	4611.7	5239.3	6706.8	5295.6	4581.1	4349.2	5967
101483_at	6667.8	5780.4	4960.8	6246.1	5508.9	7132.5	7067.6	7576.4	7145	5883.8	6358.1	4973.5	5990.5	5354.2	5507.1	5324.4	8023.8	7218.2	6898	8257.9	7609.4	6412.2	6620.4	6686.3	7324.5	6166.8
101484_at	6160.7	7232.5	7319.4	8729.2	6933.8	6690.3	5213.5	5915.9	6598.6	4969.1	7676	7170.5	6898.8	5891.5	7278	7368.9	5485.2	8943.8	5945.9	7520.2	6302.4	8238.7	5634.2	3707.8	4932.3	7274.4
101485_at	6496.6	8288.6	9154.5	5885.2	7230.4	7170.8	7209.9	8454.3	7530.6	7786.6	6146.5	5684.7	6521.9	5218.7	7625.5	9435.2	5438.6	6921.8	5258	6726.3	5938.4	6139.6	4601.7	4474.9	4661	7851.5
101486_at	7864	8927.6	10620.1	10730	11256.8	13934	10260.2	9501.7	13270.8	11945.9	14408.1	12720.3	15914.8	10639.6	11316.6	13964.1	12684.8	14477.4	11069.3	11805	12203.4	12199.8	11314.6	12086.1	48726.8	21076.4
101487_f_at	45374.8	50203.3	48942.9	47823.2	49950.6	63405.4	56067.9	59257.3	55175.9	62289.4	72552.1	61301.2	94727.3	70854.6	85649.1	95437.2	63895.3	63424.5	56229.3	58771.9	51917.2	54441.1	65096.8	61349.6	68587.2	61574.6
101488_r_at	684.1	645.6	564.3	539.1	609.5	451.5	391.2	393.4	356.3	882.6	229.6	314.1	602.7	328.9	470.9	1369.6	324	268.6	473.3	281.8	206.1	429.2	691.3	611.2	223.6	279.3
101489_at	8057.7	11775.1	13265	10597	8027.7	6836.3	7223	9721.4	10848	12150.1	11728.6	13514.1	7109.7	8029.5	6978.9	5196.9	11303.3	13664.5	8158.7	9241.4	10945.8	11029.2	8366.9	7133.7	10121.2	7458.5
101490_at	16099.4	18010.2	18391.8	16944.6	16826.3	17468	16881	17651.2	14710.9	20871.3	15244.9	18538.8	17126.3	16203.8	14144	15355.9	22343.3	23829.1	21950.3	22750.7	21905.6	24671.9	29326.1	25256.4	27090.2	18125.7
101492_at	1414.3	1585.4	1962.9	1327.4	1548.8	1006.1	1568.2	1510.1	1261.3	1223.3	1279.3	936.9	1244.8	1418.9	1236.9	1420.8	978.4	1135.2	984.1	951.3	1104.4	860.3	1222.1	1001.9	933.9	1895.8
101493_at	184.1	155.1	300.5	176.6	146.2	151.5	410.7	128.3	598.9	171	52.4	141.9	514.7	76.3	241.5	234.4	197.1	105.5	96.1	94.4	103.8	91.8	130.2	389.5	547.3	99.3
101494_at	692.4	219.7	564.5	415	499.9	530.5	437.6	107.6	486.5	242.2	554.5	525.9	60.7	89.9	121.2	140.2	35.5	199.1	421.4	532.9	205.2	127.9	434.3	575	412.3	390.4
101495_at	17766.1	15631.5	19463.1	19987.5	19059.5	18468.9	17174.9	16045.2	18305.2	16298.5	15134.2	18508.8	15787	15318.9	16593	16226.9	24624	21503.6	19232.1	20459.4	17595.4	19515.7	22449.6	21894.5	21473.8	16021.4
101498_at	1031.6	1291.3	979.7	1040	836.3	884	1224.6	1400.1	565.6	1200.6	1040.3	830.3	1073.9	1130.3	824.3	683.9	902.4	876.9	1181.4	1328.7	1079.8	997.5	666.1	1072.2	940.9	1095.1
101499_at	4847.1	3120.2	5557.3	5400.8	6337.9	6523.2	5322.6	4652.9	4351	4609.4	4329.1	4352.2	4181.1	4315.7	4610.2	4640.9	2859.7	3635	3919.1	3810.6	3958	3430.1	4391.5	3969.9	3383.3	4498.1
101500_at	2082.8	2083.2	2057.6	2244.3	1425.1	2321.2	2109.9	1873.6	1529	1436	1305.3	1641.5	1524.6	1772.7	2486.4	2253.8	1163.7	1128.6	1818.6	1249.3	1062.9	1532.8	1353.2	1585.8	1260.3	1698.5
101501_r_at	561.1	591.5	302.5	757	503.3	471	439	492.5	608.8	276.3	598.3	300.4	166.3	406.7	168.3	562.7	416.5	329.2	150.4	49.5	368.5	371.3	178.2	100.1	251.2	540.9
101502_at	1042.9	987.4	917.9	758	717.9	883.1	1247.4	1064.7	601.9	639	774.2	700.1	1095.7	1165.4	1070.7	789	726.2	766.2	571.4	687.7	834.1	837.9	602.7	1138.3	773	1226
101503_at	258.3	635.5	558.3	226.7	1365.2	456.3	1481.4	1054.8	605.6	437.5	564.8	388.7	707.9	902	1162	774.7	475.8	405	577.4	152.2	958.7	377	742	1123.1	695.7	532.6
101505_at	2933.2	2946.9	3059.3	3142.3	3349.1	3607.5	3315.5	3338.9	2074.8	3145.1	1393.3	2465.4	3072.2	4011.2	3782.4	4065.3	3512.7	4173.3	2596.4	2608.2	3284.3	3186.7	2907.7	3886.3	2838.1	3004
101506_at	1096.8	1652.7	1003.9	1139.7	1024.6	736.2	712	807.2	1045	1055.7	475.8	688	631.6	932.7	696.5	968.5	713.9	798.3	729.6	546.1	579	741.2	716.2	615.6	525.8	1114.5
101507_at	208.4	889.8	710.4	343.8	356.9	822.3	738.5	521.4	1445.9	757.4	870.1	1001.6	1194.6	912.1	574.7	614	176.1	533.9	638.9	305.5	601.6	743.5	745.6	536.7	743.1	605.1
101508_at	240.2	577.6	617.8	204.7	450.9	461	924.8	722	318.1	548.7	360.6	470	372.6	415	657.5	376	473.5	462	399.5	497.1	681.5	503.9	501	604.7	560.9	469.5
101509_at	4759.7	7173.8	7322.4	6860.5	6610.6	6306.1	7778.8	9470.2	7360.2	7834.1	6231.7	6593.9	6189.3	8108.4	7097.7	6320.7	6017.3	6800.7	3952.9	4578.3	5375.7	7643.7	5658.8	5633.7	5584.3	7295.9
101510_at	13732	18457.2	17540	17414	15142.4	14558.8	8692.4	12183.9	20529.4	20714.9	21364.8	21509.1	20008.3	16604.1	15444.1	18045.9	21557.3	25993.7	18781.8	20371.6	17322.6	20339.8	22103.5	18063.5	33819.9	17282.6
101511_at	182.8	104.5	60.2	281.9	150.8	65.9	154.1	61.3	88.7	26.6	86.7	34.4	146	64.5	29.5	174.9	58	65.7	95.2	67.9	121.8	30.2	251.8	24.5	33.3	189.9
101513_at	1768	1387.9	1445.5	1416.7	1475.1	1447.1	870	968.3	1232.2	1428	1516.7	1263.1	837.3	772.4	1093.7	1030.3	793.9	673.2	1082.1	974.6	763.2	976.8	861.6	636	983.7	1088.1
101514_at	2864.2	2294.9	2763	2081.9	2661.4	2228.5	2371.4	2120.9	2521.3	2313.2	2380.9	2142	2933.8	2252.9	3076	2430.2	2763.4	2723	2679.8	1765.1	2986.6	2453.1	3019.6	2569.4	2864.2	2133.1
101515_at	5471.5	4653.3	4445	4599.1	4563.6	5337.6	3442.5	3843.7	5514.8	5382.2	5263.1	6608.5	4385.3	4496.5	4079.4	3030.5	6503.6	6124.5	5535.1	6061.2	7578.6	5641.5	6026.7	5280.4	5454.2	3953.6
101516_at	11081.6	16937.4	13833.1	14065.8	8580.2	11114.2	7974.9	10248.5	17628.8	14197.7	17039.3	15637.6	15368.7	13311.5	12496.7	14404.5	26086.9	24579.2	24408.2	22435.1	21473.3	18586.4	22272.8	20487.2	22252.3	11835.2
101517_at	4716.7	3535.3	4218.9	3498	3359.9	4152.3	3835	3133.4	4527.2	3535.7	4196	3479.8	3790.9	3702.8	4273.2	3704.3	3670.9	3252.1	2714.1	3779.5	3877.6	2825.7	4220	4396.7	3242.7	3067.9
101518_at	1030.8	896.3	1130.1	1131.9	936.7	863.1	1888.9	1895.1	1137.5	1033.9	1832.3	1220.2	767.1	1413.4	1171.4	1716.9	606.6	857	355.8	626.9	622.6	530.7	881.3	464.7	611.1	1045.6
101519_at	11822.1	15834.1	14533.4	13690	12694.3	13975.7	16537.2	16647.1	13441	13441.7	12952.2	14156.9	13091.6	15012.6	14382.8	12989.3	14067.1	14249.3	13263	13701.1	14512.2	13533.2	12681.2	14403	14305.6	15359.4
101520_at	1632.8	1123.1	1100.8	1435.4	1868.4	1254.8	1650.7	953.7	874	957	939.9	870.8	1033.2	1070	941.5	1322.9	1744	1355.7	1454.3	1060.8	955.2	1833.9	1355.6	2699.6	1667.2	1462
101521_at	96.7	179	382.2	512.4	348.8	108	402.6	443.8	455.7	320.1	416.4	363.8	364.6	510.6	275.4	799.9	233.5	368.9	355.8	101.4	256.8	364.1	314.7	334	314.4	162.1
101522_at	1131.2	634.3	791.8	841.3	698.2	729.4	723.3	668.9	645.5	582.6	759.1	519.1	506.8	352.6	434.9	427.2	504.2	567.3	863.9	755.7	798.3	581.4	797.6	578.3	826.3	717.9
101523_at	6573.1	7772.1	8009.5	7584.5	8439.1	7913	10325	8435.1	9641.2	10627	9881.7	12225.1	10842.1	16849.2	11629.1	8268.9	11713.9	16034.1	14943.9	14282.3	14901.5	12664.7	12164.3	14462.4	15012.4	11221.3
101524_at	475.4	514.5	491.6	632.1	755.6	538.5	603.5	625.2	368.9	409.9	187.9	451	308.9	460.9	169.2	532.4	333.7	261.5	448.3	359.5	338.1	301.9	346.5	302.6	213.6	505.3
101525_at	69502.1	80373	82742.2	79094.2	68480.8	58829	52203.1	66974.5	70909.6	65581	72680.5	61275.8	71973.7	55267.8	61267.3	68712	69494	74773	67512	63717.7	63401.7	54460.1	71526.2	58813.9	71921.6	66631.9
101526_at	1729.6	1867.6	1534.6	1721.3	1159.8	1670.7	1846.1	2356.5	1164.9	1485.9	1233.8	883	751	1558.9	991	1127	2189.5	1076.8	1125.8	671.5	824.2	791.1	1027.3	1023.1	365.9	1894.4
101527_at	3340.3	4323.1	3585.1	4173.3	4239.3	3970.2	5545.2	5783.4	4271.7	3965.3	3726.2	3322.6	3850.1	4610.7	4590.5	4317.1	5175.3	4265.6	3679	3435.7	5121.9	4687.1	3775.7	3912.6	4945.5	4928.2
101528_at	2819.5	3450.7	3749	3397.2	3145.1	3055.2	4286.2	3226	2506.9	3387	2635.9	2101.3	2979.9	3111.7	2683.1	3959.2	1735.3	2251.1	1762.3	1762.2	1487.3	2045.5	2192.4	1651.5	1342.4	3278.2
101529_g_at	2179.9	2003.8	2309.8	2750.2	2074.6	2159.9	2694.4	2386.8	2450.2	2257.6	2098.7	2543.1	2029.9	2347.7	2216.3	2344.5	2082.1	2421.4	2591.9	2080.4	1977.5	1897.1	2049.2	2428.3	2077	2410.9
101530_at	2780.4	2909.8	3070.8	3575.3	3210.7	2814.1	1992.7	2297.3	2702.7	2404.3	2579.9	2777.5	2565.1	2677.8	2175.6	2238.9	2273.1	2589.5	2380.4	2118.3	2867.4	2418.9	2867	2069.4	2842.3	2591.3
101531_at	372.1	500.2	679.4	557.2	541.2	632.7	250.4	67.5	518.7	527.4	103.1	636.5	390.8	449.8	257.6	600.2	931.7	611.5	982.7	447.1	639.9	358.9	696.6	716.7	410.2	147.3
101532_g_at	193.1	94.8	494.7	809.7	669.7	97.4	402.9	120.1	318.7	468.6	727.4	203.6	479.5	323.1	375.2	642	275.8	58.3	306.1	277.5	333.4	195.5	343	300.5	177.3	798.4
101534_at	736.7	500	677.1	814.3	425.4	1004.6	916.9	489.1	563.3	410.2	1140.2	1154.6	593.5	861.5	390.3	1007.5	272.4	326.1	266.6	450.4	419.6	339.2	256.6	324.4	333.9	355.2
101536_at	3875.7	4038.3	3031.1	3703.4	3554.8	4207.3	2930	3488.1	3088.3	3766.4	3327.4	5115.1	3462.2	3505.5	3724.1	3212	3477.6	4868.2	4552.2	4380.1	3577.8	5269.3	3214	4067.3	2622.9	3692.4
101537_at	576.9	343.6	91.2	282.1	122.4	184.7	54.3	89.5	465.1	265.4	111.2	102.6	122.2	43.8	528.8	255.6	43.4	44.6	422	394.9	245	37.8	62.1	197.2	396.9	105.6
101538_i_at	7590.9	7615	6968.8	6965.8	3664.5	2463.1	2452.3	4251	7149.9	8954.4	8750.3	9139.7	5874.9	2921.9	3865.8	3743.4	6672.4	6391.3	4593	6851.3	5976.1	5340.2	7979.7	4684.9	5118.5	2076.8
101539_f_at	5964	5379.1	4992	5771	3247.2	3397.9	1668.9	3524.5	7904.3	6242.2	6654.9	5890.7	4612.2	2875.9	3249.7	3023.5	6534.6	7730.2	5287.4	5300.1	6489.5	4452.6	7051.9	3647.1	4466.3	2669.5
101540_at	3132	2237.9	2716.1	2476.8	2742.9	2353	2712.5	3000.9	2702.8	2806.8	2578.2	2554.8	2776.1	3291.3	3533.7	2834.1	2603.9	2803.2	3292.6	2919.4	3806.3	2571.2	2922.7	3097.4	3639.2	3065.2
101541_at	645	768	785.1	396.7	504.3	396	432.2	483.5	655.1	688.2	650.8	730.6	715.7	617.1	133.8	504.3	546.6	451.5	438	450	436.3	412.3	639.3	463.1	98.5	996.7
101542_f_at	2428	3365.5	3717.4	3091.8	3067.6	3432	3738.6	3309.1	3876.4	3373.6	3006.1	3577.2	3246.7	4351.1	3802.8	3489.7	2093.3	1958.4	1706.2	1752.1	2385.2	1390	1677.1	2746.4	1771.7	2730.4
101543_f_at	45625.9	33545.8	38977.8	33176.9	39068.2	52098.7	40200.9	38971.7	35361.5	33824.3	36080.5	37432.2	58161.7	52424.9	53477	62015	39171.8	52760.8	34503.2	31044.5	52184.7	45032	45469.1	52514	38799.2	57827.1
101546_at	1306.2	953.6	1248.8	619.1	821.8	896.5	814.3	1231	786.6	1116.5	754.8	893.1	799.8	1000.8	888.3	1084.3	1148.4	1191.2	1476.6	1771.7	878.8	1450.1	1036.5	974	1054.9	772.6
101548_at	470.1	653.4	544.9	538.2	551	488	630.6	748.6	492.6	650.1	694	447	730.5	803.8	465.6	544	437.6	694.7	339.1	449.9	440.5	481	622.4	870.1	478.5	571.8
101550_at	54.7	14.6	72.4	227.6	73.6	210	39.3	88.9	45	27.5	21.1	52.5	26.7	134.2	67.7	13.9	157.9	21.3	46.7	98	17.4	30.8	88.9	169.2	161.1	50.7
101551_s_at	564.7	56.4	208.5	115.5	74.9	320.8	610.1	71.9	80.1	71.5	967.3	377.5	179.1	471.6	472.5	81.9	302.8	47	193.6	33.4	237.7	157	43.9	61.5	74.6	302.2
101552_at	871.3	580.9	788.7	835.4	756.1	426.4	478	345.6	650.9	249.8	669.7	614.9	393	342.4	490.3	637	430.4	180	397.1	410.7	428.2	258.2	504.1	518.9	228	331.1
101553_at	713.5	222.2	474.4	178	177.5	186.5	348.6	90.4	92.2	636.3	187.7	457	569	88.3	1088.7	711.3	157.5	94	148.9	109.9	103.3	162.6	303.8	149.5	416.2	138
101554_at	7116.1	5246.1	5416.4	7015	7405.1	5917.4	5688.7	6383	6345.3	6143.8	5894.2	5122.1	8929.3	8951	7939.6	9031.9	6738.6	7434.9	8806.8	5769.7	7500.8	6620.5	6696	5609.2	4886.2	5763.1
101555_at	26972.9	30046.6	29496.7	22566.2	27440.6	32144.5	44743.3	47743.1	26213.7	30548.4	25300.7	33552.7	32167.7	36220.3	34670.7	27429.8	56741.8	61274.4	47184.3	40844.9	46452.3	42376.6	37639.7	47838.7	34579.3	30514.7
101557_at	13552.1	12641.8	12804.3	12779.2	11717.1	12469.8	9349	10141	14466	13466.6	15272.6	14320	13809.6	11283.6	11422	11031.8	12379.4	12885.1	13968.3	12676.9	12844.7	12625.2	11704.8	12254.9	12162.2	11638.9
101558_s_at	9738.8	13882.9	15186.6	13397.7	14060.7	13119.5	17228.7	16347.8	14076.4	13540.3	11442.5	12329.2	13598.9	14680.2	13410.6	10587.7	10425.2	13116.3	11046.6	8525.2	10017.8	11960.9	11034.2	9961.4	10663.2	14316
101560_at	249.2	588.1	396.2	160.1	406.7	208.4	568.6	334.7	324.2	214.9	233.7	157.1	195.8	136.9	215.8	588.4	454.1	331.7	783.8	161.2	226.4	209.8	292	475.6	197.6	228.3
101561_at	8736.6	6172.6	6473.1	7021.1	6721.5	17707.4	17197.8	17400.7	7659.7	8875.3	7555.8	6866.2	15042.9	14547	14892	15391.1	8485.4	7615.4	12409.6	7414.7	30557.8	18027.3	19428.4	14153.1	9337.7	10075.5
101562_at	527.4	835.4	740.6	685.5	957.5	565.5	1143.3	489.6	1107.3	864.1	356.1	1176.1	724.5	1171.7	977.9	723.6	630	1070.7	500.3	773.8	841	1015.7	802.5	689.7	807.7	979.1
101564_at	948.1	618.3	760.8	827.6	731.6	742.2	968.9	931.4	725.9	994.5	595.3	667	739.6	668.5	627.3	530.9	669	531.7	492	526.8	547.9	465.7	635.8	374.8	504.7	702.4
101565_f_at	1837.5	1929.5	1465	2421.7	2479.7	2254.4	2079.1	1906.3	2356.2	2815.6	1587.8	1840	1533	1628.4	4756.2	3467.5	1891.8	1621	1911.5	2583.9	1740.4	1573.5	1712.1	1855.8	1878.9	1558.9
101566_f_at	328.7	552	270.1	1298.4	66.2	104.2	1587.5	60.7	63.7	3980.1	574.4	1443.6	46.9	222.6	4596.3	2547.5	12.9	19.6	88.3	72	182.5	42.9	171.8	203.4	177.4	187
101567_at	1362.4	2367.2	939.1	1838.2	2312.6	1315.4	1230.8	1419.6	933.3	1803.7	2778.9	1594.2	1847.6	1203.5	2968.5	1984.6	922.8	985.2	542.1	1331.8	585.4	912.8	819.4	864	831.1	1399.3
101568_at	4973	4737.2	4761.6	4465.1	4347	3927	3716.7	4125.3	4678.1	3750.7	3375.5	4414.1	3838.3	3909.5	3738.8	4430.4	3599.3	3963.7	4610.7	4908.3	4630	3783.2	4521.8	4132.2	4577.1	4872.4
101569_at	935.9	801.2	382.3	1299.3	824.1	1513.9	1241.4	1168	1344.8	1384.3	1701.9	706.2	983.5	607.5	324.6	1408.7	536.2	749.9	223.5	683.5	692.4	874.6	797.8	601	322	376.3
101570_at	453.1	134.9	160.7	69.3	192.4	76.6	134.9	100.8	249	135.3	148.8	140.6	43.8	97.1	95.7	155.7	87.5	139.7	118.6	30.2	29.9	58.9	101	351.1	131.8	111.2
101571_g_at	6056	4641.2	3740.9	3126.7	4000.5	4296.1	8973.7	8222.4	4346.5	2991.8	3087.9	4436.7	4500.3	5496.6	6563	6042.7	4081.1	4153.4	3590	3631.3	4201.8	4124.9	5162.6	7730.6	3916.3	3569.5
101572_f_at	278	543.4	190.2	555.2	136.8	302.3	829.2	383.1	540.4	1075.5	604.9	424.1	613	225.8	1460.7	589.3	289	629.9	95.7	244.4	243	279.4	169.5	85	286.4	572.9
101573_f_at	38729.7	52879.1	46455.3	42722.8	40211.3	38146.6	41155.2	40597.6	47904.9	45748.8	43346.2	42416.4	52861.2	47851.5	56500.7	47092	37240.7	39017.7	34160.9	35157.1	42914.3	33502.6	36472.8	33914.6	29546.8	37632.5
101574_f_at	2276.7	1402.5	1092.7	1146.9	1156.9	1300.7	1952.8	1101.7	1092.5	2495.2	1174.4	2311	1134.3	1298	4809.7	2005.4	873.8	542.5	1245.9	675	648.2	643	749.8	816.4	693.3	1652.5
101575_i_at	1300.1	1052.6	749.8	1225.1	849	1450.2	845.1	704.5	925.8	733.4	1266.7	1760.7	703.8	781.4	1011.4	478.5	991.5	584.7	1145.7	570.4	777.9	858.9	836.1	824.2	1069.4	953.6
101576_f_at	1002.5	1133.6	974.5	2154.4	1471.6	1521.9	1806.9	1520	1344.9	1450.7	782.1	1739.4	1410.5	1161.6	2685.1	1339.3	1160.9	669.9	914.6	1041.8	1083.4	933.1	1004.1	608.1	1049.7	791.5
101577_at	92519.4	91498.7	80236.8	105714	90588.5	78977.8	58736.2	58224.8	108588	92555.9	98748.2	99200.6	69509.1	74336.2	64287.7	62509.6	50633.4	53925.2	52384.4	48390.1	60000.4	48049.5	55046.9	49723.2	62581.7	82563.2
101578_f_at	16288.5	14882.8	14861.9	15719.9	13241.7	17464.1	20471.8	19982.7	14915.2	12474.6	12041.4	9075.7	18372.2	19033.5	18947.1	19958.6	3869.5	6444.7	3523.4	4187.2	6120.7	6222.3	5397.6	5732.8	4354.2	12022.1
101579_at	1874.5	1594.5	2506.6	2534.3	2012	2463.9	1894.4	1724.5	1734.6	1513	2111	2474.2	2126.1	1820.6	1323.8	2249.5	2910.1	2270.1	3172.6	2145.8	1677.2	1546	1754.2	2027.3	2077.7	2390.4
101580_at	59130.3	59724.3	59251.4	66442.9	52057.2	46828.1	43566.4	49783.4	41077.4	44305.8	52846.2	35278.6	40830.5	33428.3	40564.3	50384.4	34447.9	30742.3	33013.3	27373.3	25454.6	29897.5	35364.2	32466.4	31842.8	42439.2
101581_at	1383.3	1288.6	1316.8	1605.7	946	934.2	625.3	849.3	1009	1070	1097.8	793.9	636.9	1085.3	821	1248.4	853.6	632.3	476.5	434.7	632.7	415.4	635.1	565	402.1	1376.8
101582_at	1121.9	1127.5	1265	1195.8	1657.7	725.6	680.7	675.9	656.9	680.3	727.8	908.3	992.1	965.7	845.3	462.5	1131.1	646.6	675.7	746.8	685	578.1	563.2	639.5	677.1	855.2
101583_at	22830.6	5236.2	7034.4	9281	14782.3	6811.2	12970.3	15717.3	13080.6	10874.7	12393.4	13670.1	16661.6	25292.3	18236.4	22463.2	11532.2	10268.5	12940.3	11942	17593.1	14423.7	11703.4	12844.4	9300.4	16841.4
101584_at	5771.8	3343.9	4476.8	4649	4204	5116.8	7027.2	5557.3	4586.5	3090.1	3799.4	2814.6	4718.8	4876.1	4831.6	5406.8	3750.2	3682.6	3863.5	4033.6	4946.7	3937	3842	5114.4	4885.5	5428.9
101585_at	1821.4	1745.6	2078.6	1372.8	2004	2098.6	3011.9	2400.1	1423.3	1661.2	1425.3	1551.5	1513	1849	2563.9	1724.3	2745.9	1990	2117.8	1617.7	1739.7	1956.4	2040.8	2221	2306.3	2038.8
101587_at	610.8	936.8	730.6	646.5	529.3	1136	4501.7	3491.7	2043.3	1795.4	2194.6	1469.5	2821.4	2775.2	3627.8	2061.5	4514.7	3306.6	3160.9	2596.5	3328.9	2420	4073.5	3434.2	3107.2	1299.3
101588_at	1194.5	2322.3	2439.2	2759.5	2379.6	1791.6	3006.2	2847.3	1685.5	1994.6	1511.8	1658.9	1327.3	1605.3	1224.2	1567.7	1606.7	1739.4	1385.9	1391.1	2209.6	2007.2	1511.6	1704.9	1351.3	2195.2
101589_at	1694.8	2554.9	2357.4	2356.4	2497.9	2604.6	2367.3	1970.4	1858.1	1796.6	1511.8	1806.8	1624.3	1479.9	1674.5	1752.2	2617.8	1619.7	2049.5	1682.8	2181.6	2001.4	1749.1	1868.6	2228	1311.7
101590_at	6606.9	8395.8	7453.4	7396	6948.8	7654.3	10390.9	10976	9197.2	11074.1	6539.4	9050.8	9132.4	11888.7	8192.3	6403.4	11424.5	10977.2	12844	14416.7	12944.5	10460.6	9158.2	11019.8	11796	8544.2
101591_at	3583.5	3025.1	4090.4	4174.6	3218.4	3976.3	3807.3	3941	3724.9	4876.9	3819.8	4595.4	4282.2	5159.6	4150.2	4467.7	5288.8	3493.6	5887.5	5154.2	6272.1	5151.6	6281.2	6395.7	5742.1	3620.9
101593_at	13135.9	14603.3	21680.5	14996.5	12044.7	10290.7	13097.2	22994.3	24543.5	24690.9	21042.5	54335.7	16354.3	15379.1	15199.2	18579.7	87369.8	71726.6	28524.4	32321.8	49508.1	32123.8	72288.4	72577.5	63868	10134.7
101595_at	1103.3	562.9	448.6	1089.9	589.8	823.5	426.6	448.7	918.4	568.1	354.2	519.4	426.7	414.8	420.3	459	434.3	507.5	887.9	531.6	462.1	665.7	611.4	541.3	765.3	681.6
101596_at	141.2	524.4	128.5	461.2	468.7	227.4	115.3	204.9	481.3	288.5	177.9	152.4	408.1	159	170.1	158.1	18.8	14.4	188.9	60	94.1	9.9	9.4	49.6	427	108.8
101597_at	90.3	378.5	331.6	198.2	213.9	884.1	351.6	169.7	430.2	64.6	144.1	820.6	170.9	151.8	97.9	84.6	331.6	186.1	236	209.4	43	439.5	141.1	372	189.2	321.3
101598_at	726.8	278.9	595	415.4	282.3	964.3	175.6	650.1	269.5	240	796	201.7	349	149	552.5	168	774	239.2	364.1	699.1	196.7	147.3	110.6	552	382.2	650.9
101599_at	262.1	174.9	252.1	155.9	216.9	260.2	136.8	101.8	104.7	106.4	327.4	325.6	159.9	118.5	113.6	392.2	108.7	108.6	137	128.1	101.4	190.6	76.1	120.7	116.5	390
101600_at	2624.5	1814.5	578.2	1700.4	1245.8	791.8	890.1	1080.1	1193	1481	993.5	1411.7	713	565.1	704.8	1539.2	1131.5	561.3	754.9	1241.1	766.8	796.7	809.7	829.9	1036.7	999.6
101601_at	655.8	59.7	224.9	240.3	46.2	419.8	89	89.5	478.8	362.5	187.9	155.9	18.5	215.2	227.6	234.8	134.7	41.7	80.4	283.8	182.5	43	355.2	34.4	316.4	158.4
101602_at	1435.8	491.9	561.7	1124.3	1554	1728.2	949.8	1572.1	1495.7	995.6	970.4	1823.8	1216.1	361.4	1185.5	1944.8	1622.5	1628.4	1921.3	1834.4	1436.5	1912.4	1539.4	1473.2	1665.3	547.2
101603_g_at	1419.2	918.5	468.7	1065.4	708.3	929.5	811.5	784.4	771.3	599.2	917.7	829	358.2	684.4	703.7	609.2	561	652.9	669.5	553.9	464.4	619.1	371	661.4	890.3	451.6
101604_at	128.5	362.6	84.9	152.1	16.4	223.6	29.7	138.9	39.2	26.9	130.9	35.4	82.6	43.5	7.6	22	135.1	51.1	8.3	133.3	18.3	19.6	5.4	26.7	137.5	159.1
101605_at	154.7	530.7	170.3	113.3	186.1	47.4	36.9	112.5	189.4	69.1	94.7	291.4	89.2	85.5	216.6	48.3	78	29.2	69.1	21.2	92.5	70	14.6	32.6	80.6	24.1
101606_at	888.2	880.8	446.4	656.1	357.4	528.6	332.1	366.7	742.7	430.8	859	477.6	400.5	391.7	419.2	1630.8	1280.4	892.4	372.4	864.5	605.2	631.3	297.9	1157.1	367.2	945.1
101607_at	914.3	754.6	859.5	545.2	926.8	992.8	343.9	677.3	740.7	904.4	887.9	974.3	818.4	463.2	686.8	817.9	518.8	461.9	511	527.8	503.6	366	420.6	351.6	691.9	659.1
101608_at	166.8	74.8	106.2	89.7	103.8	81.9	89.7	46.3	158.1	72.3	142.4	111.5	28.7	46.9	77.5	170.8	89.8	46.8	63.3	95.4	63.2	69.9	33.5	50.1	336	123.5
101609_at	3395.2	1057	626.2	468.3	1275.5	922.9	387.7	481.8	611.7	1003.8	446.4	504	800.8	538.4	430	709	424	302.9	394.3	249	334	306.2	366.9	376.9	947.3	1179.1
101610_at	118.4	163.7	124.6	81.8	121.9	64.3	75.6	54.3	84.5	110.4	112.6	191.9	118.1	79	102.5	173.2	69.8	68.2	66.9	28.6	98.3	53.4	53	93.2	79.1	86.1
101611_at	943.8	802.1	920	947.7	927.8	935.7	449.2	414.2	324.9	739	1107.9	1583.8	310.2	773.1	411.4	612.8	356.2	487.2	669.2	543.3	706.6	703	687.8	453.7	1062.3	677.5
101612_at	189.9	215.9	183.2	159.8	144.4	186.6	141.4	136	122.8	127.6	139.5	75	123.2	98.1	94.8	167.8	322.9	103.6	114.3	119.2	83.5	110.4	121.3	159.9	136.2	142
101613_at	881.3	235.5	235.5	482.7	172.5	165.5	368.6	437.6	356.6	179.5	537	554.5	400.5	390.3	420.2	303.4	183.6	410.5	868.4	753.8	623.3	483.5	493.6	215.9	425.6	146.3
101614_at	53.3	211	82.9	104.1	253.5	62.7	70.5	47.5	45.8	49.3	203.3	276.8	242.3	107.2	184.7	208.4	164.2	108.7	170.6	223.1	115.9	238	28.4	132.9	131.3	165.9
101615_at	970	380.2	325	308.1	897.8	238.4	262.7	238.6	375.4	369.3	301.7	222.6	158.6	148.6	106.7	279.3	372.6	157.1	133.5	164.2	469.4	438.5	155.9	391.7	237	278.8
101616_at	993.3	187.9	275.8	292.3	211	157	176.5	197.2	145.3	180.8	131	261.8	144.5	136.1	152.2	487.4	177.1	169.6	575.5	151.2	79.1	347.8	315.8	197.8	504.7	218.5
101617_s_at	776.3	449.4	388.8	886	395.4	603.9	518.9	234.6	486.4	869.4	822.6	684.4	817.2	628	652.2	511.4	688.2	511.8	476	556.2	306.7	528.2	254.4	820.5	621.8	463.8
101618_r_at	4349.3	4831.4	4865.8	5050.9	3652.8	4959.1	3506.3	3695.1	3936.3	3713.5	3887.4	3519.7	2601.8	2640.2	2295.2	2775.3	3465	2904.6	4307.7	4448	2930.6	4809.9	2515.1	2522.4	3745.4	3040.7
101619_at	49.3	43.2	38.1	30.1	22.9	25.4	20.2	15.9	33.8	19	25.8	27	25.2	20.5	14.7	47.1	19.1	16.4	14.7	31.2	25.5	22.1	23.7	21.4	16.5	16.2
101620_at	97.9	45.6	57.4	58.4	40.6	57.1	28.2	24.4	107.6	40.2	64.7	44.6	36.1	38.1	24.8	31.2	25.4	40.6	20.8	16.8	20.3	17.3	55.8	22.9	20.8	24.5
101621_at	2608.4	1817.8	1909.1	2380.8	2687.4	2112.1	2383.2	2253	1556	1506	1457.7	1529.7	1558.8	1461	1592.2	1457	1048.7	1039	2355.9	1725.7	1301.2	1867.5	1393.7	1449.2	1265.6	1541.8
101622_at	607.5	526.4	632	421	461.2	640.7	376.4	476.4	452.1	446	284.8	352	239.5	248	185	286.4	343.4	224.6	337.5	391	442.3	437.6	174.2	245.4	419.9	278.4
101623_at	952	254.7	865.6	462.5	960.6	172.4	139.4	130.8	1116.9	1008	791.6	990.7	150.6	997.2	590.7	353.1	847.3	237.4	807.2	131.1	348.7	413.2	863.8	952.4	528.8	404
101624_at	104.7	179.1	744.2	427	75.4	159	333.3	204.4	731	226.8	131.3	1020.3	227.2	74.7	438.5	343.7	410.3	248.7	48.1	350.8	95.6	299.7	94.3	263.3	511.5	266.4
101625_at	1325.8	1221.2	1018.3	1637.5	1002.5	808.9	580.2	698	825.7	807.8	487.3	781.2	475.3	599.5	552.8	597.8	494.1	539	778.6	441.5	560.8	621.6	478.7	336.7	648.8	1075.1
101626_at	210.6	139.2	108	173.9	584.6	155.8	129.1	134.5	104.7	187.6	513.7	697.1	97	117.7	79.9	245.8	284.4	63.3	209.8	105.6	73.8	266.9	179.5	261.1	165.7	72.8
101627_at	1066	594.6	635.9	728.1	863.3	661.2	995.6	574	631.5	734.8	468.5	655.2	222.4	491.1	468.4	569.2	200.6	317.7	440	418	489.9	458.1	304.7	340.6	295.4	737.7
101628_g_at	305.6	333.1	420.7	1003.7	64.6	151.6	636.2	172.8	379.4	188.1	413.7	35.4	345.8	286.4	93.3	511.5	24.1	130.7	264.6	143.9	127.6	214.6	51.2	88.3	53.6	236.9
101629_s_at	100.3	176.9	57.2	242.5	111	153.9	124.8	48.7	29.9	21.7	53.4	241.8	131.2	15.9	47.4	27.4	10.9	23.8	18.3	95.7	35.7	8.5	8.4	16.5	13.5	27.1
101630_f_at	378	253.9	107.5	185.4	397.6	265.6	129.3	232.9	504	625.7	223.1	438.7	213.6	388.7	468.1	320.9	64.5	256.3	233.1	357.8	91.2	116.4	110.1	237.7	347.6	97.1
101631_at	457.6	223.6	441.7	437.4	570.7	516.3	162.1	338.1	300.8	68.7	361.5	152.3	77.2	281.3	51	199.9	152.2	197.5	362	377.2	170.3	92.5	32.6	294.7	138.9	263
101632_at	1110.3	968.9	1645.7	1273.1	1353.7	948.2	861.5	831.4	1315.5	1054.2	1005.8	879.8	1211.7	1215.9	531.4	1181.2	737.9	874.1	1048.6	874.3	808.8	1286.6	734.6	991.4	655.5	1108.2
101633_at	223.3	703	139.8	1151.9	385.1	395.8	169.7	249.4	179.8	537	421.4	394.1	694.2	336.3	110.9	580.6	575.3	113.9	322.4	139.9	244.1	518.7	507.7	434.7	137.7	137.7
101634_at	7400.7	11618.5	11166.5	9567.8	10212.2	9559.6	12721	11458.1	9512.4	9556.9	8112.1	8043.7	10267.6	11926.8	10964.8	12124.8	9272.3	11267.4	12022.5	10153.2	11332.5	10522.4	10162.4	9538.2	8821	10620.3
101635_f_at	557.1	153.1	723.1	336.3	471.2	322.4	1059.3	202.4	1009.4	1909.2	1216.4	1333.3	140.1	747.9	2464	2232.7	117.7	68.4	161.6	349.8	463	263.4	87.8	107.9	98.1	156.9
101636_at	437.6	353.7	626.6	428.6	446.2	299.8	194.9	276.8	98	435.2	350.8	362	248.7	218	147.1	190.2	174.9	187.8	314.3	308.1	228.6	509.2	310.2	384	254.7	414.8
101637_at	461.6	218.3	304.5	285.7	68	362.7	197.6	209.3	112.3	75.4	59.2	127.7	46.1	155.3	241.8	350	128.9	241	380.1	258.6	53.4	357.4	333.9	344.7	382	325.9
101638_s_at	64.2	37.3	78.3	33	36.3	27.1	66.7	22.2	18.1	64.1	50.6	64	48.9	37.2	126.4	61	13.3	13.4	14.4	34	12	11.2	12.6	20.7	19.8	44
101639_r_at	84.9	14.2	35.5	33.6	75.5	32.5	18.1	19.5	166.7	54.7	123.4	26.2	17.9	56.6	89.2	22.9	112.2	17.5	19.1	51.5	62.2	43.6	57.4	13.3	50.7	52.2
101640_f_at	441.3	1068.1	665.9	1453.6	908.3	787.8	408.3	621.4	775.5	425.8	381.9	792.7	261.6	167	262	192.4	152	173.3	298.8	333.6	503.8	429.9	580.4	139.7	752.5	323.3
101641_at	317.1	183	449.6	250.7	182.4	352.1	279.1	218.1	335	364	57.5	231	39.9	94.5	125.6	245.8	27.8	114.4	254.4	132.3	80.4	91.6	285.1	316.2	146.3	284.6
101642_at	554.2	627.2	440.1	434.7	526.5	651.1	487.2	435.9	313.2	375.9	635.7	413	341.2	357.3	447.4	540.3	386	264.3	288.6	398	302.1	334.3	265.8	237.5	291.6	283.2
101643_at	240.4	231.3	292.4	257.2	353.5	226.5	143.9	158.6	175.1	76.6	270.7	281.3	189.3	176.1	230	154.4	135.8	92.3	142	138.7	156.3	146.4	90.8	158.8	150.7	189.5
101644_f_at	162.8	393.1	165.4	144	78.2	171.2	84.2	68.4	172.7	161.7	244.2	143.7	491.9	43.7	71.6	113	130.1	46.8	80.3	72.9	61.9	58.9	161.3	358.3	337.9	89.2
101645_f_at	340.1	275.5	242	361.7	353.6	337.9	203.3	201.2	288.2	185.5	274.8	175.4	208.2	122.5	113.7	168.4	130.2	162.6	227.7	255.5	169.4	201.1	157.1	226.8	212.2	252.7
101646_at	250.5	447	453.3	184.9	633.2	573	554	986.6	544.5	501.7	662.5	302.2	566.4	95.8	402.7	282.6	521.6	241.5	542.9	359.4	462	255.6	438.7	129.2	403.8	299.8
101647_at	861.7	836.2	1430.9	1184	921.2	462.3	467.2	821.5	270.7	655	263.9	535.1	681.4	418.1	830.7	284.1	392	386	406.1	306.5	431.8	369	115.8	457.9	141.9	755
101648_at	704.5	417.8	168.7	551.4	212.5	536.8	160.5	83.5	179.4	159.3	114.6	124	306.2	184.1	366.5	327.2	79.1	67.5	45.2	110.9	45.8	81.4	62.9	34.7	73.5	144.1
101649_at	216.2	225.9	197.9	306.9	579.3	166.3	592.7	349.4	381.6	543.7	192.1	111.1	145	404.7	123.3	145	616.6	341.1	320	499.9	213.2	349.2	546.5	606.1	305.6	169.4
101650_at	597.8	702.6	560.2	607.5	295.6	311	166.2	257	260.7	555.5	638.3	421.7	731.1	289.2	600	308.7	383.6	482.6	572.2	456.4	153.8	221.5	380.1	150.4	829.5	519.9
101651_at	362.6	936	228.8	585.3	203.3	268	113.1	674.2	202.2	177	199.8	188.5	288.4	458.9	245.1	238.4	470.3	127.8	132.5	171.2	125.2	239.4	63.4	189.9	142.2	220.4
101652_i_at	209.8	106.4	164.2	163.2	181.2	87.8	90.5	91.7	84.4	75.8	191	146.1	146.6	88.5	81.4	249.2	56.5	48.1	46.2	52.8	42.9	59.3	76.6	73.2	59.5	141.1
101653_f_at	3619.1	4912.7	5261.6	4693.5	8813.4	7118.3	5502.7	4538.3	4920.1	8129.6	7249.8	6155.1	9050.4	7391.2	8187.5	6838.6	5710.5	7860.5	3590.5	5119.9	3391.3	3244.7	4208.2	3994.1	11470.3	11208.4
101654_at	61.8	82.6	84.6	73.6	52.6	68.6	23.1	45.3	36.7	36.9	69.9	41.6	77.9	28.7	45	71.9	75.8	22.7	24	33.2	19.9	38.4	33.9	29.7	24.4	39.8
101655_at	339.5	249.7	355.5	341	260.1	316.2	223.4	130	218.2	135.9	495.1	206.6	245.1	244.9	258.7	159.6	139.7	47.4	101.1	120.5	128.9	27.2	125	267.6	266.4	266.6
101656_f_at	72.2	63.3	47.7	82.8	444.5	150.7	194.6	56.3	260.4	132.4	328.6	59.8	45	142.3	104.6	74.5	125.3	47.2	27.7	19.9	56.6	41.6	168.4	70	36.2	210.6
101657_at	368	156.6	215	178.8	35.6	156.2	248.6	63.3	140.2	82.1	146.4	95.7	302.8	105.3	495.1	236.7	97.6	34.8	78.5	65.4	56.7	81.5	73.1	213.4	53.4	90.3
101658_f_at	316.2	1226.1	1249.2	1165.4	2349	1860.8	1046.8	1142.6	1435.1	2597.3	1924.8	1969	2761.4	1644.7	2247.9	1323.8	1481.1	1631.9	298.8	1441	454.7	1286.2	224.6	671.8	2516.9	2422.8
101659_at	532.6	442.3	391.7	175.5	168.6	340.4	64.2	248.4	125.4	485.4	425.1	266	453.3	37.1	138.9	242.7	115.1	200.2	366.9	340.3	307.3	287.7	163.4	90.9	464.9	84
101660_at	254.8	169.2	180.4	208.6	139	150.8	113.4	108.4	107	74.7	92.7	203.8	116.8	72.3	138.9	188.7	122.4	113	91.2	92	55.6	94.7	151.3	56.6	49.8	149.5
101661_r_at	128.7	201.3	170.2	30.3	227.2	266	148.9	123.8	243.9	17.8	154.1	32	112.7	44.9	40	165.3	127.1	142	173.4	89.1	185.3	85.5	136.4	35.4	113.7	13.6
101662_at	581.9	299.8	377.9	124.3	150.9	566.6	71.1	277.8	439.5	432.5	312.3	173.5	104.7	50.6	80	92	220.8	307.4	424.5	304.4	37.7	295.9	220.6	325.7	356.2	149.9
101663_s_at	131.1	132.1	85.9	95.8	99.6	82.3	87.3	84.9	77.7	80.4	65.5	78.2	66.9	59.2	73	93.5	226.4	14.9	31.2	65.3	48.1	61.2	51.5	28.2	65.7	88.7
101664_at	56455.6	67741.6	65592	62189.2	56521.8	50265.3	54315.5	57876.7	61610.5	55470.1	59155.6	50610.4	61256.1	54173.1	59952.3	59522.2	49794.4	60716.9	59986.5	45932.1	49579.9	48424.4	55129	51285.9	53496.8	60554.9
101665_at	14601.1	13936	15654.4	20183.3	16493.6	21029.1	16484.7	15725.5	17293.7	16140.3	17909.3	13985.6	15595.8	15146.6	15952.8	15213.6	13218.5	10327.1	10637.5	16080.6	13552.9	16540.5	11081.1	8880.5	14821.5	13362
101666_at	97.3	41.7	23.5	76.7	46.1	58.5	58.3	36.5	118.9	23.8	32.1	127	122.1	18.7	19.5	25.9	35.9	99.9	28.5	18.3	22.8	21.5	36.5	33.6	200.9	22.1
101667_at	228.2	554.3	113.2	165.9	259	100.3	72.4	66.7	649.4	78.5	76.1	106.5	75.5	91.5	51.3	332.7	120.8	259.7	87.5	91.7	68.3	175.9	318.5	101.9	108	90.6
101668_at	1517	1418.9	1210	823.8	686.3	904.9	710.9	736.9	775	698.5	497.9	799	621	563.6	475.4	816.3	988.4	524.7	1071.6	579.8	719.4	1026	856.1	656.3	705.1	1093.7
101669_at	375.2	443.3	391.3	236.3	49.8	147.9	250.1	92.3	643	223.8	303.2	87.3	308.1	34.9	335.6	216.2	292.8	26.2	158.6	88.3	99.3	260.1	86.5	393.3	61.5	214.8
101670_at	689.2	422.6	463.7	150	91.6	459.2	35.9	379.6	380.9	64.6	528.4	418.5	31.9	189.3	372.6	30.2	298.3	112	284.1	256.9	229.1	144.3	279.3	95.3	259	96.9
101671_at	75.7	58.5	207.6	91.7	42	233.1	41.6	55.2	317.9	87.1	287.3	194.9	25.7	101.3	320.6	249.6	33.4	29.7	95.8	51.3	51	175	259.3	232.4	63.4	32
101672_at	30.4	57.1	21.5	30.5	52.7	36.1	13.5	26.6	34.5	17.3	22.3	25.4	37.3	15.3	22.3	22.2	30	23.9	31.2	26.3	27.3	36.9	20.9	40.3	38.1	19.9
101673_r_at	250.4	189.8	202	87.3	88	204.9	103.1	20.6	63.4	129.5	168.9	23.4	9.5	40.2	76	9.8	21.5	20.2	32.7	244	190	59.7	15.1	353.6	108.3	50.8
101674_at	158.1	129.2	364.8	188.8	521.6	247.4	376	174	246.1	52.4	527.1	598.1	162.8	295.9	159.2	96.2	166.7	294.3	217.3	134.2	72	283.9	309.3	113.6	73	533.8
101675_at	701.5	412.5	719.3	287.7	509.6	1683.2	1698.1	1149	541.1	438	1342.4	345.4	1001	1225.1	318.4	927.3	173.9	432.9	249.3	194.9	863.1	420.3	570.6	188.7	273.9	362.8
101676_at	74010.8	74820.9	43616.8	42678.3	53124.4	44435.8	91533.7	83380.2	57671	34721.3	35788.2	32795.6	38750.3	45454.1	69716.6	60117.1	34675.8	29785.8	41080.8	36780.7	41871.1	32261.8	32507.7	83557.5	34174.5	46201.4
101677_at	2514.2	1597.7	1670.7	2056.7	2113.3	2258.6	1274.5	950.8	1906.5	1264.4	1242.1	1608.9	960.9	1052.5	1743.7	1199	898.9	909.4	1380.3	1097.8	1061.1	1325.8	1177.4	1153	1341.5	1765.5
101678_r_at	6161.3	1299.8	5208.4	2135.1	2132.1	1683.6	3484.8	3998	1188.3	1288.7	1836	3782.8	1397.4	871.8	788.4	1229.9	1132.3	741.2	5249.9	2917.3	2113.2	7564.3	854.5	983	4431	1344.7
101679_at	852.2	477.8	513	574.5	541.5	680.1	398.7	504.9	203	220	809.5	447.3	785.7	391.5	370	702.6	386.9	530.1	558.9	695.4	375.2	571.9	414	417.1	314.5	653.5
101680_at	27109.9	36642.5	32582.6	27551.9	27250.7	26039.2	25754.6	26923.9	29081.1	29033.8	31861.8	24592.1	35991.5	29035.2	33275.6	29902.4	17128.1	24733.2	17721.7	19909.3	18359.6	19660.4	17737.1	15728.2	16012.4	30429.1
101681_f_at	11099.6	10823.6	11946.5	9336.4	9792.6	11671.4	14696.3	10216.7	11241.4	8326.3	7930.2	8095.1	8532.1	7454.3	9537.6	10965.4	5425	6621.5	5008.1	5947.5	7540.4	8220	6090.4	5023.7	7075.1	12827
101682_f_at	1093.5	622.7	481.6	946.4	670.7	494.7	210.2	154.9	541	1734.4	1238.1	899.1	357.9	563.5	1958.2	1711	108.3	476.7	757.3	465.9	390.5	353.5	568.9	442.4	320.5	870.1
101683_at	361.5	814.3	643.4	681.5	626.4	435.7	404.7	189.8	204.7	243.9	194.6	221.2	187.9	164.5	240.8	309.6	293.1	130.4	219	406.9	235.5	299.8	147.1	183.3	290.6	175.6
101684_r_at	2040.1	2375	2300.2	1360.6	1719.5	2964.4	1625.6	1397.9	2726.2	3930.2	3062.2	5298.4	2958.5	2739.9	2771	4552.7	4178.2	2074.2	2323.3	1539.5	1475.3	1882.3	3889.6	3979.9	5175.1	2203.8
101685_f_at	3042.6	2896.9	5433.7	3402.5	3329.5	5958.8	4458	4514.1	3207.7	5249.5	3895	2370	3431.6	2884.2	3548.2	3063.7	3747.6	3505.6	2644	7762.1	3348.2	7853.3	3970.8	4663.1	6981.2	3555.4
101686_at	189.2	98.6	140.2	115	133	142.8	126	90.6	133.8	79.3	318.6	188.6	299.5	44.9	51.3	92.7	93.2	35.9	34.4	49.5	52.4	52.3	70.1	48.1	93.6	84.2
101687_r_at	118.1	172.2	290.4	54.5	370.6	51.4	118.2	82.6	80.9	210.5	404.1	150.4	228.3	138.4	243.4	175.7	128.3	47.5	141.9	157.6	94.4	79.5	180	166.3	208.6	183.4
101688_at	1224.9	732.2	833.4	895.7	754.8	867.7	461.1	714.6	941.5	622.8	729.4	452.9	536.7	359.6	520.1	664	81.3	432.5	815.8	769.4	647.2	700.4	372.5	505.1	688.6	518.9
101689_at	159.9	70.7	98.6	164.4	28.2	63.2	353.5	40.8	48.7	31.4	73.6	61.3	120.8	59.5	23.9	222.6	67.5	38.1	24.2	21.1	22.1	24	81.4	39.7	65.9	47.6
101690_r_at	97.4	23.5	46.3	23.7	23.7	88.8	15.1	19.5	16.7	132.4	13.1	110.7	86.6	49.2	198.7	9.7	187.8	106.2	47.6	41	48.4	20.1	119.2	88.7	40.2	296.1
101691_s_at	270.3	115.8	49.7	190.8	90.3	74.8	88.3	43.4	122.1	76.6	490.2	58.4	160.4	167.4	58.7	470.2	73.9	153.8	54.9	169.2	92.5	44.5	52.2	37	34.7	127.4
101692_r_at	104.2	47.9	96	65	38.2	39.2	44.3	35.9	103.6	45.9	68.6	49	44.4	48	75.2	100.7	56.3	41.5	55.5	25.7	16.8	43.6	23.6	51.8	28.7	64.9
101693_f_at	57.8	39.1	35.4	85.1	50.3	48.8	39.2	45	46.5	60.5	611.3	35.3	72.9	65.2	62.1	53.5	34.6	53.3	18.7	22	64.9	19.9	19	58.2	25.3	41.2
101694_f_at	881.6	804.8	971.8	939.2	820.8	1305.4	767.8	772.8	976.8	502.9	943.3	817.9	778.7	902.2	748.1	964.4	473.4	251	337.7	630.6	302.5	400.8	501.8	281.5	402.4	991.1
101695_at	701.3	1306.8	1167	1135	924	1289.8	557.5	371.1	1004.7	1212.4	1079.7	797.3	294.2	576.1	312.5	609.3	484.8	397.2	782.3	308.9	400.9	387.2	158	688.1	940.1	889.1
101696_r_at	79.4	73.7	66	106.9	90	227.9	60.4	89.5	63.4	55.1	103.3	94.6	63.5	38.6	57.2	131.2	88	55	53.4	72.2	33.7	59.7	51.6	30.9	83.7	111.3
101697_f_at	1667	1395.6	1628.3	2066.7	3323.6	1593.6	1504.7	1223.8	1234.3	1328.8	1932.3	1494.7	1758.1	1060.4	584.6	1245.6	1080.6	1050.1	1016.3	864.7	621.1	908.5	1334.3	1641.2	1001.7	1786
101698_f_at	2762.9	1798.9	2414.4	2048	2073.3	1796.8	1514.2	1349.7	1495.4	1614	1811.9	1804.3	1542.8	1069.5	1138.2	1645.5	1125.1	1077.3	1182.2	1797.3	1299.1	1776.6	1333.6	1339.7	1356.2	1576.6
101699_at	38.6	392.8	307.9	93	33.8	27.1	29.9	133.2	39.7	27.5	106.6	34.8	21	123.8	73.2	38.2	77	33.4	259.8	78	25.1	30.8	55.9	29.2	35.6	276.3
101700_at	3599.6	1926.8	2846.5	2946.8	2746.6	2593.1	1835.7	1898.6	2574.2	1805.5	3134.3	1857.4	1636	1347.1	1847.8	1083.8	1246.5	1149.1	985.4	1413	1253.6	1525.8	1406	766.3	1376.8	1896.1
101701_at	34	64.7	223.8	282.8	86.2	13	12.1	26.2	23.8	35.3	38.5	31.2	37.1	19.1	290.5	125.6	14.8	25	13.4	19.1	20.3	7	73.3	69.7	230.5	53.7
101702_at	153.9	151.4	200.3	149.9	99.4	90	61.6	107.2	68.1	53.9	86.8	116.2	95.8	99	67.7	726.2	174.5	92	63.1	74.2	80.5	46.5	69	92.1	119.2	82.8
101703_at	5203.7	5463.8	6044.7	5763.9	5193.6	5628.6	5803.4	4992.6	3897.7	4662.5	5046.9	5531.4	4658.5	4378.3	4769.3	4764.4	4931.9	3201.6	5059	3446.9	3599.7	3873.7	3963.2	3816.2	5992	5721.4
101704_at	253.1	116.8	330.2	240	154.8	639.8	337.2	336.9	643.1	174.5	83.6	532.6	184.3	392.1	147.7	401.7	264.4	47.6	185.9	173.5	76.9	370.1	138.3	37.6	140.4	217.3
101705_at	283.6	233.7	384.1	574.5	126.7	168.8	95.5	164.9	146.2	201.3	233.7	263.8	295.1	128.7	124.3	171.1	109.9	89.1	112.2	99.3	93.3	71.6	142.9	669.5	167.8	364
101706_at	182.7	144	215.5	203.4	132.7	69.3	102.9	65.4	125.9	177.9	121.4	109.8	318.1	138.5	245.9	132.1	248.5	112.1	160.1	128.2	57	30.4	73.6	61	86	87.3
101707_at	198.5	160.2	140.7	272.4	220.9	127.6	465.5	246	125.6	121.4	203.4	116.1	164.8	82.3	113.1	275.3	103.7	131	92.1	86.2	112.8	143.4	119.1	170.2	275.3	162
101708_at	1186.8	863.6	583.1	705.1	721.1	1082.4	1143.3	1179.6	212.8	562.7	502.4	652.9	818.7	1285.9	880.4	426.8	717.4	642.2	573.5	578.4	589.1	400.7	636	585.9	946.9	673
101709_at	447.2	150.8	338.6	147	163.6	303.2	210.4	212	327	157.6	131.3	166.9	257.7	112.8	419.9	78.5	298.3	213.6	181.2	259.1	316.4	344.9	534.9	61.3	93.9	224.4
101710_at	671.6	78.6	150.1	461.3	379.3	211.4	405	256.4	79.9	422.2	188.7	215.8	264.2	193.7	319.6	266.9	106.4	42.2	27.9	11.3	157.2	184.3	35.4	31.7	29.5	229.3
101711_at	902.4	260.6	409.6	263.2	563.6	101.5	231.4	173.3	555	97.2	137.8	640.3	152.8	309.5	280.4	320	35.6	34	249.5	64.9	255.4	187.2	210.5	85.8	66.3	85.9
101712_at	3329.4	2405.9	2738.7	2291.2	2640.9	2758.5	2328.3	1953.7	2589.8	2658.3	3319	2876.7	2712.8	2175.8	2239.5	2012.6	1151.3	1656.7	2117.5	2070.1	1676.6	1905.5	1100.1	1545.7	1830.6	2383.9
101713_at	40.4	23.3	88.9	143.7	110.1	386.2	86.4	163.8	74.7	63.8	78.2	413.1	65	325.6	27.9	185	190.8	37.4	151.3	126	45.6	190	117.1	54.2	47.1	316.2
101714_at	119.7	132.8	98.9	165.1	455.5	128	161.9	217.3	99.7	151.4	67.3	120.7	131.8	102.9	454	156.2	153.4	75.4	76.8	39.8	143.5	56.9	377.7	225.4	77.6	89.9
101715_at	266.1	150.7	166.6	189.2	161.9	266.3	76.1	66.3	114.2	70.8	90	34.1	55	75.6	96.9	96.1	71.2	45.9	116.5	576.2	80	72.1	88.3	64.8	103.2	85.3
101716_at	292.1	256.9	204.6	376.6	315.7	294.5	105.6	19.3	45.6	42.6	148.9	215.3	216.7	104.2	58.4	401.7	24.4	98.4	168.5	94.3	171.4	123.8	39.1	146.3	152.1	189.9
101717_at	6322.4	4518.2	3963.8	4682.7	5010.7	4684.1	4003.9	3539	3462.8	3637.8	3200.7	3896.1	3045.6	2946.3	3101.3	3710.6	3649.6	2834.9	3462	4063.6	3633.5	4249	3012.4	3658.2	3946.7	4054.1
101718_f_at	1515.7	1446.8	1322.9	928.1	1060	997.6	1180.5	875.9	1106.8	614.9	767.6	454.3	757.4	872.7	499.4	644.8	379.2	220.3	235.8	540.5	485	259.5	699.8	675.2	797.4	1029.4
101719_at	2905.7	1764.3	1719.4	3243.3	2394.9	2764.1	2763.8	2791.7	2346.9	1954.7	708.7	1561.4	1648.1	1493.1	1513.2	2402	1506.9	1374.4	1556.4	2280.3	1972.8	2713.4	1606	1765.8	2134.5	2373.3
101720_f_at	228.3	556.5	883.6	579	951.9	880.3	765.9	554.9	511.8	229.8	311.8	241	453	138.5	180	771.7	297.3	382.9	373.6	267.1	145.9	486.1	152.5	214.5	219	386.6
101723_r_at	2457.5	4203.1	1685.8	1859.6	3785.6	2054.2	1032.6	1050.8	1884.5	1359.2	1855.1	3303.3	2260.8	2072.8	1744.3	3046	2703.9	1293	1320.8	1504.7	1200.1	1363.3	3035.5	2952.7	1621.6	2835.6
101724_at	1261.9	885.5	321.7	1544.7	767	835.8	694	867.7	1070.3	890.8	630.7	500.6	1037.2	597.3	556.1	1090.3	809.1	322.6	867.7	477.1	513.2	505.9	318.4	644.9	184.5	975.7
101725_at	210	139.2	98.6	119.6	98.5	148.4	76.7	106.1	137.6	97.9	121.8	146.5	237	48.5	71.5	139.5	39.2	74.6	73.8	68	85.5	110.3	103	146.3	321.4	97.9
101726_at	200.8	1216	732.4	166.2	951.8	483.2	480.7	85.8	737.4	439.9	205.9	533.3	460	50.9	75.6	186.4	280.4	313.8	220.3	146.7	62.5	114	69.1	112	638.6	674.7
101727_at	740.4	522.8	525.9	579.4	597.6	481.1	307.5	324.7	450.7	288.6	500.6	600.7	254	417.3	834.9	1095	461	411.2	286.1	572.2	274.1	481.2	352.6	309.9	417.1	479.4
101728_at	4355.5	3439.7	2790.2	4374.8	3341.2	3192.8	2831.3	3036.8	3342	2872.8	2957.2	3099.9	3439.5	2780.8	3480.9	3949.5	3113.2	2740.8	3504.9	2864.8	3120.4	3555.2	2357.6	2808.4	3522.8	3236.6
101729_at	131	84	86.3	126.7	132.1	153	79.7	99.4	109.9	106.5	279.1	140.2	100.4	55.3	94.9	175.3	91.1	33.8	71.8	41	50.6	69.2	78.3	64.4	243.4	79.1
101730_at	1009.1	637.6	545.5	870.9	731.7	596.3	460.6	464.1	579.1	671.4	458.6	588.6	537	406	271.3	599.7	204	278.4	360.3	341.7	300.6	278.4	284.2	377.7	392.8	158.3
101731_at	208.8	64.6	84.1	86.4	275.2	106.2	65.3	174.1	40.8	47.5	21.9	83	70.8	156.5	247.6	123.9	41.5	15.5	39.7	12.3	13.3	25.9	25.2	23.9	25.6	58.2
101732_at	1089.1	1066.4	1183.6	1099.3	730.9	1027.6	380.5	617.7	846.8	489.4	624.8	800	532.6	721.4	783.5	1085.5	906.2	314.5	464.3	577.4	416.7	515.5	707.9	515.7	671.5	907.1
101733_at	1036.9	213	746.2	525.6	249.7	243.4	438	526.7	465	319	334.9	660.5	221.7	566.6	284.3	576.6	484.7	131.5	477.9	135.8	333.9	559.4	477.4	645	232.2	452.3
101734_at	1723.7	1349.1	669.1	2919.6	2076.4	2823.2	1876	1561.9	1906.9	1637.8	886.2	937.7	1216.8	1411.4	777.1	1275.5	1178.1	824.6	1494.4	1420.4	885.9	1565	656.7	1205.6	234.8	941.5
101735_f_at	1231.3	653.2	857.3	306.2	187	362.2	366.2	490.6	394.5	401	600.4	540.6	481.1	277.3	121.2	125	222.2	400.1	292.3	473.3	456.6	578.5	84.4	314	558	670.5
101736_at	224.5	251.1	185.1	336.8	175	371	96.7	97	594.7	165.1	879.6	286.4	161	353.8	168.6	249	100.5	77.8	138.3	423.7	93.3	88.1	108.9	231.1	70.8	152.6
101737_at	549.4	330.7	155.8	528.9	402.1	344.5	601.6	565.1	328.3	382.2	366.1	543.8	14.2	352.2	329	90.4	248.4	151.9	220.2	421.1	329.5	248.9	436.6	285.3	352	195.7
101738_at	3679.8	3516.4	2548.5	3506.9	2486.3	3419.2	3092	3398.2	2687.4	2611.5	3898.3	2544.5	2781.6	2859.7	3230.5	1801.6	2934.3	2208.4	3478.9	3594	2373.1	3439.2	3058.3	1569.7	3892	2877.5
101739_at	291.7	329.3	190.3	164.9	227.9	266.4	162	138.4	123.2	249.2	240.2	195.7	251.8	303.9	97.9	421.6	74.1	123.4	81.3	124.3	60.3	247.9	234.6	99.7	79.3	123.5
101740_at	983.8	648.8	801.2	520.1	707.8	719.7	78.1	259.6	456.9	368.1	422.5	373.7	177.9	308.5	554.3	302.2	288.7	342.2	305.1	465	396.5	574.9	326.4	331.5	408.5	243.5
101741_at	3548.3	3681.1	4204.6	4516.4	3800	3787.1	3821.7	3754.9	3729.2	3253.2	3607.8	3311.8	3323.9	3235.7	3590.8	3753.9	3561.9	3668.5	3920	4591.4	4344.6	3777.2	3706.4	3108.7	4543	3554.6
101742_at	27	38.5	28.5	196.8	94.6	58.1	92.4	19.4	137.5	10.7	283.1	28.9	201.5	16.8	279	62.5	131.9	13.2	16.9	29.5	59.4	17.5	26.4	66.6	19.2	22.7
101743_f_at	1086	167.9	421.5	622.5	362.7	102.8	313.5	223	479.3	259.8	150.8	668.7	437.1	296.8	343.4	756.6	251.9	350.2	268.2	378.4	306.2	392.9	455.1	108.5	357.7	726.6
101744_i_at	64.6	43.2	15.8	12.2	32.2	18.3	55.9	96.8	17.4	24.3	20	21.7	15	15.3	278.9	14.5	134.6	10.9	20.5	15.5	14.7	9.1	15.5	74.3	28.1	18.9
101745_f_at	832.7	89.1	404.7	212.7	553.5	173.1	556.7	362.8	336.5	232.4	364.8	115.8	77.5	90.7	103.1	287.3	72.8	47.6	55.4	209.4	87.1	52.7	31.3	270.6	103.8	356.4
101746_i_at	8.8	18.2	15.3	52.3	19	12.2	8.2	96.8	10.6	9.3	15.3	64.5	12.2	9	10.9	17.4	3.6	59.3	8.3	7.7	5.3	12.8	81.1	7.3	8.2	6.8
101747_f_at	181.7	345.6	126.6	537.4	139.4	85.2	97.8	167.7	201.6	95.4	163.6	154.8	243.1	97.6	225.4	246.4	67.5	62.3	28.2	41.9	60.1	32.7	494.1	40.7	64.1	107.3
101748_at	3137.6	614.7	2340.5	912.6	2412.6	1433.1	1717.4	436.5	883.5	1414.7	3531.3	2292.2	1909.6	2309.9	1970.2	1090.2	1841	986.2	1082.7	1194.4	1747.2	1387.2	1274.5	1640.4	1251.8	1575.8
101749_at	328.6	144	180.6	90.7	102.7	97.8	22.8	190.2	165.3	60.7	15.6	13.9	29	17.1	9.2	26.3	22.5	75.9	115.8	19.2	46.1	13.5	15.2	154.2	157.6	28.5
101751_f_at	391.6	256.2	754	731.7	643.8	882.5	802.6	722.3	260.9	972.2	933.7	931.6	1222.7	558.7	572.2	1164.9	784.3	539	159.5	520.2	443.1	705.9	155.6	323.7	522.3	652.4
101752_f_at	112.4	32.8	73	81.9	51.5	54.6	49.2	59.8	115.4	57.2	65.1	100.2	186	43.4	106.4	52.9	36.2	12.6	30.4	66.4	26.1	31.6	66.3	280.4	43.3	166
101753_s_at	11250.8	8557.9	7610.1	6203.9	12970.5	8789.2	16792.4	15728.7	8885.5	7556.8	7852.9	8697	12850.1	11873.1	16169.6	12601.3	6970.8	8816	7599.8	4295.4	7454.3	5096.6	6163.9	11114.5	10966.6	12035.1
101754_f_at	9017.8	7036.5	6331.6	5616.6	6711.2	8435.8	6317.3	6851.8	4405.3	6516.1	6333.2	5148.3	6002.2	4041.4	5695.3	4023.2	4892.6	4565.7	7066.4	7605.9	5151.1	7686.7	4179.2	5666.6	6394.7	6493.4
101755_f_at	4122.3	3622.7	1736.5	4408.4	2578.4	4561.9	2652.4	2631.3	2535.3	2959.9	1885.8	2212.3	1114.7	2055.1	1702.9	3900.3	3344	2590.8	1343.8	2697.3	1777.1	2156.8	1721.5	3142.7	2444.5	1625.7
101756_f_at	1138.6	691	1037.1	1494.2	439.8	903.2	639.6	372.7	1322.6	741.5	974.6	540	1112	387.1	779.6	289.3	760.1	357.4	264.7	767.8	136.8	526	655.4	376.5	1032	702.4
101757_at	11976.9	10481.5	10277.6	11211.6	11928.4	11064.1	8490	6641.6	9461.8	9818.1	8876.1	8261.9	8579.1	9283	9847.5	11108.7	10394.9	9288.5	9454	6837.6	11191.2	7450.4	10585.6	8648.9	8617.2	13203.9
101758_at	151.1	229.4	351.3	176.8	339	266.3	87.9	101.2	197	236.5	228.7	214.7	164.4	81.2	284.6	142.1	140.8	92.5	139.4	127.8	243.7	144.2	133.2	165.7	188.1	421.9
101759_at	366.9	205	466	451.7	138.8	379.2	199.9	250.1	367.6	411.7	325.9	307.5	37.2	291.3	291	406.6	230.4	102.3	96.5	230.9	123.7	229.5	134.7	167.5	249.6	371.4
101760_at	84.1	144.7	1001.8	103.9	155	184.7	69.2	150.3	89.7	186.7	82.1	71.8	110.9	57	43.6	72.4	128.5	74.1	128.8	65.1	61	75.3	104.6	75.9	162.9	155.5
101761_f_at	470.4	414.2	495.1	705.1	590	612.7	380.4	415.4	297.3	351.6	408.8	358.1	426.9	279.4	345.6	342.6	371.7	276.5	383.7	318.4	133.6	372.8	171	184.6	183.4	422.4
101762_at	856.6	371.3	320.9	1174.3	626.2	1183.9	559.4	838.4	738.9	700.6	345.8	579.3	233.5	817.3	667	307.5	805.4	213	301	545.6	631.2	578	204.6	123	305.4	285.6
101763_at	12267.4	10566.4	9615.7	8326.4	7295.2	11481.2	9077.2	9500.9	6735.3	7839	6665.4	6061.9	7876	6098.5	5789.6	6003.1	6514.5	4653	6102.4	8820.7	5099.2	8707.8	5089.6	4728.8	6405.9	12332.2
101764_at	1989.3	1169.2	1633.6	1804.6	1779.9	2063.9	1317	1246.8	1024.1	1510.3	1312	1233.4	1040.7	887.9	1095.4	1684.5	905.7	637.3	821	641.3	489.3	1022.2	1057.7	1100.8	1164.9	1484.3
101765_at	1483.3	507.2	450.8	518.7	560	589	387.4	350.3	599.6	598.5	1525.8	567.3	456.5	392.2	247.4	501.5	436	331.4	466.3	316.4	257.2	315.3	308.2	334.9	410.4	595.8
101768_at	83.9	354.4	132.7	131.3	118.1	146.2	53.3	69.5	341.6	176.6	77.1	47.6	49	60.2	35.1	159.9	98.3	39.8	49.8	135.1	36.5	75.8	49.2	78	184.1	284.7
101769_at	1427.8	917	1138.2	2047.5	879.7	654.6	1032.4	658.5	1444.4	1412.5	1614.6	875.2	1127.3	1054.2	685.3	1513.4	671.1	415.4	1001.1	344.8	632.5	549.8	457.7	809.4	743.9	974.1
101770_i_at	22.8	96.9	109.3	66	69.8	25.8	20	35.5	65.3	22.1	96.5	64.1	78.8	29.1	101	62.2	63.2	15.4	114.7	9.9	12.7	17.5	77.9	39.3	44.2	65.9
101771_r_at	2105.8	2569.3	2814.3	1765.1	1583.7	3140.1	2174.7	4234.6	2004.7	1378.9	1242.7	1124.3	1096.9	1017.6	1132.3	825.1	4885.1	2998.1	8160.3	13216.4	4874.6	17601.1	1855.8	7536.1	8699.8	1846.9
101772_r_at	1540.3	1652.3	549	917.1	1666.6	395.4	1985.3	1777.6	547.3	1154.2	510.7	1898.3	1591	838.6	1165.6	2097.4	1326.9	1109.3	874.6	1490.3	1167.7	1180	1752.5	1401.6	1265.1	659.2
101773_r_at	1729.4	279.8	1061.6	296.2	554.3	928.4	539.6	352.1	747.8	737.1	821.8	331.4	298.8	1145.9	822	307.5	308.6	159.9	529.3	432.9	520.3	226.2	699.4	146.5	610.3	604.6
101774_at	267.3	160.8	115	209.6	365.1	208.5	158.7	151	173.2	203.1	725	156.2	448.7	446.5	757.4	546.1	92.9	52.5	163.2	121.1	91.1	90.4	68.2	59.6	152.6	152.9
101775_at	318.7	628.5	616.6	825.5	379.1	247.7	177.8	213.8	357.8	163.1	239.9	209.2	592.9	688.1	611.7	298.8	405.1	131.3	269.5	857.5	289.6	464.9	244.1	125	1073.9	209.1
101776_at	103.1	95.1	88.4	112.2	85.1	163.2	81.1	55.1	105.6	70.2	73.1	124	68.5	47.2	147.3	134.1	36.5	61.8	111.5	82	66.5	79.5	63.3	112.6	56.6	85.9
101777_at	342.2	261.4	147.5	263.3	476.1	132	151.3	63.4	111.9	98.1	324	112.4	123.9	114.5	425.8	259.6	338.1	52.2	134.1	121.1	75.1	69.2	125.6	110.1	111.8	303.5
101778_at	3216.5	2069.9	1671.9	2435.6	1745.1	1574.1	1757	1857.3	1707.3	1238.5	1798.9	1299.6	1105.8	915.5	1498.9	1528.5	816.8	1130.6	1010.8	1378.8	1218.2	2067.7	818.1	1909	1686.4	2015.3
101779_at	409	242.5	402.8	340.4	171	343.5	342.3	206.8	331.6	266.8	273.1	264	203.6	182.4	136.7	270.4	244.9	110	150	350.1	126.6	369.8	197.5	105.1	148.3	238.9
101780_at	75.9	60.5	39	80.9	30.6	70	41.3	28.1	53.7	35.3	77.6	56.1	36	29.5	41.9	27	49.5	17.7	27	61.7	11.8	43.1	26	51.1	37.1	44.1
101781_f_at	2020.9	2783.8	2685.8	2463.8	2801.2	1898.4	3216.7	2855.9	2373.1	2312.8	2164.9	1827.4	2027.9	2559.1	2480.1	2594.8	1493.6	1889.7	1983	1504.1	1230.2	1371.8	1659.9	1050.4	1436.6	2192.1
101782_at	50	109.2	95.5	154.1	101.2	27.7	28.9	23.9	43.7	42.1	33.5	49.7	37.6	27.6	65.6	73.8	24.2	15.6	26.8	58	14.5	17.5	39.8	38.2	21	62
101783_i_at	208.8	171.6	389.4	62.5	248.2	342.8	43.4	148.2	144.1	191.5	110.9	239.1	362.6	129	147	124.9	131.4	67.2	106.4	103.5	60.7	115.5	64.1	264.3	130.9	357.7
101784_f_at	129.5	214.9	139.8	269.1	130.7	123.5	459.3	81.7	143.8	66	43.2	202.4	71.4	152.7	62.6	119.7	42	32.6	44.6	55	64.5	71.5	42.6	54.6	83.4	173.9
101786_at	191	191.7	46.1	93.6	113.2	170.5	84.9	83.2	285.7	81.3	376.9	276.8	45.8	182	216.9	108.9	98.5	165	112.2	352.5	43.3	255.4	212.6	173.4	98.5	90
101787_f_at	2972.4	4092.3	2342.2	1768.7	2763.8	3041.7	4405.3	3681.5	3098.3	4168.4	3861.5	4007.4	3282.8	4320.8	3747.1	3874.9	1744.5	1301	1770.5	1504.4	2292.2	1308.1	2220.1	2615.7	1755.4	2865.9
101788_f_at	368.6	214.1	308.9	487.2	575.2	549.6	365.9	275.9	267	307.3	317.9	262.7	163	109.3	72.9	127.3	166.7	85.7	169.4	193.5	216.8	160	96.5	100	131.4	152.2
101789_i_at	212.3	645.9	145	297.1	116.4	328	536.9	542.7	243.3	100.7	102.1	421.4	105	71.9	248.4	522.7	62.7	86.2	240.8	93.8	84.8	251.6	359.2	56.2	566.7	149.1
101790_f_at	149.8	717.2	146.6	675	225.5	723.4	279	280.9	124.6	719.1	747.1	603.7	415.1	333.2	30.7	482.2	192.9	335.8	396.6	78.2	225.8	382.3	360.7	545.9	439.8	303.4
101791_f_at	1869.3	2506.5	2200.8	2548.2	2265.4	2152.7	1614.7	2223	2263.2	1699.4	1538.1	2072.8	1118.6	1351.5	1192.8	2113.4	1331.2	1238.1	1388.2	1693.4	1772.5	1300	715.5	1273.4	1374.7	1413.7
101792_at	250.5	217.1	38.1	351.3	332.3	296	226.8	45.2	278	154.6	228.5	324.1	354.1	159.9	130	69	156.5	32.2	37	180.5	25.6	174.2	215.8	212.4	22	260
101793_at	190.2	199.1	208.1	200.7	254.8	251.3	144.2	212.3	154.3	171	195.4	179.4	180.7	125.5	169.5	232.7	133.1	131.5	104.7	98.6	137	124.2	65.8	98.3	149.3	268.8
101794_f_at	215.3	704.1	798.8	558	153	863.2	312	123	605.7	293.1	134.5	232.7	478.5	130.7	158.9	786.1	592	268.7	155.6	443.9	145.5	413.2	637.2	110.8	659.4	336
101795_f_at	1750	620	1342.4	2075.7	1167.9	1269.9	580.3	879.2	1164.9	1756.6	1550.3	1433.9	1476.7	762.7	410	1417.2	655.7	563.2	1151.8	712.1	435.5	1177.6	906.1	1310.9	764	831.5
101796_at	358.6	274.6	849.2	872.3	828.6	288.3	242.6	220.5	172.9	108.5	348.1	1027	469	188.8	145.4	344.3	88.1	866.2	237.7	175	494.1	186.8	641.9	290.8	195.6	458.1
101797_at	288.3	144.5	210.5	214.6	158.3	146.1	120.4	163.1	226.4	210.6	194.7	277.7	107	60.4	150.3	142.6	80.2	60.8	119	98.4	90.6	51.1	85.9	56.5	177.1	175.8
101798_at	497.9	470.1	247.2	409.5	371.3	459.4	183.3	245.1	470.1	333.7	298.5	594.2	183	208.7	429.3	530.2	112.1	241.6	94.9	112.3	86.7	125.1	100.9	115.8	215.2	421
101799_at	140.2	99.5	182.7	271.4	144.4	105.3	293.6	99.5	119.6	91.8	122.2	153.1	102.1	180.2	59	92	83.3	67.7	97.7	36.4	61	41.4	54.8	53.5	147.5	119.1
101800_at	100.1	86.9	115.9	465.7	109.1	70.6	15.4	105.5	55.5	75.6	205.4	136.3	36.4	29.1	45.1	59.8	89.1	133.3	84.9	36.6	114.2	119.8	113.4	26.4	165.8	90.2
101801_at	89.2	29.9	115.9	105.9	293.5	44.2	99.4	79.5	270.7	66.8	68.5	60.4	49	67.9	68.8	122.1	218	11.2	134.8	63.6	37.8	35.3	65.7	78.2	30.3	206.5
101802_at	173.4	147.9	45.7	133.4	22.3	104.8	113.4	23.7	32.1	88.9	152.3	99.1	21.7	68	106.4	558.7	116.7	90.5	129.7	69.2	15	121.4	32.7	14.6	89.8	178.7
101803_at	48.7	75.5	44.8	76.9	36.6	32.7	45.9	45.4	46.3	36.9	33.6	54.7	18.3	34.8	60.4	95.4	25.8	45.6	45.7	16.2	35.1	26.8	106.9	26	67.1	39.2
101804_at	221.4	282.6	135.4	389.9	161.4	159.7	373.8	77.5	135	94	127.4	249.9	89.7	128.5	70.5	146.8	68.7	89	39.5	177.8	55.4	104.2	293.8	72.9	83.5	82.9
101805_f_at	2007.9	2247.2	1526.8	1092.9	1937.1	1424.5	1514.7	2150.7	1150.8	1495.5	1687.6	1964	1563	1154.8	1045.6	2005.7	1740.4	1480.4	1721.6	1691.8	1440.7	2547.7	1548	1651.8	1977.4	2207.6
101806_at	3207	3266.1	3193.3	3675.3	2689.3	3512.6	2505.5	2652.9	2709.4	2818.1	3100.2	3237.3	2568.4	1824.2	1678.4	2920.1	2099.5	1717.3	2591.8	2152.8	1799.6	2251.9	2045.9	1914.8	2262.8	2265.1
101807_at	219.6	234.3	60.9	114.2	71.3	105	68.1	34.3	68.3	148.1	69.5	289.6	56.6	193.7	84.5	219.7	371.3	65.5	51.5	58.5	68.1	70.3	58.5	62.2	223	103
101808_at	234.9	140.9	322.4	141.8	91.2	58.8	54	106.3	92.2	57.8	136.2	78.2	75.1	78.1	34.2	93.9	96.5	79.9	109.6	98.3	73.6	99.4	109.9	75	120	102.5
101809_at	293	125.4	116.8	117.5	124.9	98.1	292.8	93.7	165.9	77	163.2	182.8	81.3	68.9	177.7	98.2	108.1	101.5	61.3	92.3	73.3	62.7	67.8	113.9	76.6	73.9
101810_at	5053.1	2648.6	2758	3662	3461.1	4018.1	2170.2	2270.5	2706.3	2636.7	1893.6	3330.1	1561	2407.6	1805.2	2123.9	1341.1	1714.7	2080.1	2085.8	1443	2420.1	1809.4	1816.2	1967.7	2229.9
101811_at	195.1	154.9	112.2	151.1	151.1	137.6	125.6	108.7	110	110.6	118.7	184.4	120.5	114.4	110.7	144.3	120.8	98.8	67.7	118.8	86	102.6	86.2	140.4	113.2	166
101814_at	840.4	130.2	196.8	361.7	637.2	154.7	184.8	69.4	324.8	495.3	178.2	365	247.7	347.5	328.9	189.7	162.6	139.8	127	120.2	210.5	166.8	75.9	135.3	140.2	108.3
101815_at	3540.1	3305.8	1097.3	386.5	2017.5	289.1	83.6	804.8	1568.3	90.2	89.6	226.2	236.5	63.9	15.1	621	493	99.2	306.8	188.1	241.1	235.5	74.2	2071	385.8	154.9
101816_at	47.7	45.1	200.8	221.4	158.5	137.2	249	205.6	97.7	143	313.4	333.3	40.6	34.5	189.6	133.9	19.9	70.3	127.4	100.8	24.4	22.2	160	146.8	164.1	61.7
101820_at	540.8	141.4	296.6	81.4	138.1	49.6	378.9	353	100.8	105	471	455.6	124.5	332.3	437.9	81.8	227.6	67.3	112.9	77.3	80.3	241.7	334.9	84.4	124.7	98.3
101821_at	317.8	287.9	368.8	295.3	273.3	278.8	229.4	178.8	262.2	208.3	515	265.7	192.7	174.3	173.2	264.1	160.8	93.1	250.8	367.4	179.4	188.6	415.2	92.3	182.9	241.4
101822_at	395.8	318.7	224.6	320.5	345.9	427.4	140.1	212.8	358.2	250.7	248.2	268.3	218	211.5	152	448	829.4	324.8	790.8	825.1	203	356.5	233.1	307.8	452.4	207.7
101823_at	757	417	141.3	746.5	290.1	535	295.9	456.1	591.8	181.7	957	505.7	197.1	76.2	270.8	342	243.6	163.8	286.5	449.3	235.3	468.2	202.8	114.7	408.7	477.5
101824_at	317.8	223.3	211	385	271.5	89.8	58.9	96.9	290.2	21.8	101.4	99.8	55.8	147.6	189.1	706.7	326.6	40.9	62.1	67.8	126.1	26.6	63.6	167.5	117.7	125.6
101825_at	214.4	115.9	66.7	299.1	168.8	284.4	110.9	111.2	75.7	338.4	401.6	305.9	434.6	293.7	267.5	538	66.7	90.9	178.9	161.7	102.8	220.6	225.9	343.2	448.3	233.5
101826_at	381.5	266.2	29.9	144.7	27.5	20.1	64.9	56.5	63.3	32.8	24.1	275.3	233.8	37.2	41.7	30.7	30.9	19.4	28.8	33.9	90.4	23.4	151.5	20.9	22.8	175.9
101827_at	304.9	885.4	793.7	271.9	929.8	972.4	183.7	193	167.7	254.8	294.9	739.8	424.7	290.4	359.2	614.3	493.4	319.8	388.3	402.3	440.4	263.9	208.6	547.5	216.6	690.5
101828_at	53.3	44.9	98	55	91.2	85.4	29.6	42.5	44.8	32.6	109.8	66.5	59.1	26.9	49.5	69.1	25.5	30.5	43.8	36.7	23.1	37.7	33	89.3	48.9	47.8
101829_at	538.5	250.1	257.8	243.7	297.6	250.1	171	238.1	222.7	157.4	61.6	260.6	151.9	101.1	119.7	159	150	74.6	441.2	478.2	249.6	456.6	607	175.3	501.1	242.8
101830_at	1755.8	1466.1	1681.7	1251.3	1449.2	1265.4	1432.9	1283.6	1270.9	1297.5	1198.9	1018.1	898.4	1273.8	1298.1	1262.4	915.7	922.6	1410.5	1243.8	934.7	1030.3	991.8	1034.1	1304.5	1193.3
101831_at	2527.1	2947.7	2325.8	2377.7	2380.1	2584.9	2013.1	1937.4	2994.5	2462.3	3297	1809.4	1881.3	2369.1	1606.1	2816	1179.7	1089.5	939.5	2063.4	1169.6	1247.9	1236.1	1470.3	1793.8	2653.6
101834_at	1460.8	1062.7	1003.2	1208.3	1745.8	1614.8	1859.3	1427.8	1356	948	1135.5	842.4	1521.4	1254.4	1612.5	1804.2	905.7	1087.7	810.4	673.2	953.5	1016.3	1098.1	1306.1	761.3	713.5
101835_at	1215	1209.5	750.5	1187.1	1371.2	1397.6	1286.6	927.6	1130.4	755	949.2	1372	1100.6	586.5	1044.1	1281.3	888.6	941.6	1002.8	1037.7	801.6	875.2	660.4	764.7	927.4	942.3
101836_at	225.9	338.4	64.1	405.6	414.3	304.1	317.6	329.7	228.9	504.8	240.1	287.6	382.3	378.1	215.9	355.7	88.5	196.7	183	261.3	333.1	127.4	240.8	69.6	227.6	292
101837_g_at	6282.1	5386.5	5493.9	5580.6	7874.4	7412.2	10803.2	8007.6	5064.8	6265.4	5046.3	5185.6	5854.3	6485.6	5667.2	7144.9	7991.9	7965.6	8216.7	7549.5	10525.3	8029.8	8073.4	7941.5	5499.9	9208.5
101838_r_at	1542.7	1608.9	1733.2	2017.7	2283.7	2023.2	2300.2	1926.9	1381.3	1455	1572.2	1771.4	1654.4	1621.6	1506.4	1361.5	2542.9	2170.8	2107.8	1965	2001.7	1676.7	3575.7	2803.9	2888.1	2334.5
101839_at	164	316.9	414.7	576.6	417.8	288.2	173.6	150.1	201.9	27.1	529.6	57	291.2	93.1	158.3	539.6	80.4	38.2	388.9	259.9	181.6	271.6	22.6	181.3	278.5	74.3
101840_at	102.4	340.8	711	145.1	958.1	316.9	477.9	352.3	157.4	795.7	788.6	97.8	460.1	86.9	133.1	672.8	121.8	196.9	83.2	129.5	326.6	395.7	142.9	142.3	95.4	351.2
101841_at	140	96.7	110.4	126.7	77.7	105.1	94.3	91.6	245.7	177.3	99.7	92.2	194	199.3	197.4	130	120.7	70.3	200	37.7	145.9	278.1	61.6	56.2	69.3	114.7
101842_g_at	1042	373.7	1361.2	333.4	1067.6	288.7	316.8	767.8	1049	632.4	1185.7	204.9	301.6	1091	903.2	1279.3	407.5	424.9	787.2	307	548.3	336.1	633.5	193.9	338.5	1396.2
101843_at	2556.2	2339	2123.2	2581.2	1502.9	2420.7	2350.3	2675.3	1718.5	2471.3	2860.7	2879.2	2500.5	2865.1	3374.5	1958.4	3142.3	3446.3	2418.9	3512.3	2862.7	2873.9	2475.2	4286.3	2805.4	2159.4
101844_at	843.8	459.2	874.7	952.4	858.4	484.6	292.5	422.1	516.4	429.2	660.8	638	593.1	301	452.6	702.3	386	512.1	421.3	578.6	370.2	447.2	600.9	839.7	559.3	545.5
101845_s_at	113	273.2	216.4	44.7	370.4	428.7	65.7	178.4	51.6	36.4	260.6	226.9	129.7	283.8	55.9	76.7	389.6	110	239.1	149.8	34.8	75.7	26.8	23.4	323.8	284.7
101846_r_at	634.1	194.6	340.5	875.8	175.4	530.5	736	327.3	381.6	373.5	171	434.3	465.9	454.2	332.8	138.9	238.9	209.4	113.4	82.4	96.8	200.8	227.8	389	118.8	387.6
101847_at	301.4	442.6	373.6	597.5	661	560.1	384.1	537.5	166.2	616.9	908.9	520	686.6	400.9	538.2	813.1	258.1	388.3	401.8	315.5	303.2	266	302.8	390.6	86.6	479.6
101848_g_at	420.2	447.5	251.5	505.8	233	502.5	655.1	531.9	418	420.6	570.9	346.1	420.6	581.4	545.5	654.8	384.3	586.6	54.6	319.9	320.9	242.9	152.5	242.5	142.4	539
101850_at	470.4	110.3	337.6	504.9	453.6	114.7	386.9	389.6	461.9	382.9	422.2	330.3	540.9	438.3	240.8	266.2	259.9	250.9	305.2	231.1	463.1	351.7	363.2	306.5	530.9	156.7
101851_at	1267.9	1025.6	899.5	1025.8	1278.7	1307.1	1587.9	1390.3	1030.8	1203	783.8	1075.3	1156.1	1402.7	1523.9	1296.6	1094.3	1043.6	704.3	717.6	732.6	1227.5	1205.8	883.5	587	918.8
101853_f_at	3368.7	4102.4	3178.4	2676.9	2249.7	4516.1	4891.6	4063.5	3370.8	1846.9	1799.2	1576.8	1806.3	2150	1995.6	1981.7	1402.4	1483.1	1066.9	620.2	938.3	1181.2	1362.9	2511.6	1077.9	2293.5
101854_r_at	680.8	2976.7	1691.6	2553	2092.4	1377.6	936.1	1408.8	1309.9	1965.6	932.8	2725.7	1973.1	1733.1	1660.5	2270.9	1986.7	2177.2	1654.8	2655	2127	3032.1	2605.6	2645.5	2718.3	1277.7
101855_at	1340.7	651.1	298.3	551.3	897	903.8	1236.1	741.9	174.8	485.2	1029.8	263.7	729.6	709.4	833.5	523.8	230.3	556.6	550.9	175.1	718.4	394.4	780.8	764.5	336.4	1403.6
101856_at	925.3	941.5	905.4	1009.5	1740.9	1025	1836.3	1556	1186.9	1268.1	1660.4	2310.9	2259.8	2017.1	2916.8	2135.5	778.3	888.6	1322.5	1236.6	1675.4	1444.1	929.8	1406.5	843	1899.6
101857_at	1159.2	1055.7	772.5	1237.3	1014.1	1048.2	1043.9	909.1	773.3	682	957.3	859.3	801.2	719.7	648.4	1021.9	1020.8	743.7	816.5	808	1214.2	757.8	957.1	1006.9	634.2	950.5
101858_at	3987.7	3648.1	3041.5	3789.4	4220.7	3976.3	3538.3	3598.6	3568.8	3710	4073.8	4360.7	4031	3648.4	3931	3165.4	5072.2	4894.2	4468.4	4669.1	4619.1	4045.6	4267.9	4311.2	4872.8	3619
101859_at	849.9	1026.6	1218.6	1526.4	1589.9	1114.2	802.1	1213.2	1079.9	546.8	950.4	867.4	1016.3	863.9	987.9	691.5	794.5	1542.4	1688.7	1225	1006.4	1301.9	983.3	1012	1187.6	854.7
101860_at	188.9	98.1	237.9	92.9	331.9	47.1	530.2	56.1	242.3	444.4	185.8	539.4	240.3	313.2	152.9	478.8	320.9	247.4	44.3	275.3	182.4	269.5	333.4	221	286.6	137
101861_at	4142.9	5367.3	4825.1	3975	4902.8	3852.4	4386.1	4362.6	3503.5	4133.9	3554	3883.4	3893	4718.6	4580.9	5855.9	2323.4	2312.8	2538.4	1989.5	2529	3772.4	2839.8	4052.4	2295.9	4412.8
101862_at	72.9	113.4	82.3	96.9	120.9	102.5	57.8	67.8	71.7	75.4	102.7	71.5	66	55.7	51.5	143.9	54.2	58.6	66.6	103.9	46.2	101.6	81	72.8	71.6	79.6
101863_at	46.6	121.3	240.9	80.7	99.4	199.5	32.8	23.4	232.7	59.1	142.7	283	41.9	74.8	293.9	59.7	55.4	35.2	197.6	33.4	121.2	28.1	28.3	76.3	122.8	28.1
101864_at	406.3	260.6	372.6	256.1	279.4	282.1	283.3	309.1	249.6	267.3	250.3	243.3	1328.2	233.3	696	427.3	1281.1	155.9	225.1	249.4	162.4	171.2	562.2	121.3	195.7	348.5
101865_at	737.6	737.8	210.6	980.2	991.4	651.5	889.2	651.5	827.7	845.1	137.6	767.9	513.1	679.2	516.5	580.2	496.2	192.6	748.6	350.9	441.8	411.4	304	662.8	717.6	569.6
101866_at	3186.5	3490.2	3328.3	3766	3067	3294.3	2590.7	3467.4	3853.2	3795	3588.6	4370.6	2797.5	3178.3	3339.5	2939.2	4177.3	6040.7	5888.7	4745.9	5936.6	4638.9	5398.2	4991.4	4830	3619.5
101867_at	13978.6	13328	14245.7	13962	15056	16927.3	11269.7	15232.5	21056.7	17400.3	19705.1	19357.2	18914.8	14388	15534.1	15861.3	27063.4	28958.3	34974.4	24812.4	27229.7	16481.5	25307.8	15653.8	19159.2	16131
101868_i_at	249	964.1	854	371	425.6	248.2	220.5	422.9	373.2	353	238.5	627.3	128.5	453.8	148.6	164.8	119.7	106	823.1	186.6	160.4	131.1	706.9	148.4	408	511
101869_s_at	129441	128269	125250	125660	112913	91331.5	137748	117804	113055	115995	133018	110615	149122	101593	114333	165854	208053	124960	155608	120820	137598	102649	194427	155185	178315	118590
101870_at	166.7	131.7	90.8	94	84.9	51.5	37.7	69.9	78.3	46.7	144.6	92.8	73.8	35.9	99.7	153.1	44.9	55.4	75.5	70.5	45.5	50.3	182	45	46.6	53.2
101871_f_at	116.7	141	109.3	110	91	112	65.4	63.9	93.9	78.2	67.2	129.5	76.5	48	50.6	181.9	253.3	46.9	41.4	22.8	56.6	51.1	46.4	36.7	38.2	115
101872_at	2009.8	1644	2638.7	2619.9	1993.9	2713	1577.4	1071.5	2399.6	1796.2	927.8	1571.4	1338	1404.3	716.2	1223.5	1525.3	1050.6	1627.8	1585.2	1631.4	1799.9	1233.2	1173.3	1311.9	1844.1
101873_at	633.6	242.1	425.3	418.7	235.5	574.3	63.6	476	530.6	560.9	531.1	190.1	172	425.3	229.2	259.2	405	140.4	320.6	181.2	148.4	257.7	411.4	520.9	380.3	392.2
101874_s_at	39.1	37.4	210.4	61.6	90.6	64.8	14.8	27.3	7.8	43.2	123.8	32.8	29.8	18.6	88.4	18.2	89.3	28.5	30.7	10	22.1	20.4	30.7	18.4	56.9	19.8
101875_at	128.8	427.4	163.3	535.9	371	1170.6	269.2	358.7	476.4	837.5	1451	1076.9	745.2	1117.2	1514.5	604.3	1913.7	1887.1	280.2	907.8	1211.8	283.1	1018.5	562.4	914.8	311.2
101876_s_at	1445.6	2101.5	1918.8	1181.2	2214	2360.3	1751.4	1947	2816.9	2474.4	2756.7	2238	4133.6	2757.9	2704.7	2174.1	2873.8	3986.2	1762.1	2439.1	1781.9	1492.4	2057.6	2009.2	4181.1	2886.3
101877_at	2080.2	3128.6	2785.4	2710	2910.1	2526.5	2939.8	2989.9	2854	3112.9	2529	3474.4	3659	3108.9	2830.9	2607.5	5872.4	5904.5	3882.1	5282.1	4741.7	6117.7	5425.4	6708.1	5134.4	3224
101878_at	257.1	304.1	131.8	194.2	94.2	71.3	304.1	357.6	285.9	264	54.2	293.7	281.5	534.7	424	656.8	31.4	198.2	177.5	71.2	140.2	68.8	108.1	58	183.6	475.5
101879_s_at	2480.8	2510.8	2585.1	1548.9	1778.2	1938.1	2757	3100.8	2317.1	1950.5	2395.3	2479.4	2324.1	3134.2	2335.5	2262.8	3596.7	4520.8	2619.9	2339.4	3490.7	3290.5	2521.6	1557.5	2237.2	2657.2
101880_at	409.3	1016.4	375.2	765.6	680.4	379.4	334.7	460.9	485.5	384.3	286.9	601.8	491.6	297.2	434.8	393.3	433.1	429.9	361.1	553	379.8	560.2	369	457.3	412.9	250.3
101881_g_at	543.1	565.2	395.2	299.3	377.9	320.4	1331.3	1218.7	302.3	143.6	107.1	204.6	895.7	580.4	1295.3	1063.4	198.4	253.9	470.4	351.2	259.1	269.9	704.2	1225.8	276.4	937.2
101882_s_at	382.8	384.5	260	297	349	359.7	1755	647.5	228.8	275.5	196.9	214.3	1538.3	374.6	1659.3	570.3	203	155.6	301.8	175.2	236.8	178.8	115.4	1056.9	155.8	357.2
101883_s_at	346.5	41.7	94.6	218	232	173.4	486.9	251	161.1	187.1	54.3	249.4	182.7	319.2	422.9	84	230.7	172.1	202.2	152.9	216.8	152.3	316	389.2	448.7	54.2
101884_at	502	46.6	357.1	58.3	233.5	24.9	135.7	162.1	54.9	426.2	249.3	41.5	227.4	242	305.7	46.9	313.3	122.9	163.9	121.8	311.6	133.5	268.7	149.1	128.5	224.5
101885_at	315.6	127.2	28.8	27.1	154.2	127.5	232.1	10.3	431.2	25.4	52.4	50.6	86.5	128.7	14.7	237.6	206.3	125.3	108.5	66.8	48.3	20.2	47.5	159.9	25.2	270.5
101886_f_at	39635.9	45123.1	43804.4	42770	52337.5	55606.1	50628.7	46437.9	47336.1	62502.1	62946.1	46303	89732.8	60553	64538.8	59471.7	43629.6	53706	35729	36197	29070.4	30464	32972.7	29159.3	61850.9	70811.8
101887_at	286.9	273.1	364.6	156.5	334.1	257.2	157.6	328.2	221.1	739	243.2	245.5	221.8	207.9	409.2	244.2	1172.2	471.4	350.3	253.4	486.6	179.4	1417.9	6213.5	2791	340.8
101888_at	193	183.9	597.2	220.1	219.6	247.1	311.1	164.2	391.1	173.9	660.6	120.5	124.4	110.1	97.2	173.5	108	106.2	308	157.8	237.1	116.1	144.1	63.7	108.1	153.6
101889_s_at	1157.5	919.2	1191.7	1154	1489.1	1066.4	1317	901.1	1406.7	750	1266.7	1030.9	766.1	1156.1	826.8	1082.1	1139.4	951.4	948.8	717.7	804.4	886.5	663	801.3	777	925.3
101890_f_at	1743.3	1613.8	1554.3	1710.7	1544.4	1878.1	2207	2002.2	1545.4	1490.1	1904.4	1298.4	1751.2	2425.3	2051.8	2245.7	2460.1	2947.5	3182.2	3013.5	3268.1	2729.6	2789.2	3217.9	2787.7	2032.3
101891_at	85.2	79.1	327.6	104.6	168.2	136.5	60.5	182.6	81.4	147.8	54.3	180.6	51.1	241.9	33.7	590.3	73.9	34.7	188.6	86.4	170.5	184.8	341.7	30.4	251.4	60.8
101892_f_at	1145.8	1649.8	1511.5	1363.3	1709.4	1247.1	1439.1	1507.8	1236.4	1832	1529.3	1422.1	1447.8	1843.3	1312.2	1343.8	1212.7	1533.2	1274.4	1088.1	1513.8	1256.2	1395.1	1174.4	772.7	1430.8
101893_r_at	116.9	5	154	108.8	116.6	150.1	104.1	72.5	7.7	8.1	151.9	17.2	48.5	55.5	32.5	11.9	93.5	39.2	133.1	39.4	9.8	64.9	13.3	24.6	24.4	133.3
101894_s_at	1147.8	1381.9	1433.9	1599	2107.4	1084.9	1302.9	1566.1	1522	1622.3	1415.5	1713.2	1429.1	1442.9	908.5	1201.6	1065.3	854.4	1470.6	1712.6	1435.2	666.3	1958.7	1431.9	1015.5	1169.4
101896_at	234	373	224.2	284.9	176.8	320.9	99.2	105.8	849.6	86.1	90.3	93.1	83.6	100.3	136	459.5	36	62.7	345.9	40.4	250	142.9	285.5	126.8	366.6	90.1
101897_g_at	2940.3	3617.7	2796.6	3273.4	3491.6	3748.7	3042.9	2838.7	2156.9	2165.9	2283	3207.4	2482.8	2095.9	2047	2453.1	2112.5	1936.9	2096.6	2168.3	2056.1	2395.6	1931.6	2422.3	2441.5	2424.1
101898_s_at	2330.2	1559.8	1735.2	1994.4	1849.4	1301.5	1474.6	1499.7	1572.9	1328.2	1343.8	1774.8	1719.3	919.8	1078.8	691.8	1247.8	1334.8	1774.7	1542.6	1318.9	1540.6	1285.6	1330.8	1256.1	1202.8
101899_at	47.6	66.9	39.4	80.1	114.4	41.4	142.3	86.4	49.5	104.5	120.1	92.6	33.1	70.7	218.9	364.2	58.3	39.5	118	20.1	11.9	22.9	45.7	27.9	45.6	137.4
101900_at	120.1	94.7	45.7	78.4	140.8	230.4	65.6	25.8	71.1	148.4	71	78.2	51.2	135.5	52.5	423	44.2	31.5	33.4	29	92.8	42.9	31.6	79.8	21.4	258.7
101901_at	143.7	252.8	124.8	318.8	241.5	506.8	335.5	517	511.5	93.6	93.6	150.4	594.7	337.3	639.1	172.1	415.9	209.4	434	260.4	362.4	440.6	271.2	228	180.2	129.7
101902_at	1650.9	1174.2	1379.1	1422.2	1253.7	1044.1	1405.6	1319.7	1303.5	1455.2	1723.4	890.6	1507.3	981.5	815.5	1167.6	982.4	902.2	1010.8	880.6	937.2	1016.8	891.3	811	773.1	1540.7
101903_at	17533	19644.9	20849.6	17352.1	17396.8	15991.1	9968.3	11290.2	10823.3	15311.8	12414.2	15545.7	14159.9	12155.2	12084	11185.9	20668.8	22051.6	25393.5	36097.6	25790	21483.5	21641.5	22733.4	23291.3	19651.3
101904_at	321.9	889.3	723.8	1089	1030.3	897.5	162.7	508.1	355	327.9	759.2	530.7	314.4	445.1	479.1	498.1	256.4	221.4	488.6	482.2	395.1	734.2	400.4	428.1	321.1	377.8
101905_at	2458.6	2760.2	4235.9	4032.2	3635.3	4381.8	3221.1	2778.8	3442.6	3527.7	3700.3	3932.8	3021.3	3370.6	3443	3537.6	3107.6	2739.1	3707.4	3959	3203.3	3038.2	2826.2	4259.8	4656.4	3259.9
101906_at	1224	1010.9	1309.2	1158.6	1240.1	1193	2224.3	2002.9	1067.7	1334.7	1146.9	1589.1	1623.5	1884.2	1812.7	1982.5	1048.9	902.8	1261.1	1592.5	1134.4	1099.6	1217	987.5	783.7	1773.6
101907_s_at	809.3	507.2	531.7	313.5	184	817.6	568.6	254.6	390.3	123.1	703.7	257	422.1	507.9	832.8	278.1	489.2	517.5	208.7	404.9	544.8	478	332.3	136.8	640.3	295.5
101908_s_at	1378.4	1448.1	920.1	1092.1	959.1	1431.1	343.1	811.5	763.5	610.6	934.6	583.6	726.1	719.6	681.9	980.8	758.9	887.1	1104.3	1238.2	1258.8	1195.7	821.8	1280.2	811.1	722.4
101909_f_at	800.7	564.8	119.5	670.5	371.8	358.6	692.6	741.8	71.5	2151.1	176.5	977.1	325.1	235	2126.2	1532	171	146.5	242.4	291.8	258.4	142.1	300.4	91.5	370.4	292.6
101910_f_at	237.1	131.9	413.3	553.3	146.5	115.3	150.3	111.1	124.6	1836.8	178.4	1183.4	140.7	87.1	2286.2	1481.6	115.3	89.1	134.8	80.3	224.4	122	113.4	36.5	119.5	110.6
101912_at	251.2	60.6	80.7	487.2	318.3	380.4	42.2	25.9	105.2	223.1	74.2	383.7	428.9	55	247.8	454.5	45	109.5	37.9	48.1	38.7	37.1	100.3	308	431.9	35.4
101913_at	137.2	469	191.4	127.8	139	427.9	85.2	444.7	80	112.9	214.4	466.7	101.5	180	391.1	90	81.5	337.7	50.8	72.3	157.3	138	182.8	117.7	173	99.6
101914_at	2453.2	1714.7	2017.7	2454.7	2373.6	2497.3	3168	3230.9	2306.3	2295.8	3024.4	2850	2395.6	3014.7	3141.8	2477.7	3705.4	3746.7	3193.7	3649.8	3566.3	3267.1	4205.6	3121.3	2812.1	2229
101916_at	2711.7	3290.4	3594.7	4341.1	3572.4	4183.5	2778.4	5316.9	2440.6	1938.5	3429.3	3957.1	3128.9	3478.3	3077.4	2971	5433.2	3293.2	3206.3	3609.4	3465.3	4294.5	3773.8	2795.4	3887.1	3091.7
101917_at	252.2	66.8	308.1	69.2	34.9	69.9	32.1	57.6	125.7	132.1	87	313.4	121.9	120.8	41.5	70.7	42.3	37.1	55.3	99.1	38.6	159	152.5	26.7	149.1	11.1
101918_at	1545.1	2009.7	528.8	1486.7	3125.2	1664.5	2819.7	2589.4	2922	2850.4	3184.5	3661.6	5620.4	5893.6	7082.9	5709.4	1590.2	2443.5	2084.3	1520.8	2332.9	2575.5	2227.6	2866	1344.2	4062
101919_at	945.5	1133.5	1246.6	1224.6	1116.1	392.5	636.6	1238.2	1181	1177.8	1166.7	885.5	776.6	1589.1	1244	985.8	1242.2	988.4	864.5	1027.8	443.3	751.1	590.3	936.4	1345.3	884.4
101920_at	80.8	58.4	38.3	25.8	41	50.5	39.9	36.5	25.4	44.4	49.3	64.2	49.6	35	25.7	70.2	61.4	31.5	54.4	38.4	53.4	25.4	39.1	30.3	60.3	20.9
101921_at	2961.9	3063.3	2694.9	3407.3	2297.2	2762.1	2229.2	2130.5	2931	2713.3	2763.6	2511.7	2458.8	2153.8	2502.6	2186.7	1865.2	1667.1	2129.3	3065.8	2113.2	2490.5	2099.8	1677.3	2437.6	2132
101922_at	3776.1	4062.7	3764.2	3913.3	3297.5	3258.4	3434.3	4197.7	3056	3547.5	3920.9	3499.4	4042.3	2429.1	3158.8	4401.4	2595.2	2059.7	3154.9	2638	2717.9	2277.4	3270	3784.3	2855.8	3350.8
101923_at	807.2	865.8	610.7	638.1	710.8	539.8	417.1	692.4	1008.4	716.3	514.1	667	990.2	426.2	688.4	1270.4	770.9	816.7	718.7	766.9	672.8	624.9	702.9	827.2	765.1	739.6
101924_at	307	764.4	642.2	1248.6	772.6	836.6	261.5	1102.1	1238.2	1102.7	456.1	1029.4	596.8	453.7	587	858.5	496.9	640.7	674.9	748.1	836.7	673.9	657	601.4	895.5	721.3
101926_at	1778.7	1357.6	1134.8	338.7	1000.4	1475.2	992.1	1231.7	1474.8	1319.2	1305.9	1390.5	1077.3	1268.9	988	1173	909.4	1006	891.5	926.4	717.6	1062.9	865.2	1030	801.8	857.2
101927_at	2588.7	563.2	866.4	853.7	587.9	883.9	1755.8	1142.7	1644.6	918.4	638.5	1705.3	672	1018.6	1902.8	835.8	1465.3	1939.4	922.7	657.8	832	2378.9	520.6	2119.8	677.6	1045.5
101928_at	207.4	130.6	158	194.2	119.8	108.4	118.8	108	171.8	152.3	120.1	141.4	157.6	103.8	106.4	147.8	89.1	125.9	120.2	80.6	104.6	112.7	87.3	129.8	508.3	96.6
101929_at	18063.5	29118.1	17887.1	26870.8	18766.8	29215.1	21649.4	18191.4	23311.4	17135.9	22862.2	20295.9	23872.2	24257.1	25490.7	23580	25228.8	31403.8	24017.3	31637.8	25841.8	21886.8	29362.6	36018.8	33844.2	23898
101930_at	13013.3	13644.9	13007.7	13331.8	12184.7	13318.6	9669.7	11169.7	23211.8	18258.6	20758.3	21098.4	20513.9	23339.5	19903.6	20932.2	13996.6	15020.7	14261.3	9792.5	12736	12103.5	13137.5	16506.6	16413.2	14523
101931_at	3263.9	3375.9	3496.3	3384	4418.5	4374.4	5372.8	5320.1	3654.8	4027.8	3638.9	3945.9	3985.2	5409	4862.3	4419.1	5152.9	5757.1	5321.4	5439.2	6542.1	6516.3	5920.2	5434.3	4106.9	4587.9
101932_at	1432.1	681.3	755.3	1035	1456.6	851.6	1011.7	651.7	1126.8	461.1	216.4	1164.7	776.5	1108.4	1082.6	999.6	669.7	1025.4	1371	1448.9	1340.4	1532.8	975.1	1177.4	1071.5	1087.9
101933_at	3616.7	4086.5	3940.3	4309.1	3991.9	3479.9	2404.4	2923.4	3447.7	3311	1968.3	2655.4	2578.4	2386.5	2456.8	2161.5	3170.7	3297.8	3743.3	2685.9	3871	3499.5	3674.3	3451.7	3520.7	3357.6
101934_at	3549.6	4811.3	3335.6	3772.5	4700.8	4087.9	6509.4	6528.5	5320.6	5246.9	5565.4	5000.6	3730.2	4532.8	4182	4176.2	5545.8	6702.2	5274.3	6650.6	5255.4	4973.2	6221.8	5508.5	3988.5	5201.2
101936_at	1082.6	696.8	757	801.8	1003.1	598.7	959.6	894	838.3	721.7	770.5	1004.4	1064.7	840.2	711.5	924.7	1143.1	1231.2	813.6	888.8	823.8	1109.3	1251.2	783.3	783.8	641.1
101937_s_at	968	802.2	762.2	934.5	1334.6	1148	720.9	789.9	833.5	1420.4	856.1	747.4	881.1	866.5	1234.5	724	887.5	951.1	660.7	892.6	746.1	723.3	1098.3	873.6	512.7	821.4
101938_at	1542.6	1360.1	1208	1653.2	1171.4	1646.5	998.4	929.4	1644.8	1006.7	1454.7	1279.6	778.8	1101.7	669.2	1333.2	924.4	1036.6	1368.6	1194.1	882.9	917.8	721.9	1192.9	1100.5	1302.2
101939_at	4725.1	3526.3	3392.3	4919.1	5398.3	3766.2	6386.4	7260.7	6278.8	5695.3	5802.8	4225.7	3994.3	5604	5900	5363.3	8697.9	6339.3	11980.6	16229.9	11844.8	15779.2	9999.2	9469.2	10600.6	4687.7
101940_at	3477.7	4048.3	3670	3263	3139.3	3568.9	3027.2	3147.3	3717.4	3635.4	4241.4	3572.7	3384.8	3343.8	3029.2	3228.4	4293.2	3901.6	5662.2	6143.9	5275	5020.1	4989.4	3915.8	3695	3460
101942_at	5452.2	3470.9	3578.3	3662.1	3504.1	3858.3	4219.1	3367.7	4033.4	5253.3	4793.6	6078	3857.5	3924.1	4211.4	3884.6	4095.3	5288.9	4862.3	5167	4563.2	4111.9	4164.5	4777.4	4046.1	3901.6
101943_at	3238.1	4406.8	4196.5	4111.3	3796.6	4496	3445.3	3860.8	2882.4	4196.1	4338.6	3303.5	3471.1	4466.2	4326.2	3733.6	3073.8	3570.2	3157.4	3862.6	3198.2	3662.9	2942.6	3244	2587	3967.7
101944_at	9634.2	9499.6	10602.4	10079.1	11960.5	10342.1	10038	10143.5	8880.3	8450.9	7741.3	8697.6	8856.9	6354.9	7005.3	7727.7	13011.8	11419.3	10743.4	11256.7	10749.9	8922.2	11280.4	12222.5	10831.4	10229.8
101945_g_at	793.9	1183.1	1132.4	948.2	1420.4	1246.9	1355.2	1087.4	909.2	634.5	665.8	622.6	527.7	673.1	528.7	616.1	760.3	447.3	392.5	433.6	438.1	407.9	587.2	556.4	644.1	887.3
101946_at	3285.9	4565.9	4747.7	4454.9	4418.9	4062.6	4697.5	4485.6	2841	2954.3	2740.7	2675.4	2961.5	3254.5	2708	2367.6	2848.3	2994.7	2069.8	2052.4	2036.5	2362	3022.8	2112.1	2155.1	4686.9
101947_at	3889.8	3751.1	2933.8	2774.9	3259.5	2079.2	2596.6	1991.9	3259.7	3155.8	4001.8	2705.7	2494.4	2167.3	2508.1	2860	2202.1	2082.5	1373.8	1758.1	2271.6	1977.4	2274.8	2329.6	2010.4	3088.6
101948_at	798.6	881.6	826.2	1005.1	1330.3	1386.7	1746.1	1449.4	1198.6	584.1	1017.9	850.9	1223.5	1381	1389.7	1061.8	767.9	1196.7	924.3	868.2	1046	1092.3	1344.8	852.1	988.2	1525.5
101949_at	1494.5	1928.3	2129	1699.7	592.8	1405.6	1113.9	1131.4	759.7	719.9	421.3	1810.1	1537.5	1507.1	680.2	2017	679.6	2024.2	1392.9	1936.9	1271.2	1386.3	1303.7	1763	1640.6	1740.3
101950_at	889.4	259.1	70.5	648.1	599.9	313.9	783.8	484.3	488	282.6	509.3	566.9	380.6	619.9	590.6	371.4	784.4	402.2	151.9	336.6	631.6	551.4	601.4	461.7	647.3	480.8
101952_at	127.3	152.1	154.2	317.2	74.2	173.4	113	194.9	217.8	134.5	55.4	352	108	188.7	61.8	531.2	97.9	87.3	147.8	107	156.1	140.7	106.2	138	94.1	235.1
101953_at	28.9	70.4	39.1	26.4	40.9	48.4	21.7	38.1	15.7	20.5	48.8	21.1	226	19.9	42.7	32.5	22	23.1	68.9	34.2	25.6	20.4	21.7	201.7	25.2	38.8
101954_at	1519.4	2150.4	2242.1	1498.6	2058.6	1953.4	3266.1	2716.9	1552.1	1873.4	1511.9	1577.3	2681	3002.5	2470.5	2846.8	2276.3	2449.5	2274.9	2702.7	1867.7	1545.9	1798.4	2074.1	1885	2243.3
101955_at	21334.9	27539.4	30946.4	25605.9	22587.5	17510.5	18098.6	16786.3	27715.9	26392.1	20210.3	19955.4	21174.8	21715.3	20378.7	18121.8	15381.9	18491.1	13259	13123.5	19829.7	18838.7	17561.9	15622.9	19946.5	25361
101956_at	1425.2	835.4	795.1	1516.5	1893	1593.7	1757.4	1068.5	1126	1279.3	1376.6	1735	1588.2	2447.5	1981.8	2054.2	975.8	746.4	974.7	971	1922.6	1492.1	936.4	2696.5	1146	2419.2
101957_f_at	297.2	730.6	1419.7	446.5	866	630.1	439.3	886.6	485.6	646.2	573.1	1728.6	353.3	834	1194	1501.8	1134.1	1441.3	1174.8	1170.9	1110.1	751	1133.3	1099.9	1439.4	216.9
101958_f_at	938.5	1076.2	1016.7	1040.7	1334.9	928.4	1446.4	1644.1	804.7	953.2	728.7	572.2	1005.7	1192.2	1035.4	882.9	601.9	733.2	678.1	647.7	658.2	904.1	629.1	783.9	485.3	824.6
101959_r_at	2876.7	4078.1	3285.1	3131.7	3454	4429.4	3204.1	3030.1	2447.1	2471	2410	2350	2421.6	3288.7	2232	3894	1492.8	2675.1	1494.1	2019.9	1168.2	1470.3	2025	1626	1261.5	3745.4
101960_at	2346.3	2542.9	2411	1908.2	2719.1	2485.8	2955.4	2196.6	2944	2654.8	2166.3	2181	2973.3	2915.5	2204.5	2667.8	1932.5	2589.6	2419.8	1903.6	2118.7	1795	2079.7	1997	1845.3	2603.9
101961_at	5056.6	5119.7	4593.3	4450.2	4295.9	4263.8	5075.3	5122.4	4626.2	4835.5	5331.8	4494.8	5235.1	5464.2	4986.5	6084	5963.1	7493.5	8203.1	6698.3	6868.1	6555.8	5990.2	6777.4	5508.9	5141.6
101962_at	6499	6157.8	6105.1	6141.8	5015	3745.7	5136.5	4128.9	4552.8	4289.9	4335.7	5661	4486.1	4557.3	4407.6	5720.3	4713.2	4759	4907.6	3354.3	4668.8	3617.9	4290.6	5073.9	5789.2	5754
101963_at	8798.7	8167.9	6523.5	7867.9	8160.6	6364.9	14564.9	10986.2	8538.1	6173.4	4533.2	5236.1	6819.6	9896.8	10157.9	6922	10904.8	15092.5	9319.6	9276	12524.8	12194.4	10354.8	8058.2	8537.2	8220.9
101964_at	4783.8	3059.2	5006.4	3830	3433	2722.9	4034.2	3431.3	3801.5	3115.1	5181.4	3042	3397.8	3972.4	4195.6	3569.6	2598.1	3918.9	3453	2586.6	3280.5	3171.8	2280.3	2822	2823.9	3644.8
101965_at	1605.1	1112.3	1570.2	849.2	1283.5	1045.7	1488	1492.8	1128.4	1102.8	1197.2	895.6	870.8	1447.9	734.6	1136.1	1295.7	835	1136.1	959.8	1137.2	922.4	776.3	863.2	907.7	1049.9
101966_s_at	3735.7	4613.1	5164.5	4885.1	4473.9	4925.9	4806	4082	3604.1	4277.5	3510.1	4098.7	3791.4	3385.6	3753.9	3539.1	3876.3	4102.9	5091.3	4717.9	5247.6	4784.9	3097.2	2861.2	4288.7	5391.3
101967_at	1475.8	1536.9	730.8	1260.8	1305.2	946.6	315.7	942.5	1279.4	536.7	1583.1	1052	1391.6	1266.5	547.1	1296.3	1257.4	1635.2	2253.5	1612	1294.5	700.3	501.7	253.3	1931.6	1210.7
101968_at	1507.3	682.7	1443.8	1601.5	939.8	1429.3	1054.3	1324.7	1356.8	1056.6	1730.7	1052.9	614.9	1531.1	989.6	916.8	1144	719.8	722	914.3	905.8	1191.1	1161	955.9	1004.6	771.1
101969_at	498.1	440	600.6	452.2	447.7	555.4	3032.9	1215.4	459.5	446.2	321.3	343.7	629.7	1573.1	488	565.6	250.5	519.8	384.1	1002.4	1369.3	1705.6	1720	380	339.5	3111.5
101970_at	165.4	481.7	280.2	333	193.2	450.1	259.2	99.8	123	230.8	172.5	426.2	140.3	134	110.7	141.3	79.9	100.5	150.3	164	148.9	233.7	185.8	148.1	110.3	170.7
101971_at	5353.4	6893.5	7023.9	5292.4	5291.4	5507.7	6422.7	8531.1	6037.7	7572.9	7986.4	6984.1	5919.4	6946.9	5646.2	4667.3	9602.8	6870.4	7938.5	4683.5	5898.2	6751.5	7974.8	7650.7	6632.6	5497.9
101972_at	144.7	100.5	114.3	109.4	226.1	113.8	88.9	146.9	91.9	101.9	115.6	120.2	111.2	64.1	97.4	151.5	102.1	54.8	85.5	51.1	88.1	80.1	84.5	91.8	98.9	118.5
101973_at	2242.8	4756.2	3359.3	3245.7	3380	5179.2	3752.6	3667.6	4214.7	4493.8	4078.6	3560.5	3827.1	3836.7	3650.5	2914.9	5676.8	5763.2	6634.7	4938	3686.6	4805.3	6561.9	4019.6	4600.9	2460.4
101975_at	1639.9	1006.6	1087.2	1100.6	1329	1391.8	1125.8	1037.4	1316	1193.3	1008.1	1213.7	814.1	1116.1	1281.8	333.5	1020.4	1137.5	1884.4	1486.4	985	1756.3	1067.5	1191.1	1201.1	865.7
101976_at	3577.3	5038	4964.2	4270.2	4004.3	3251.8	4580.7	4727.6	4096.8	4208.8	4568.7	3900.1	4282.6	3844.8	3770	3881	3071.9	3965	4913.5	4997.7	5283	5355.7	3873.2	4123.8	5167	4490.7
101977_at	16800.2	15460.9	17712.6	16676.1	18058.2	18993.5	18072.3	19967.5	17782.8	17793.8	18093.9	18113.2	21469.8	18659.3	20169.7	16786.8	18757	22003.7	20132.7	23494	17404.2	17645.1	22717.7	21324.8	19089	14740.5
101978_at	1578.9	1682.3	1852.1	2238.7	2079.6	2067.3	951.3	1523.5	1934.4	1976.3	1775.2	1796.1	1686.6	1303.1	951.7	884.3	1697.8	1524.9	1218.3	1746	1647	1675.3	1377.9	1802.4	1651.9	2349.3
101979_at	794.5	875.6	1229.7	1035.4	1423.9	1149.7	1742.1	1063.2	1456.1	1419.4	1528.9	774.8	909.5	885.1	1346.7	1535.8	1064.9	1006.9	1314.5	822.6	2346.5	1315.4	1219.6	1465.2	1552	1852.5
101980_at	292.9	71.9	701.1	271.4	59.9	363.7	63.6	314.5	281	329.2	135.1	263.9	295.2	404.6	301.8	195.5	146.6	428.1	505.6	364.3	423.6	394.6	442.4	88.2	249.5	72.9
101981_at	2155.8	2517.6	2454.4	2465.1	2290	2133.7	1468.5	1452	2303.8	2088.6	1900.2	2627.9	2200.2	1791.1	1977	1683.6	2156.1	1791.3	1796.4	1540.8	1978	1764.2	1800.6	1654.1	2262.9	2199.3
101982_at	4597.3	5805.5	5146.8	5338.3	6464.6	5598.3	7766.7	6092.3	5534.7	5081.8	5232.5	4760.3	5871.1	8471.1	6073.7	6385.1	6599.5	7371	6970.4	6158.1	6955.5	8106.2	8655.2	9417.4	6562.5	7651
101984_at	8332.8	11048.8	9512.9	9321	9784.6	10076.1	12337.3	14628.6	10506.5	10975.4	12665.9	8268.1	15140.2	12716.7	16931.9	14551	10862.2	9758.8	13723.2	11293.2	11387.3	10475.1	11103.9	9696.6	12645.6	13014.1
101985_at	772.8	348.5	726	626.5	621.4	119.5	615.1	307.1	498.8	158	105.3	799.8	555.9	323.7	345.2	456.9	29.3	150.8	392.2	69.4	91.7	252.1	147.6	260.7	294.4	169.6
101989_at	91658.7	85944.3	95098.1	86642.1	72990	70345.7	65333.1	76045.2	96454.9	90698.9	101592	90029.3	88627.6	73305.6	85957.2	94383.7	147556	114261	111938	97900.2	98159.3	92955.9	142653	119019	121917	77120.8
101990_at	34736.4	35666.3	34782.5	35734.8	43253	26657	19314.2	22913	29792.3	42442	33967.8	35051.7	31496.2	27893.2	27553.1	25166.1	34901.3	35421.6	36558	43022	37714.2	34289	43544.3	31413.4	39889.8	26852.5
101991_at	3150.7	3522.5	3223.8	2967.4	3284	4851.4	4415.7	3914.1	3248.1	3083.7	2942	2516.1	2997.2	3076.6	3467.6	3147.3	5074.2	4640.4	4505	4483.9	4221.2	4604.2	5093.8	3823.2	3807.3	3055.7
101992_at	8813	8641.6	11364.4	10865.2	8415.1	8378.5	7606.6	7982.7	11884.5	8812.4	12305.4	7738.5	8458.3	9809	10539	7303.3	10934.8	12685.6	10128.8	6417.2	10633.4	8867.1	11050.3	10262.2	9611.6	9004.9
101993_at	251.4	223.8	209	547.7	696.7	475.2	455.6	428.2	46.4	217.4	227.1	440.9	252.5	496.8	191.5	903.7	320	270.2	339.2	33.1	490.5	206.7	261.1	526.7	128.8	587.7
101995_at	25458.7	27014.1	28082.7	24560.6	27464.4	28185.5	29768.8	26260.2	25413.3	25562.8	31581.1	26268	28474.6	24755.9	29536	29016.3	31119.3	25352	33286.4	28580.2	31006.3	25204.6	30674.2	30525.6	27740.8	27961.4
101996_at	875.6	794.5	654.2	353.1	640.4	426.6	994.1	578.4	510.1	513.7	581.1	711.2	646.5	706.4	604.2	533.9	607.3	635.4	538.3	641.8	670.5	633.7	688.9	627.8	506.1	1025.2
101997_at	3522.5	4145	3648.9	3111.9	3476.5	3460.1	4762.3	4505	2069.8	3259.7	3195.3	3696.9	3774.3	4453	3518.3	4310.6	4560.5	3628.1	4027	4518.3	3894.1	3635.1	4453.5	4103.4	4509.5	3102.8
101998_at	1062.3	761.5	743.9	793	1063.6	712.8	1303.8	1251.8	566.7	1035.4	757.3	1066.8	799.6	783.1	984.1	935.7	982.7	757.5	852.2	782.4	899.7	730.5	711.1	735	723.7	760.3
102000_f_at	74754.2	78173.5	69749.3	85326.2	69708.2	65826.1	50546.7	64351.3	72162.8	66193.2	83656.9	67678.8	60349.5	48798	54861.9	66388	46738.8	39782.2	33989.7	32755.5	42786	41649.1	46349.1	40264.7	41708.7	65157.3
102001_at	522.4	562.2	340.8	718.8	320.6	533.9	542.2	652.4	411.5	404.4	92.2	404.4	726.2	629.9	408.9	132.7	377.5	470.2	339.6	354.4	382.3	467.6	377.2	231.5	343.8	298.1
102002_at	989.6	869	775.3	1078.2	1370.1	1274.9	1721.2	1192.3	1097.4	1889.1	973.3	1026.9	869.1	1155.5	973	831.8	1185.3	981.3	695.1	1068.6	892.8	802.8	1042.3	1032.1	1200	1184.5
102003_at	3341.5	3584.9	3824.6	3360.2	4170.5	3492.6	3543.6	3268.7	3209.8	3695.7	3352.5	3541.7	3715.9	3810.7	3757.4	3774	3272.7	4168.2	4114.7	3988.6	4449.1	3959.5	4201.7	4107.8	4114.3	3818.2
102004_at	625.3	599.7	435.1	513	1162.5	421.9	369.3	401.6	776.3	471.5	493.2	471.9	377.8	344.9	932.1	401.4	557.3	540.1	512.5	299.5	396.6	389	618.9	532.2	510.6	426.1
102007_at	928.7	1314.1	1473.4	1394	1653.7	1285.8	1200.2	1579.4	1273.5	1033.5	786	1092.2	654.4	1100	824	1047.9	813.6	621.3	534.1	668.2	587.7	825.4	376.8	591.3	1003.8	1344.7
102009_at	2612	2079.7	2224	1592.2	2227.5	2487.9	1986.8	1493.9	2015.2	2068.9	2537.3	1428.4	2476.3	1750.9	2394	2323.7	1940.9	1373.2	1361	1978.5	1991.6	1042.3	1462.8	1235.4	969.7	2302
102010_at	32.7	342	246.1	241.1	176.8	109.4	93.6	104.5	35	29	234.8	43.6	69.7	43.2	52.7	292	13	9.4	22.7	34.8	48.4	21.1	105.2	13.2	26.7	219.2
102011_at	1310.4	299.3	311	296.4	340.4	984.2	1270.4	1003.3	1159.7	618.3	481.2	1260.9	1031.2	1051.6	1200.2	1582.1	698.7	538.5	1049.1	184	886.4	712.9	742.4	1099.9	239.5	826.6
102012_at	1887.4	1845.6	2707.7	1508.8	2026.1	2707.8	2285.3	2764.3	2075.3	2036.1	2021	2087.1	2274	2280.9	2589.9	2065.3	1946	2223.3	3192.6	2112.1	2144.1	2916.5	1991.5	2552.7	1597.3	2893.5
102013_at	102.8	72	59.7	82.9	94.7	174.3	78.7	57.1	116.8	121.5	99.4	100.4	111.5	66.1	185.9	71.6	34.8	21.7	65.7	53.4	33.2	37.4	53.8	30	74.8	62.9
102014_at	216.5	254	1015.9	427.7	310.8	224.1	795.9	643.4	696.3	1065.4	214.1	1036.2	1009.1	1020.7	730.8	608.1	941.4	857.4	824.4	392.6	850.4	834.7	1202.1	1147.4	452.5	261.9
102015_at	246.8	341.2	139.2	197.1	250.2	139.4	458	436.8	159.6	121	629.4	159.7	211	264.6	129.1	90.4	121.8	225	130.5	165.4	382	100.1	58.5	288	96.6	302.8
102016_at	68.3	56.1	95	144.7	51.8	67.6	47.9	104.5	27.9	50	47.5	52.9	79.3	37.3	39.8	61.6	13.8	10.1	9.7	11	25	16.1	17.6	46.6	27.4	54.9
102017_at	513.8	451.6	480.5	484.8	441.1	235.8	313.3	475.7	255.2	400.9	182	512.7	208.6	345	310.8	311.5	388.1	100.5	368.5	450.8	293.8	237.5	293.7	293.2	234.1	476
102018_at	2347.8	2628.8	2150.8	2567.6	2574	2329.1	1608.4	1892.1	2112.3	1975.2	2370.3	2436.2	1435	2090.7	1890.1	1726.2	1340	1590.2	2008.6	1437.4	1707.4	1698.5	1895.1	1582.7	1616	2358.8
102019_at	3839.1	5888.1	6025.4	5902.7	6373.3	5874.8	5503	5783.5	6211.2	6512.6	5131.9	4903.2	5735.6	6585.3	5336.1	4937.3	6110.8	9322.4	7285.7	6932.6	8066.2	6712.2	7024.8	5901.3	6070.2	6594.8
102020_at	1380.4	2200.8	2247.9	2771.3	2101.2	2817.7	994.8	1545.5	6802.4	6661	7137.2	6925.7	7101.2	7384.2	5620.8	6139	3900.3	3229.5	2227.8	3001.3	2280.5	2188.7	2600.1	3930.5	2394.3	2158.7
102021_at	540.9	588.9	1391.5	1321.8	897.7	1502.2	1656	1449	1937.3	303	286.6	1325.9	2166.3	2097.2	1974.2	2637.2	1163	1343.9	1486.8	1017.9	1609.7	1566.4	1602.7	1149.3	809	1418
102022_at	9004.1	8173.5	8434.5	7918.8	8440	6399.7	5031.5	7424	9512.3	9020	9305	9204	7973.3	6892.4	7374.4	6001.6	9205.9	11996.9	9250.2	9606.7	9195.3	9301.9	10571.7	8612	9817.6	6660
102024_at	1195.9	994.9	1288.2	1426	1094.7	1431.5	989.2	754	1444.5	1360.8	1503.3	966.5	1038.1	904.6	762.2	1022.2	612	998.3	1039.1	939.6	888.7	1038.2	751.2	991.9	905.8	1231.7
102025_at	110	366.2	33.1	78.6	54.6	70.1	181.4	355.3	390.8	308	71.5	28.6	82.6	35.8	32.7	74.7	149.6	37.4	85.8	68.4	61.3	36.9	26.2	388	329.6	81.9
102026_s_at	969.5	745.6	827.8	653.3	819.2	973.5	1252	940.9	1215.1	1126.5	1336.1	1189.4	985.2	1087.6	1083.1	1388	1012.3	849.7	1518.7	1128.1	878.6	928.1	1149.4	693.7	744.7	815.3
102027_s_at	14030.7	13804.8	15789.8	15330.1	15076.9	11485.8	10981.2	13212.7	15639.6	16187.5	16443.2	16860.7	16705.5	13412.5	14664.8	15525.1	12762.4	13885.6	18001.5	14340.6	14394.7	13416.5	14291.9	9989.3	13940.1	12476.3
102028_at	612.9	1094.9	562.5	699.3	872.1	510	867.9	621.6	695.5	569.1	780.9	929.1	689.5	616.7	1388.3	992.6	575.9	567.2	667	532.4	489.8	684.4	543.4	805.3	526.5	765.9
102029_at	846.7	1220.3	1076.2	856.5	898.6	1164.7	847.2	609	643.5	525.3	640.8	1038.7	919.5	884.5	1069.9	858.6	840.9	662.6	924.9	675.5	719.6	725	516.6	664.9	779.4	1192.7
102030_at	578.3	234	379.8	640.5	396.7	281.2	345.4	392.5	34.4	521.6	36	196.4	287.8	299.5	223.8	47.3	222.4	378.6	259.1	233.5	104	133.9	173.4	253.6	196.9	390.5
102031_at	205	94.6	434.2	561.9	159.4	488.8	284	535	367.7	241.7	537	51.1	309.9	79.8	438.5	103.8	263.5	161.3	157.6	150.9	321.2	290.4	174.1	55.7	266.1	380.2
102032_at	4049.8	3089.6	3971	3843.3	4628.6	4070.1	3672.7	3600	4094.4	3509.7	3891.6	4288.9	3354.9	3612.1	3318.1	3796.6	4052.4	5032.2	4469.3	4826.8	4298.8	4851.6	3641.7	4036.9	4678.3	3824.3
102033_at	2046.8	1997.7	2230	2065.2	2025.2	2183	2562.8	2138.2	1872.5	2176.9	2068.1	2125	2745.5	2716.9	2410.8	3298.4	2561.6	3026.2	2258.3	1905.5	2242.8	2182.2	2597	1772.2	2441.7	2192
102035_at	1059.6	633.5	1200.7	749.8	479.4	1161	621.9	228.5	451.3	1013.7	970.7	589.1	451.2	641	310.4	564.5	814.3	458.6	828.4	812.9	753.9	891.4	705.4	799.9	715.8	796.4
102036_at	1089.3	1616.2	1644.3	1955.2	1419	646.2	1423.2	1315.3	1638.3	913.1	1557.6	1173.5	1529.9	941.7	1023.8	1498.4	919.2	995.2	1025.1	1166.3	1163.3	1014.6	777	913.1	637.8	1280.1
102037_at	1021.4	1430.8	1439.4	1186.8	1574.3	1602.4	2187.7	1596.9	1907.8	1971.7	1006.2	1891.1	1412.9	1646.4	891.8	1531.7	871.8	915.7	1433.8	1352.9	1497.7	1239.9	1413.5	1385.6	989	1536.1
102038_at	299.8	65.2	230.1	213.2	375.3	237.4	199.2	284.3	162.9	344.6	200	458.7	139.9	370.4	452.2	452.6	214.6	157.3	27.5	41.3	213.9	210.8	225.9	154.8	230.9	305.4
102039_at	2132	1870.4	1640.4	1995.7	2200	2043.6	1986.8	1812.2	2199.4	1972.2	2111.1	2440.8	1849.1	2027.1	2033.6	1721.6	2363.1	2343.3	2333.4	2669.7	2530.3	1857.8	2611	2121.9	2581	1741.6
102040_at	814.5	2441.6	411.6	1538.4	2076.2	2066.1	1838.5	2026.5	1862.4	2039.4	2070.6	1619.5	3251.8	3722.5	2873	2701.7	2495.7	2832.4	2195.6	2314.7	2979	2537.1	1613.5	2181.1	1659	1765.3
102041_at	14385.7	13334.6	10220.3	14112.5	12529.7	11499.2	12592.6	11261.3	11849.8	10729.6	11015.8	12506.2	8686.7	7232.4	8857.8	6598.9	12462.9	7890.4	6231.8	5762.7	9062	15446.8	12734	14134	9651.8	13537.2
102042_at	1662.1	1126.1	752.2	1680.5	1548.6	1623	1893.5	1417.3	1429.4	1579.4	850.2	1615.3	1803.9	1778.8	1777.4	1595.7	1329.2	1292.8	1704.2	1293.5	1677.4	1685.2	1962.4	1620.3	1194.6	1777.3
102043_at	1409	1090.8	889.4	886.6	1359.6	764.2	623.8	584.2	1202.7	236.4	900.8	241.1	170.8	659.9	536.7	223.5	916.5	692.4	591.9	755.5	679.8	1011.7	642.9	736.9	1000.8	909.6
102044_at	785.1	580.4	682.7	128.5	176.8	665.3	727.9	405.5	468.8	510.6	367.5	345.5	415	487.5	277.5	677.8	339	397.6	488.3	390.2	327.3	464.7	452.3	526.3	364.9	234.6
102046_at	989.8	951.5	738	1019.6	947	913.1	633.7	363	748.7	821.1	1200.6	1086.5	555.4	778.5	684	821.3	322.4	443.3	548.6	865.1	699.4	830.8	451	582	718.7	868.2
102047_at	8056	8319.1	8823.5	6341.8	8599.3	7748.9	9327.9	7740.6	8162.3	8032	8131.6	7684	7856.2	8661.7	8872.8	8720.1	5974.7	6021.5	5537.4	5301.6	7425.4	6966.8	6436.9	5967.8	4834.3	9302.8
102048_at	109055	106089	102044	115037	134214	110268	121315	122027	96986	98406.4	107662	89980.8	134762	82026.5	115132	151085	52305.1	48459.5	61993.8	44236.4	72599	61591.6	80650.6	66022.6	40836.2	107276
102049_at	32217.8	42620.2	24520.4	42381	21978.4	32789.9	6741.9	19188.4	26084.6	26018.9	14175.1	10940.9	12758.9	14701.9	13620.1	14806.6	20357.1	13294.4	22688.6	11441.9	27241.7	17545.4	17437.7	12555.4	12616.9	16680.3
102050_at	203.5	214.3	123	255	120.7	110.9	300	70.6	134.1	86.9	487.1	177.9	78.3	63.6	90.2	74.1	47.5	37.1	82.9	62.8	107.5	187.1	71.3	73.3	178.7	63.9
102052_at	2874.2	2874.5	3055.6	2937.3	3272	3340.1	3820.4	2424.2	2791.1	2885.9	2674.9	2247.6	2940.9	3017.1	3157.9	2759.4	3070.2	4087.1	2864.9	2527.8	3744.2	2585.1	3273.9	3054.7	2209.9	3616.5
102053_at	526.1	307.1	76.2	118.2	450.3	429.7	412.7	558.5	216.4	346.1	351.2	185.8	374	587.9	289.4	69.7	496.3	297.6	235.9	180.5	153.3	376.3	386	345	319.8	209.2
102054_at	3505.9	3193.9	3761.3	2905.8	2968.3	3569	4005.8	2729.3	2827.9	2507.6	2374.1	2831.6	2590.6	3304	3060.4	3868	2262.9	2227.3	2972.5	2927.4	2604.5	3008.9	1656.9	2950.3	2907.3	3751.1
102056_f_at	1301.2	1768.7	1348.4	1229.2	1599.7	1655.5	2588	2390.2	1576.5	1353.9	1279.6	1239.9	1741.2	2414.5	2328.9	2053.5	1124	1428.2	1271.3	1381.5	1550.1	1295.6	1231.5	1572.5	1052.3	1549.6
102057_r_at	1213.3	849.6	359.1	842.3	772.2	336	969.1	854	1160.8	586.2	608.4	1030.6	437.4	919.2	734.5	914	1011.1	458.9	700.7	908	581.5	928.2	570.5	267.1	450.6	176.4
102058_at	1320.4	1322.5	1312.9	1024.3	1522.6	1065.3	1766.6	2065.8	1500.2	1722.1	1713.3	1792.2	1350.8	1663.8	1625.8	1380.4	2750.4	2208.6	2578.3	2991.9	2695.6	2200.1	3180.2	2064.4	1635.3	1128.6
102059_at	2278.5	2618.7	2610.2	2527.6	2592.4	2549.4	2334.8	2495.3	2656.5	2651.9	2370.5	2433	2767.6	2408.2	2161.2	2567.1	2624.1	2630.4	2751.2	2880.7	2668.8	2639.3	2801.2	2315.1	2602.4	2375.8
102060_at	11596.9	13122.6	13857.7	10662	13286.3	15519.1	18017.5	16176.5	15902.9	14948.4	14071.2	12770.1	17358.9	19513.1	15880.5	15092.1	16256.7	13907.7	12716.1	11788.8	15917.5	12093.9	13572.1	12151.5	11623.3	16163.9
102061_at	4074.3	5839	4356.6	4911.4	3454.6	4393.9	4675.2	4911.4	5130.4	5258.3	4187.2	4316.8	5118.3	3254.5	3905.6	3105.5	4856.6	6872.6	4061.3	4882.7	3275.6	5143.7	2797.1	3093.5	4815.7	2128.8
102062_at	591.7	467.2	344	210.5	700.4	707.2	883.8	326.8	988.3	1037.1	1203.4	1006.9	1481.5	1132.9	1756.2	1583.4	428.5	294.6	561.9	228.6	319.7	484.3	611	598.2	261.2	151.4
102063_at	107.5	437.6	93.3	349.6	236.6	120.2	240.8	737.2	558.2	459.3	392.2	113.6	440	512.1	617.9	656.4	83.7	181.7	52.1	70.6	229.3	145	49.4	453.5	294.4	364.2
102064_at	639.8	335	329.3	715.1	478.1	722.3	253.8	418.7	183.6	419.6	323.6	402.9	658.4	412.4	362.3	579.9	494.8	384.8	401.5	326.8	276.7	397.1	408.5	267.9	577.1	644.6
102065_at	1162.1	421.7	1359.1	223.4	838.7	700.6	342.9	655.4	214.4	925.4	887	779.9	602.4	837	464.8	395.1	583.3	476.1	604.6	155.4	353.5	596.1	118	505.5	637.4	448.6
102069_at	1363.8	869.5	1088.9	1329.3	1335.1	1203.5	1168.3	892.9	1042.2	1094.6	1151.4	1325.7	1002.4	933.6	913.2	1258.9	481	572.8	563.2	752.9	565.8	706.8	718.7	378.3	754	1192.4
102070_at	1533.7	1188.8	947.5	1463.6	1262.5	1189.3	1068.4	782.1	637.4	483.4	897.5	719.4	439.4	842.2	1021	1405.8	463.2	672.6	927.6	656.7	322.8	665	730.2	826.6	817.1	908.5
102071_at	7948.6	7440.4	8320.5	7580.7	7924.5	9150.8	7228	6928.9	7443.5	7478.7	9324.6	8825.7	9564	8747.1	8217.3	9650.3	8126.8	6687.1	7775.5	8113.8	6789.6	8763.3	7085.4	8767	8720.8	8849.7
102072_g_at	5369.3	5081	4134.7	5222.5	5320.8	5218.4	5473.1	4697.6	4813.3	5626.4	5349.2	5654.1	5286.5	6380.9	5436.3	4755.5	6020.1	5297.7	6902.4	5289.3	6398.1	6449.6	3764.2	7736.8	6886.7	5334.7
102073_at	146.8	218.4	74.1	109.8	254.3	151.4	320.4	114.3	140	120.6	122.2	177.1	76	63.7	89.3	76	155.7	269.9	118.4	86.2	52.9	137.3	81.4	87	125.6	170
102074_at	2161.7	1454	1331.8	1940.2	1696.1	1259.1	987.6	1107.4	1104.1	1388.6	2417.6	1437.9	1270.2	971.4	1086.3	1361	904.9	627.4	945.6	520.7	651.2	575	753.9	923.6	884.6	1086.4
102075_at	92.3	54.5	83.8	188.1	48.4	115.9	61.1	27.1	193	58.2	95	98.3	102.2	138.4	162.3	231	47.6	40.8	160.4	41.3	27	28.2	36.6	202.8	80.2	62.9
102076_at	244.4	834.8	142.9	1049.2	933.8	895.6	371	163.6	307.4	283.6	148.7	729.8	200.4	636.5	75.5	279.7	185.1	247.4	247.7	965.6	618.7	701.2	250.5	508.9	812.4	461.1
102077_at	608.4	82.2	137.5	493.9	483.3	209.8	74.1	133.7	293.4	486.2	90.5	482	226.6	296.5	150.3	119.5	98.7	249.7	214.6	262.2	170.7	102.5	135.4	64.2	128.6	303.3
102078_at	522.9	275.5	152	53.7	140.2	119.1	18.4	45.1	178.7	46	81.4	241.2	99.6	41.9	125.7	225.2	204	45.9	203	134	41.1	118.2	22	211.8	170.6	99.8
102079_at	131.6	420.9	157.7	139	130	92.5	158.9	126.4	169.3	167.9	112.1	77.2	116.6	67.8	66	136.3	468.4	50.7	58.7	61.4	71.8	224.2	193.5	107.7	55.9	116.4
102080_at	367.4	591.4	512.1	698.7	847.6	600	1140.9	828	590.4	1458.1	708.5	1308.3	569.2	677.4	265.7	178.2	228.3	148.9	169.4	575.8	659.4	203	639.1	118.4	206.1	229.9
102081_at	752.3	378.7	765.9	719.8	548.1	164	540	259.4	398.6	486.4	59.1	397.9	477	272	539.1	200.2	334.8	300.5	79.6	265.8	424.2	268.9	293.4	433.9	355.2	514.5
102082_at	98.9	86	67.7	216.6	79.5	75.8	83.9	57.7	294.1	213.1	84.1	451.6	266.5	41.5	47.5	54.2	150.8	153.8	114.8	87	66.7	155.5	42.3	107.6	62.2	68.1
102083_at	2143.4	2081.3	1287.5	1516.8	1347.6	1396.5	920.1	1008.2	1508.9	1856.6	1789.7	1417.3	763.1	780.1	576.6	875.1	595.4	541.7	690	720.8	519.5	593.5	568.4	764.5	671.2	1103.7
102084_f_at	1071.8	1761.5	807	1264.5	564.7	354.5	625.5	820.2	1270	1019.6	1197.9	846.3	543.3	732.8	918.3	1461.7	704.1	830	1693.3	1604.4	1096.4	1732.4	1159.4	1255.5	1544.1	592.3
102085_at	535.1	154.1	304.7	260.8	246.4	497.6	190.7	194	372.3	699.3	118.9	293	447.2	252.9	414.3	823.5	314	247.9	32.5	96.9	217.3	83	206.3	143.9	70.9	117.1
102086_r_at	22	96.6	76.1	254.5	63.4	139.6	54.7	95.3	100.1	111.3	24.6	125.2	35.4	78.8	8.5	196.3	32.5	116.8	66	93.8	84.2	32	65.2	43.3	17.1	35.2
102087_at	714.6	174	136.1	417.5	114.1	95.4	110.2	113.6	150.1	322.4	90.4	510.4	269	220.4	51	194.7	80.8	202.4	382.6	335.7	99.8	295.7	252.8	102.8	90.4	323
102088_at	183.7	344.3	224.1	99.8	122.7	339.1	76.8	98.6	467.1	401.2	71.2	59.7	287.8	394.6	95	242.7	508.9	71.8	266.6	550.1	118.3	340.5	91.9	492.8	179.8	138.3
102089_at	507.3	94.7	254.1	33.6	235.6	178.9	80.3	265.8	47.3	42.3	40.9	61.9	60.7	43.5	176.1	124.6	49.7	56.9	233	69.9	55.1	143.4	68.5	54.5	23.1	390.9
102090_f_at	632.3	827.1	699.9	959.7	536	636.5	516.6	428.7	748.5	623.4	835.6	577.9	778.9	562.2	579.3	733.3	473.3	584.3	558.8	509	647.6	620.7	641	315.2	582	749.7
102091_f_at	1290.2	398.9	477.7	572	571.4	649.5	570.6	371.7	488.7	261.7	322.8	316.3	366.8	337.2	270	930.1	236	347.5	292.2	303.1	282.6	252.7	271.5	205.7	355.2	532.3
102092_s_at	128.3	134.8	115.5	115.9	102.2	87.7	56	69.4	85.5	100.2	140.2	182.7	101.4	117.3	166.8	110	74	87.1	39.7	70	58	57.4	72.7	86.1	104.4	101.5
102093_f_at	754.9	353.6	1011.1	290.6	754.4	708.8	742	972.3	971.9	904.7	1195.8	816.9	886.4	954.4	624	541.1	741.6	1169.7	333.3	819.2	792.8	1026.6	571.8	628.9	702.1	1023.1
102094_f_at	14390.2	17769.6	21488.3	16897.2	13965.4	14156.7	17943.8	17364	23774.9	20395.4	18521.5	18881.5	16849.3	17879.4	19974.5	12327.1	13673.3	14840.7	12278.6	11257.7	10113.2	14773.7	13103.6	12542.6	9624.5	13470.5
102095_f_at	105.3	249.7	214.5	325.2	395.3	208.1	229.3	114.6	119.2	102	100.4	99.6	231.9	29.9	69.1	31.8	90.7	26	169.3	43.4	90.7	37.5	43.2	225.3	162.8	78.6
102096_f_at	169.9	151.9	180.4	726.3	106.8	110.3	725.6	303.5	319.7	1596.9	242.3	1137.5	494.9	62.3	1578.2	1576.4	66.1	111.3	75.7	62.7	77.9	208.2	318.3	85.1	80	78.8
102097_f_at	3368.3	2922.6	2282.6	2482	2197.6	1850.3	1598.8	2172.1	3049.6	2319.2	3179.1	1856.5	2094.3	1291.2	2091.3	2019.5	2119.4	2086.6	1594.9	1636.6	1196.2	1418.1	2347	1660.2	1791.7	2124
102098_at	19577.1	19843.5	19678.4	23325.8	23949	21006.8	30478.9	33296.4	30791.4	31154	22484	27476.6	29516.9	33540.9	32662	24476	38684.7	45394.5	41423.2	44608.2	44793	41390.6	48212.8	45800.9	50424.6	27383.6
102099_f_at	904.3	1405.4	1433.5	1096.3	1519.1	2153.9	2334.9	1415.9	1307.7	1467.1	1812.2	1302.3	1972	2992.5	2150	2400.7	1254.1	1396	1480.7	1495.9	1884.5	1803.3	1917.1	1789.1	1565.8	1735.1
102100_f_at	41.2	410.4	178.4	223.1	115.1	200.6	407.2	337.4	65.7	329	87	53.2	22.8	31.5	25.2	44.9	112.8	127.6	89	194.6	176.5	81.4	210.7	27.7	54.6	108.6
102101_f_at	524.4	1220.6	480.6	909.2	768.8	546.7	904.3	562.7	931	806.5	777.1	930.7	404	590.9	353.9	400.6	347.7	776.8	381.5	455.2	481.4	1091.4	465.2	864.7	506.5	669.1
102102_at	397.5	302.1	455.7	369.4	410	244	321.5	288.1	26.8	98.1	259.8	53.1	263.2	39	321.7	144.8	110.3	251.3	277.1	181.7	147.3	167.4	138.5	455.9	187	195.5
102103_f_at	29530.5	31529.3	29219	33543.6	25458.9	26930.5	23560.8	25163	31426.3	30681.2	41269.6	29141.3	32408.9	29444.5	32929.5	33660.6	12437.7	17233	16111.7	19209.7	21754.8	19851.6	15218.9	18270.7	13232.3	31169
102104_f_at	510.8	654.2	573	608.1	652.6	471.5	882.9	720.9	588.9	594.9	513.5	838.6	432.5	594.3	388.1	702.5	294.3	406.8	407.7	302.1	345.3	499.5	388.4	507.6	417.9	475
102105_f_at	22362.5	38833.3	40374.2	27335.4	58959.7	46265.5	62245.8	52352.1	67014.9	33407.3	75879.1	38566.7	44577.9	26029.3	46694.2	53243.4	79647.4	63211.4	76068.4	61306.9	83090.8	43138.9	108798	79646.3	85679.1	41040.6
102106_at	185.8	626.7	530.5	767.3	113.3	631.3	327.9	152.8	613.2	1012.2	252.6	460.6	596.8	339.1	370.3	610.3	428.1	84.9	136.1	283.7	339.8	251.1	387	72	525.1	122.6
102107_at	105.3	102.1	105.8	510.2	435.4	132.5	380.7	361.4	171.3	480.4	110.7	89.2	39.6	197.5	268.5	330.8	264.4	164.7	80.4	70.1	399.6	42.7	318	36.4	412.9	390.9
102108_f_at	2895	3271.5	4343.1	3372.5	3065.9	3841.7	9401	7514.4	3205	3098	3141.5	3873.3	4576.9	9992.4	7465.8	7060.4	2806.5	3615.7	2579.4	3018.4	4269.9	3025.1	2306.4	2599.2	1639.6	5549.7
102109_at	72247.3	53433.6	58621.1	67558.1	55069.9	44438.1	52597.1	56233	59260.4	59888.9	56832.4	65853.7	57721.6	74611	57379.4	91819.1	68241.9	68625.8	68965.8	61777.1	69611.8	57990.1	75539.3	69134.8	72510	55261.8
102110_at	794.8	386.7	467.7	663.3	105.6	704.9	596.8	512.8	809.3	638.3	596.6	444	422.2	352.8	256.4	606.1	432.6	294.8	449.1	143.8	69.6	342.1	449.9	650.1	105.6	545.9
102111_f_at	182.6	51.1	957.7	427.8	552.2	777.9	271.9	479.9	886	643.9	792.4	1094.4	605.4	373.4	389.3	504.1	366.1	302	817.4	461.5	355.8	732.9	553.6	462.8	819.4	730.9
102112_s_at	4613	4439.8	4364.7	3944.7	3527	3638.4	2856.5	2698.6	5291.2	4863.1	4511.3	4338.9	4323.5	3441.7	4163.8	2551	2486.8	2879.7	2571.3	3013.2	3282.5	2718.5	2675.5	2587	3637.7	2878.7
102113_f_at	825.3	1017.8	1529.2	915.2	1626.2	2616.6	2674.3	2250.4	2039.2	1509	1018.8	1593.3	2416	2508.5	2780.6	2460.2	2799.6	2638.9	1831	2618.5	2565.4	2615.3	1840.2	2244.1	1711.6	2145.1
102114_f_at	496.1	493.5	800	272.4	443.8	1156.3	454.7	694.4	656.9	796.6	221.2	168.4	556	387.5	667.1	626.3	647.6	737.4	1352.9	705.1	1361.5	600.3	376	684.6	460.8	561.1
102115_r_at	592.4	107	104	175.2	422.6	267.7	359.8	113.9	344.9	501.5	366.5	804.9	332.9	239.9	180.1	67.7	87.1	189.2	403.1	424.3	323	380.6	132.6	80.2	330.4	244.2
102116_f_at	754.2	143.1	439.7	1022.5	709.5	679.3	143.5	367.1	617.8	289.3	523.5	607.2	462.9	302.2	415.5	572.7	49.4	67.8	461.6	403.9	77.4	180.4	144.3	131.7	260.8	283.7
102117_at	339.1	1213.3	1496.6	404.6	1479.2	952.5	1105.7	620.5	194.1	148.7	168.1	194	178.9	971.9	743.3	197.8	373.7	134.1	521.5	753.2	173	513.8	554.2	704	1018.4	1068.2
102118_at	840.1	577.7	338.3	669.4	814.7	509.1	217.8	474.4	578.8	543.2	429.6	750.2	368.8	205.1	202.9	534.9	486.4	316.7	488.8	434.8	493.3	453.1	348.8	285.5	554.8	482.3
102119_at	316.6	138.4	479.3	217.3	538.7	195.2	516.1	395.2	106.7	342.9	698.2	369.2	596.8	255.8	369.8	577.9	60.1	69.7	434.5	329.7	60.5	59.9	349.8	197.7	68	436.4
102120_f_at	972.4	175	748.3	220.4	279.8	767.4	1063.9	832.2	679.3	730.4	899.6	353.1	883.9	934.1	636.4	1057.6	1301.3	700.2	429	530.7	629.7	892.7	406.7	514.9	780	689.9
102121_f_at	60.8	57.1	147.6	78	146.9	75.8	58.5	44.3	67.8	44.8	118	42	60	75.3	52.9	55.2	30.2	28.8	28.6	18.6	25.9	16.7	26.9	33.6	22.8	60.5
102122_f_at	1451.9	1825	969.5	922.5	718.2	1103.2	1768.6	1692.3	1649.1	1017.2	117.5	1482.9	1117	1162.1	1147.6	1458.6	1325.2	1589	713	1619.9	654.4	1498.1	780.7	1004.3	1202.4	912.3
102123_at	1027.7	475.7	690	383.3	1045.1	1757	1078.1	1756.8	1429.2	1506.1	1409.4	1623.6	267.9	931.9	1216.5	1301.4	2695.8	1556.1	2491.7	1760.9	1806.8	1619.2	1850.2	711.1	1006.1	1407.9
102124_f_at	5875.5	7124.2	7613.2	6923.7	8866.6	5469.2	3618.9	4737.4	6269.7	5366.4	5090.2	4444.3	4887.9	2467.2	3963	5759.3	5866	4615.1	7136.9	5173.2	4516.5	4845.1	5385.3	4856.1	6331.3	5138.8
102125_f_at	813.3	607.7	431.9	273.1	327.4	427.6	720.1	468.8	234.3	408.6	325.4	330.1	466.9	516.4	686.4	716.7	473.5	389	508.2	526.5	315.9	507.8	304.1	513.6	545.1	299.6
102126_at	47832.4	55137.9	49290.8	50315.9	47342.9	43336.8	60906	56903	55766	50399.7	56308.9	44772.9	58135.3	54172.5	58177.3	56669.2	40577.8	49329	47097.8	40346.2	46955.3	43253.9	49587.9	45877.6	46507.3	51119.5
102127_at	413.3	568.6	211.3	465.4	517.6	101.6	146.6	498.9	597.4	160.9	130.7	610.3	114.6	73.9	291.9	585.9	168.8	318.5	565.8	351.9	115.7	122.3	122.2	71.3	456.8	562.1
102128_f_at	4008.9	5877.7	3831	4910.9	3126.1	2917.6	2155	3682.3	4526.2	4078.8	4625.7	4239.7	3800.5	3339.2	3980.7	3816.9	3685.5	6276	4954.2	4655.6	5191.7	3683	4276.3	4475.9	3907.7	3151.1
102129_at	666.8	1182.8	340	909.5	1101.8	342.9	244.8	429.2	654.6	271.2	174.2	275.6	274.8	383.1	765.4	804.6	420.6	262.3	456.2	223.6	506.3	417.4	319.1	836.5	428.9	577.6
102130_f_at	921.4	1450.4	1008.1	663.1	684.5	1939	1639.9	1628.2	984.8	1382.5	1175.8	887.4	1275.1	1656.6	1602.5	1512.1	1196.9	1429.4	1180.2	2095.5	1441	1602.8	1181.7	1232.3	1773.9	1513.1
102131_f_at	3317.5	603.5	2051.3	1811.2	872.9	2347.2	1424.2	1180.1	968.6	445.2	1543.5	958.8	700.9	1138	1733.2	442.6	1872.9	1250.1	1856.4	1614.1	1306.9	2673.1	1055.1	1202.3	1307.5	1499
102132_i_at	1568.2	615	873	413.3	740.1	312.8	831.1	838.5	246.8	692.9	682.6	752.4	740.7	811.2	828.9	526.9	991.7	901.7	527.6	910.1	600.9	1008.9	1231.7	824.8	1178.8	789.4
102133_at	450.4	647.8	496.8	629.8	515.2	569.7	439.3	192.4	561.8	222.5	593.4	576.9	363.8	381.5	367	357.8	481.5	291.1	584.3	441.1	342.6	363.7	199.3	616.7	377.6	368
102134_f_at	6168.9	7876.7	7214.5	7367.2	6168.9	6309.9	5877.6	7541.6	8900.3	7142.8	7875.5	5967.2	6962	5780	5756.1	6253.8	8522.8	9803.2	10447.1	9959.2	8801.4	9235.1	10410.3	8566.6	10901.8	6239.1
102135_at	1213.8	400.6	1138	2014.1	1215.5	1608.7	844.4	1464	1146.2	1052.8	1253.1	751.9	1146.5	850.3	663.5	831.9	1204.4	1035	1372.4	1259.5	734.8	1131.1	882.6	717.7	1401.3	1237.5
102136_r_at	1108.1	370.5	523.7	703.1	652.2	1119.9	508.5	624.3	901.4	543.1	489.1	822.5	689.1	396.3	282.4	350.5	658.8	417.9	1062.2	565.5	340	688.7	446	545.9	822.4	588.8
102137_f_at	2950.2	1765.5	2538.5	3336.3	2365.6	2143.3	2517.7	2355.1	1956.4	2386.9	2895.6	2117.1	2536.7	2831.4	3030.7	2108.7	2654	1882	2877	2316.2	1902	1974	1924	2557	3092.7	2509.7
102138_at	77.8	37.2	60.3	44.2	62.8	80.1	74.4	45.2	42.8	76	53.7	59.4	31.7	33.9	29.6	43.9	30.4	40.7	65	53.6	40.1	54.2	13.7	45.7	33.6	50.3
102139_at	40	59.3	94.7	83.3	51.3	92.4	59	111.7	48	33.9	55.8	69.2	39.4	44.6	75.3	52.1	21.2	37.8	41.6	34.1	40.1	41.1	47.3	48.8	34.1	44.6
102140_at	672.3	1141.6	959.7	1179	880.9	862.4	655	576.5	559	1003.5	787.3	975.6	849.3	562.2	679.7	927.1	576	298.3	457.6	548.6	362	369.8	609.8	470.7	447.7	675.7
102141_f_at	2288.5	2858.5	2543	2293.8	2175.5	2045.9	2193.5	2716.4	2111.1	2326.4	1630.7	1641.1	1947.3	2028	1899.8	1993	1581.2	1413.4	933.5	1444	1414.7	1940.2	1597.2	1937.4	1498.4	2010.2
102142_r_at	601.6	597.6	513.4	633.3	523.1	717.2	217.9	195.9	662.2	229	600.3	540.8	438.1	394.7	431.8	307.2	392.6	286.3	623.2	680.7	308.3	557.8	436.4	416.7	507	341.8
102143_at	2792.3	2790.8	3042	2091.6	2490.3	2073.5	2371.4	2371.4	2270.9	1264.3	2138.2	2190.9	1146.6	1425.6	1790.6	1628.6	1988.4	1230.1	2009.9	2259.4	2098.6	1851.5	1652.1	1825.9	1840.6	1821.6
102144_f_at	320.1	263.8	253.9	330	417.7	333.5	296.6	373.9	290.7	313	175	324.3	253.8	332.6	395.9	253.8	428.7	419.6	333	418.4	308.6	460.6	314.7	565.1	509.2	300.9
102145_f_at	3340.1	4059.3	3633.9	3236.6	3234.6	2924.7	3041.7	3515.9	3170.5	3517.8	2642.9	3548.6	3447.5	3738.4	3049.8	3818.6	2420.5	2992.7	2675.1	2674	2711.7	2801.8	2991.6	2894.4	2798.9	3100.9
102146_at	240.2	153.3	133.7	252	150.6	616.9	566.2	81.1	421	170.4	87.9	419.1	117.3	404.2	422.2	102.9	237.4	208.4	374.1	375.2	342.2	132.3	135.9	483.8	397.8	406
102147_at	443.1	372.3	671	295.6	348.3	553.4	799.7	1018.1	791.6	422.3	1126.3	996	648.3	785	230.1	928.6	426.9	483.4	447.2	478.2	419.3	677.1	221.7	406.5	232.7	423.6
102148_f_at	921.7	234	518.6	547.9	1253.4	1083.8	225.1	1516.1	320.4	524.4	752	487.4	500.3	441.2	839.4	1049.9	280.1	520.3	673	360.8	603.7	613.5	206.7	270	333	616.3
102149_f_at	350.8	241.8	297.9	244.6	158	217.6	145.1	109.9	132.6	343.5	189.1	456.1	58.1	168.7	78.3	341.2	94	189.3	201.8	132.4	71.9	178.6	29.8	105.8	87.7	149
102150_f_at	425.7	221.3	491	783.4	271.5	824.5	404.2	481.8	167.6	169.9	673.2	126.5	528.9	364.9	484.8	143.6	386.2	166.1	498.5	364.5	259.4	129.8	225.5	96.8	470	684.4
102151_at	2490.6	2597.9	2446	2205.7	1501.8	1667.1	1853.9	2005.8	2367.6	2212.7	1932.5	2066.2	2116.4	2507	2060.2	1559.4	2105.9	1321.3	1473.1	1206.3	1553.8	1516.9	1535.2	1542.9	1726.3	1481.6
102152_f_at	2480.2	1582.1	2170.8	4399.8	3703.6	2566	2393.8	2094.3	1510.8	2403.4	1563.8	2111.8	1929.6	2840.4	1199.4	2150.3	3543.4	2347.4	3238.6	3471.7	2966.4	3825.5	2834.4	2181.2	3374.8	3142.5
102153_at	612.7	927.8	196.6	338	570	190.8	630.2	502.2	703.5	541.8	882.5	328.8	334	148.8	670.5	845.2	269	516.1	478.6	436.7	405	277.3	593.5	684.9	782.9	230.9
102154_f_at	676.8	334.9	127.5	247.2	347.5	386	293.3	399.5	132	427.2	494	206.4	165.5	91.3	314.5	167	312.6	258.7	133.4	164	116.4	246.6	94	135.4	129.1	373.9
102155_f_at	48	81.7	112.4	420.1	150	127.5	104.2	44.9	95.8	120.3	62.3	79.4	110.9	32.2	33.7	121.7	336.4	81	56.7	26.2	146.3	28.2	99.9	296.4	57.9	89.4
102156_f_at	537.7	112.6	282.8	1433.9	193.9	278.1	1068.2	493	489.7	319.3	102.1	50	459.4	556.5	434.6	192.6	531.3	267.1	406.4	212	232.1	279	534.5	186.6	288.3	370
102157_f_at	43.2	104.3	34.7	71.7	82.4	64.6	52.8	54.5	42.8	44.3	161.7	59.8	39.2	100.3	26	41.1	23	106.4	19.9	28.1	27.8	25.3	37.5	18.9	26.8	44.6
102158_at	375.1	391.1	276.1	227.4	697.3	198.5	830.6	156.6	322.8	695.5	146.2	181.7	381.7	513	164.1	473.7	162.3	256	148.1	148.7	354.9	191	143.8	121.9	159.5	164
102159_at	495.2	160.3	484.2	266.9	146.5	351.9	66.7	115.4	179.5	364.7	420.1	91.7	57.7	118	130.3	443.5	345.2	176.7	464.7	58.2	299.2	24	22.7	33.1	194.5	146.6
102160_at	436.4	320.5	129.5	134.5	232.1	75.6	57.2	282.6	342.5	104.5	197.3	438.1	358.7	96	344.4	72.4	62.4	178.5	139.3	117.4	49.7	353.7	298.2	309.9	324.7	116.4
102161_f_at	14043.5	18308.2	18273.2	13912.2	20409.6	22703.2	19649.6	20940.2	14296.3	22592.6	17649	13520.6	28663.4	20937.3	23887.2	19112.1	17246	26420.6	11026.4	11338.3	9927.2	10723.3	10828.5	8988.4	25459.8	31534.3
102162_at	2209	1534.2	1367.8	1871.5	2131.2	1927.8	2098.8	1488	1628	2139.2	1230.1	1755.7	1117.7	1070.5	963.6	1310.2	1700.8	1485.2	1868.2	1669	1379.5	1701.7	1895.2	1818.1	1715	1524.4
102163_at	2196.8	2280.6	1962	1170.8	1354.5	1542.6	892.3	1034.3	2264.8	1747.4	2569.7	3079.9	1708.9	1718	1586	2623.6	3029.9	2418.3	2174.3	2123.8	1768.6	1989.5	2101.2	2019.7	3043.4	1119.9
102164_at	47.1	64.4	36	52.1	32	26.6	49.7	30.7	34.7	25.3	64.9	33.8	31.8	27.3	20.3	40.4	15.3	26.8	21.7	14.1	13.8	10.3	62.9	33.1	37.2	28.9
102165_at	3035.4	2368.3	2142.4	3147.8	3666.3	1807.6	1990.7	2095.1	2374.4	2052.6	2477.9	2776.4	1715.4	1808	2093.8	1750.2	1295.1	1298.9	2039	1630.4	1299.1	1633.8	1437	1615.1	2317.5	2241.5
102166_g_at	790.3	300.2	97.9	376	493.3	438	458.1	67.8	304.4	476.5	160.5	377.1	321.4	190.4	56	342	293.5	220.5	478.3	409.5	214	477.4	46.5	148.9	78.4	434.5
102167_at	1761.3	1047.7	1317.6	1522.5	1081.7	475.9	763.6	658.5	1066.4	928.3	725.3	525.2	736.8	634.4	587.4	1162.6	446.2	545.4	812.3	747.2	500.9	767.8	712.7	431.6	779.6	649.1
102168_at	455	49.6	486.8	418.5	123.7	132.6	139.2	153.7	111.4	87.7	42	131.2	54.8	157.7	85	125	412.4	222.8	422.8	518.2	62	114.9	89.2	71.3	237.3	385.8
102169_at	941.1	1429.4	1094.1	1491.2	1630.3	1005.1	676.4	851.2	696.5	965.2	1413.2	656.2	1098.4	460.4	776.2	791.5	780	468.6	545.1	994.9	612.1	762.3	158.6	514	1132.1	636
102170_at	3974.5	2844.7	3039.4	2638.8	3583.4	2780.8	1867.4	2850.5	2996.2	2862.5	3143.5	1859.9	4739.2	2775.4	2741.6	1897.6	1588.4	2015.6	2118.4	2463.2	2670.4	2769.8	2519.5	2287.4	2187.8	2489.2
102171_r_at	4657.3	3960.7	3260	4178.5	2031.8	3199.1	2622	2637.9	2975.9	3454.1	4551.6	3380.2	2769.8	2563.6	2924.4	3923.2	2577.5	2254.1	2572.4	2676.8	2048.8	2506.9	2238.8	3005.6	2640.9	2788.9
102192_r_at	18.7	73.1	94.5	88.7	102.4	92	96.5	37.9	12.2	97.3	148.5	11.6	113.4	103.6	109.9	180.8	114.8	9.6	80.1	95.9	97.8	4.6	154	29.7	30.4	98.6
102193_at	1300.8	771.1	1082.8	872.7	906.7	1025.4	673.1	771	1099.2	918.4	592.2	857.4	815.1	539.7	626	670.2	606	759.7	722.3	727.3	498.9	947.9	738.4	745.9	872.8	692.1
102194_at	3928.4	4115.4	3868.3	4576.1	4125	3388.2	3164.1	3846.1	3220.3	4193.3	3626.1	4147.7	2850.8	3284.8	3547.5	3352.3	4344.6	4164	3961.9	3788.7	3828.7	4135.2	4463.6	3609.1	4722.1	3608.9
102195_at	1358	1332.4	1470	1282.3	2214.1	1636.7	2133.8	1891	1974.6	1530.7	1670.7	1293.1	2123.3	2848	2475.5	2520.1	1898.1	1969.3	1326.4	1697.3	1933.9	1683.7	1919.5	1551.5	665.2	1817
102196_at	1930	2188.9	2754.9	2150.3	1860.1	1712.5	1792.5	2116.6	2754.3	2073.4	2067.1	2245.9	2740.2	2444.2	1818.8	2180.2	2470.8	2595.7	2793.6	2526.7	2898.9	2584.9	2793	3113	2892	2196.4
102197_at	170.7	88	232.7	92.2	198.8	357	842.9	464	354.8	184.3	67.5	153.3	220.8	603.2	257.5	519.6	141.6	213	251.4	291.1	222.6	213.7	149.2	523.4	150.3	282.1
102198_at	2059.5	1755.6	723.2	1053.3	1262.1	1593.6	1521.3	1424.3	840.4	1292.5	581.9	895	1238.3	1270	842.2	1137.3	612.7	274.9	167.7	290.7	716	608.3	768.3	284.8	700	1174.2
102199_at	2236.5	2342.1	2348.4	2472.9	2462.2	2489.8	2171.2	2179.7	2169	2870.1	2643.1	3114.7	2705.7	2531.8	2470.4	2886.8	2265.6	2298.2	3004.1	2418.7	2954.5	2559.1	2698.6	1858.3	2296.7	2242
102200_at	1521.4	894.3	224.8	230.2	1791.9	1034.1	1514.7	1366	1244.2	1153.3	1027.1	918.2	1201.5	1744	1098.1	1363.5	1123	876.4	1625.6	745.1	1857.1	1524.6	1298.2	1097.3	1018	2028.8
102201_s_at	6279	6614.6	5554.5	5889.5	6076.2	6589.4	5018.3	5524	5853.1	6494.8	5694.8	6526.4	4757.7	4780.5	5350.4	5994.7	4098.1	4504.4	3423	5819	3923.4	5425.6	4709	4816.6	4623.5	4861.3
102202_s_at	2308.7	2000.3	3068.7	2985.9	2234.5	2342	1741.6	1930.8	2820.9	2378.1	2732.8	3568.6	1597.8	1642.4	2224.5	1617.1	2707.9	2989.4	3323.1	3443.4	2699.6	3217.1	3267.1	3501.3	3054.4	2141.8
102203_at	125.7	480.4	292.3	122.1	131	125	276.2	414	244.9	174.9	107	378	404.1	239.4	284.8	536.9	501.8	639.8	69.9	216.7	285.7	423.1	248.8	534.4	200.6	434.2
102204_at	89.7	164.8	182.1	339.8	424.9	462.8	403.3	106.4	559.5	75.7	75	148.2	649	546.9	397.4	481.1	281	344.3	106.2	215	246.6	79.7	278.3	249.9	75.4	128.5
102205_at	548.2	120	686.5	488	420.6	251.9	790.7	415.4	118.7	328.5	396	440.5	186.9	399.6	344.4	487.1	460.9	374.6	241	494.2	476.4	496.2	257.1	245	147.3	575.5
102206_at	1144.8	1033	430.7	775	1194.6	885.6	1230.3	837.6	1168.7	1523.2	997.8	842.8	478.4	641.2	1104.7	525.1	101.8	484.2	514.3	274.8	250.6	653.5	554.2	539.1	141.2	701.9
102207_at	1577	1093.6	1385.4	2021.6	1562.3	1705.9	1543.3	1835	1326	1517.4	1495.1	1395.6	1193.6	1556.4	1561.5	1699.3	1651.8	1609.4	1599.4	1208.1	1906.2	1863.5	1397.3	1561.8	1147.5	1467.9
102208_at	1695	1772.4	2232	1801	2009.2	1725.8	1986.3	1145.8	1688.4	1318	1288.7	1723.1	1767.2	1492.1	2062.4	1363.6	1749.8	1870.7	1670.7	1877.7	1845.9	1544.9	1857.9	1902.6	1575.8	1499.7
102209_at	1340.4	996.1	815.2	222.3	900.9	1033.4	949.2	770.8	927.1	616.3	707.1	1176.5	1370.7	1382.1	1255.5	1329.5	973.2	942.4	1402.5	1220.5	973.9	1219.9	1083.6	1047.9	1283.7	1222.6
102210_at	235.9	216.4	369.3	163.2	195.5	163.6	153	146.5	114	166.5	288.7	189.7	161.1	130.9	124.7	122	425.3	301.3	146.5	130.5	151.8	161.8	435.1	215.8	226	143.2
102211_r_at	217.8	211.1	180.8	160.9	179.6	156.1	127.6	100.6	291	202.5	59.9	172.7	224.8	173.6	116.7	367.5	117.3	152.3	261.7	176.4	168.9	103.4	291.1	164.2	23.4	229.8
102212_at	102.8	115.8	85.1	179	101.8	90.4	116.4	85.9	94.2	151.2	54.3	131.5	257.5	62.1	123.6	80.6	98.1	56.7	78.9	52.1	51.3	32.1	84.5	32.4	58	114.2
102213_at	14907.5	15878.9	16304.3	17375.5	28486.7	16807.5	16653.9	11930.7	16260.7	16495	15802.6	18789.4	16778	17811.9	17480.1	19553	15598.3	17987.4	18115.3	17784.1	35859.7	20177.9	17612.2	17793.9	21448.3	27943.9
102214_at	523.1	428	1239.3	1175.9	1103.7	1714	1017.6	612.8	1610	581.7	1774.5	856.4	674.8	1061.9	1239.9	1399.4	763.5	211.1	585.8	799.4	536.4	1216	753.6	1197	278.3	503.7
102215_at	10225.1	9826.7	12229.3	11823.1	7802.3	6328.1	5481	7322.5	11027.6	11352.1	11375.5	13194.6	8008.8	6443.7	6202.6	6137.5	22202.8	17160.2	17353.5	16212.3	12466.1	13041.2	14191.4	11417.8	19869.5	6882
102216_at	209.9	96.1	185	722.8	143.2	167.3	76	112.7	416.1	56.6	79.3	148.4	256.9	80.1	239.4	235.5	206.6	73.1	248.4	218.5	55.2	165.8	62.6	23.5	161.1	143.8
102217_at	1984.2	2038.8	2439.2	2309.5	3153.2	3246	3752.8	3133.7	1730	1808.4	1860.6	1786.2	2092.8	3102.2	3126.2	2471.6	2866.7	2278.3	3304.8	1683.9	2410	2743.3	2184.1	2419.7	2287.5	2947.2
102218_at	391.8	30.3	50.1	84.4	63.5	65	61.6	149	27.8	29.3	57.7	117.3	139.7	164.1	70.8	35.7	16.5	251.4	176.6	34.4	43	177.1	56.5	257	272.7	148.1
102219_at	879.4	196.1	311.8	160.3	621.5	550.3	267.5	230.4	551.2	476.4	622	804.4	882.7	717.7	276.8	322	139.1	334.4	173.6	352.6	661.3	310.1	379.3	297.8	158.5	577.4
102220_at	736.7	555.7	592.8	605.8	607.4	551.7	405.1	413	439.9	485.8	423.8	499.7	419.2	338.5	381.4	537.4	326.4	274.4	376.9	398	292	335	288	318.2	332.3	513.5
102221_at	11127.8	11709.2	13661.1	11468.4	13640.5	13636.7	16071.8	15957.7	17523.7	15454.1	16213.3	18453.9	18943.6	16650.6	19094.8	17180.4	17040.1	14827.5	13808.1	14454.1	12965.1	13618.3	15403	13538.6	13520	17950
102222_at	1272.2	1309.5	1234.8	978.7	1191.7	1285.9	1474.4	1340	1138	1010.3	710	1294	1178.8	1156.2	1051.4	895.1	1144.6	1062	1048.3	1010.1	777.8	1006.5	848.8	940	980.3	888.5
102223_at	3648.3	2997.9	3188.7	3321.2	3506.3	2741.8	2087.8	2982.9	2839.2	2373.2	2313.1	2504.3	1570.4	1778.7	1552.1	2318.5	2370.4	1891.8	2548.8	2310.5	1792.9	2176	1736.1	1828.4	2295.1	2075
102224_at	2720.4	3583.9	3919.6	3416.5	2820.4	3575.3	5397.7	3566.4	3540.6	3724	2425.7	2511.2	4602.3	4124.6	4739.7	5468.1	2295.3	1842.7	1793.4	2263.1	2748.1	1708.9	1740.5	3307.9	2878	3304
102225_at	281.7	562.9	652.3	815	593.7	452.3	534.1	949.3	452.9	514.2	760	681.6	447.2	519.2	449.7	767.7	656	387.1	504.9	189.1	513.5	342.7	701.3	385	260.6	731.8
102226_at	6802.6	5479.1	6087.6	6067.8	9032.3	5517	6463.1	4216	6171.1	5717.1	5918.6	6557.9	4417.5	4842.9	5036.6	4344.1	4876.2	3907.1	3788.5	4043.8	5250.5	4571.4	3720.6	3721.3	2331.8	10681.5
102227_g_at	4256.7	3672.3	3882.5	4157.5	5042.7	4057.2	3535.2	2616.6	4595.6	3716.6	4685.4	3252.1	3217.7	4018.2	3790.6	3923.5	5059.6	4924	3899.7	3243.1	5973.1	5167.2	3460.1	2192.7	3124.9	7794.9
102228_at	3019.6	2295	2065.9	3318.5	2960.4	2750.7	1883.4	1862.2	2190.7	2531.6	3348.5	2741.9	1913.4	1914.8	1612.5	1934.8	1519.9	1589.7	2040.8	1939.2	1552.7	1905.2	2142.7	2138	2287	1904.9
102229_at	226.2	281.1	166.8	260.6	168	319.9	333.5	145.8	77	105.8	225.2	159.7	108.8	79.9	109	220.6	163.9	306.5	263	144.7	77.5	105.1	169.1	110.9	114.5	168.6
102230_at	661.7	276.4	279.1	380.4	86	212.8	274.4	139.5	181.5	918.3	113.7	747.6	178.4	146.9	652.3	202	721.4	339.9	261.7	135.9	363.4	440.1	620	506.7	389	587.4
102231_at	10854	7759.5	7752.2	9149.7	7641.8	9116.4	8275.1	6851.2	7746.9	7321.2	6347.5	6434	6211.7	6867.7	6421.5	7808.9	6068.2	4321.6	5153.4	5665.1	4768.3	6077.8	4510.6	6630.4	5900.5	7356
102232_at	533.2	369.9	640.7	706.6	816.4	169.1	892	865.5	718.5	628.4	836.8	887.7	500.1	959.6	982.1	1359.8	519.7	720.5	524.9	658.1	629.9	820.2	722	919.4	477.5	576.3
102233_at	978.1	898.1	959.3	1660.3	855.7	902.9	519.7	584.7	603.6	776.9	849.3	803.4	593.3	589	427.7	631.4	450.1	759.7	460	509.5	532.5	320.9	465	152.6	330	717.3
102234_at	757.5	823.1	504	1063.4	1008.8	239.2	860.8	680.1	343.6	644.6	1237.8	148.4	331.8	604	473.4	550.4	935.3	616.5	601.9	470.2	535.1	436	699	726.9	384.1	1006.7
102235_at	331	510.5	900.6	218.3	422.7	469.9	206.7	597.8	121.2	142.2	137.9	120.4	288.5	612.3	100.6	306.3	46.9	420.4	403.1	294.2	142.9	449.5	311.9	106.1	206.8	238.7
102237_at	383.5	467.8	731.9	836.6	158.6	767.2	386.7	260	579	753.7	309.2	372.8	281.7	477.4	310.9	232.7	565.8	229.6	468.5	237.3	390.1	371.7	114.5	240	372	317.7
102238_at	1216	296	385.7	478.4	1127.7	557.2	221.1	635.8	309.3	660	479.4	681.6	263.2	415.6	218.7	267	881.7	358.5	221.5	561.9	251.5	165.4	107.8	554.5	388.4	794.9
102239_at	1279.8	431.5	556	1193.7	911	555.2	558.1	2570.8	352.8	413.8	464.9	418.1	1819.9	357	2298.8	2043.6	730.3	310.6	247.5	377.5	329.3	890	1801.1	1988	324.6	1926
102240_at	1142.5	1197.5	1315.2	587.2	903.9	404.7	476.5	446.4	590.8	911.3	1083.4	763.2	333.9	556.8	565.5	401.5	437.7	472.9	208.9	431.2	355.4	372.6	570	424.7	475.3	566.6
102241_f_at	5148	4905.7	5090.2	5629.8	2858.5	4706.5	4508.6	5389.8	5333.2	5221.4	5135.7	4013.1	3876.9	4054.5	3230	3922.1	2390.3	3277.1	3962.3	3366	2866.6	2686.2	2467.5	1781.9	4091	3086.8
102242_at	1687.9	2193.5	2761.8	2533.6	1718.5	2429	2774	3020.3	2803.6	2422.7	3388.2	5429.3	1783.9	2035.4	2172.9	2374.2	2831.1	2584.7	2824.1	2722.5	1858.1	2760	2354.9	1594.8	1792.1	1866
102243_at	193.9	194.8	472.2	232.6	161.9	300.1	36.6	254.5	490.8	116.6	298.4	103.2	53.2	238.7	146.9	458.9	148.1	46.9	77.7	154.6	142.3	48.3	35.3	28.8	39.6	129.4
102244_at	263	753.6	624.9	671.5	586.8	953.2	712.8	134.1	647	591.2	877	178.5	445	807.6	423.2	382.8	447	428.5	544.4	248.3	525.1	263.8	422.2	516	331.3	352.5
102247_at	390.3	430.1	324.7	487.3	583.3	212.2	599.5	631	364.8	395.1	288.8	302.5	174.1	513.2	423.7	394.7	480.3	490.2	570.8	547.7	389.3	444.1	444	406.7	398.7	547.8
102248_f_at	1612.3	1820.7	2046.8	1817.3	1994.2	1903.1	2126.6	2483.2	2746.7	1553.3	1401	1644.6	1918.6	2809.3	2083.9	1672.2	1781.8	1702	2226.5	2299.4	2477.2	2310.5	1675.9	2595.3	2069.3	2212.4
102249_at	273.6	219	314.8	294.8	268.9	187.7	381.5	430.5	332.7	208.8	214.7	218.5	222.4	668.1	266.4	868.8	225	494	521.4	171.6	628.9	131.8	316.9	196.5	668	240.6
102250_at	4230.5	4349.8	4990.2	4048.7	4331.1	5223.8	4519.4	3717.8	3368.1	4167.1	3132	3922.3	2585	3377	3210	3260.6	3872	3312.1	5547.2	5206.7	3823.3	4190.5	3310.8	2920.3	4503.8	3546.7
102251_at	1142	592.2	1237.6	1382.5	1175.2	1920.9	782.5	981.1	1060.9	1078	1733	1253.8	888.1	762.6	699.7	937.2	1043.2	776.5	1048.9	1080	797.6	904.6	741.6	906.4	1021.4	987.5
102252_at	3693.3	4463.9	4124	3850	3267.6	3845.6	4124.7	3683.5	4742	4222.9	4360.5	3749.2	4324.1	4748.9	3262.5	3299	5359.8	4852.1	3309.5	3788.2	5080.5	3767	5024.7	4171.8	4772.3	4117.7
102253_at	210.2	156.6	132.1	368.5	102.8	125.8	120.8	140.7	126.1	150.2	144.9	112.9	81.5	75	127.9	151.3	89.4	44.6	108.3	62	58.2	64.6	58.8	135.5	87.2	140.8
102254_f_at	64.4	85.4	83.7	63	51.7	47.5	30.6	58.5	98.7	72.8	100.8	57.7	84.2	53.1	69	74.7	35.2	33.5	54.9	34.7	46.5	40.7	53.5	52.9	104.9	41.1
102255_at	1233.1	1386.3	1309.8	1109.6	2008.6	1394.3	1938.7	1910.1	1134.4	1040.7	1203.6	1488.9	1549.3	2198	2007.7	1463.1	1204.9	1183.1	1178.9	1223.3	2617.6	1820	898.2	1562.1	1507.4	2216.2
102256_at	264	171.6	43.7	65.8	91.4	112.8	124.4	56.1	52.4	54.8	87.7	42.1	37.4	135.8	87.9	145.7	39	50	94	18.8	61.3	22	23.7	86.1	43	94
102257_at	2319.1	2306.1	2256.5	1992.6	2293.2	1987.4	2272	1682.4	2251.8	2342.2	2014.1	2557	1605.7	2035.8	1575.5	1685.7	1230.9	1399.9	2275.7	1664.2	1285.7	2118.5	1232	1611.1	1727.7	1643.2
102258_at	214	178.5	134.9	132.9	171.4	117.1	94.1	255.5	126.5	119.1	283.4	100.8	93.2	376.3	203.7	139.2	75.3	58.4	94.3	71.2	79.2	85.9	53.5	116.5	104.6	128.8
102259_at	1318.8	1618.9	2212.2	2172.9	3643.9	2273.8	1378.5	1368	1595.8	1752.7	1428.3	1632.6	1557.1	1133.8	1717.1	1735.9	2015.2	2386.5	1701	1007.3	3115.8	1617.3	2470.3	2350	1354.6	2329.2
102260_at	260.3	364.5	247.8	280.9	311.8	882.1	252.4	406.2	338.1	711	607.4	868.1	397.2	186.2	216.8	449.5	141.7	332.5	128.3	667.8	126.8	134.6	137.2	540.4	934.6	752.1
102261_f_at	610.4	175.1	855.5	870.8	565.8	600.2	167.4	899.7	516.9	169.8	959.8	160.4	408.8	416	347	468.9	285.6	489	374.1	481	253	560.9	284.9	339.3	174.2	710.5
102262_r_at	378.3	276.3	93	136.4	534.5	48.9	184.5	306	223.5	38	326	244	134.1	53.1	84.3	380.8	421	224	253.7	57.1	103.5	209.7	280.6	223.5	141.8	28
102263_at	725.4	562.2	192.5	172.2	422.6	582	602.7	180.6	919.5	754.2	115.1	159.2	555.7	331.3	640.5	105.3	629.6	482.2	199.6	407.6	485.4	424.9	170.4	452.5	83.2	544.2
102264_at	968.9	164.2	464.8	816.6	859.2	701	468.6	576.8	521.4	489	668.6	390.8	546.8	454.5	111.8	808.5	91.8	430.2	321.5	278.5	286.3	430.4	499.3	579.9	574.3	740.6
102265_at	190.7	123.4	689.7	1068.7	113.8	93.8	74.5	56.7	928.4	352.2	366	150.2	127	115.5	62.7	458.5	188.5	78.9	410.8	99.9	98.7	123.6	511.1	339.9	517.2	50.7
102266_at	520.1	289.6	225.8	391.4	238.3	456.3	349.5	204.4	270.5	348.4	186.1	320.5	369.3	369.4	244	155.6	372.8	607.4	204.9	472.9	192.3	1080.7	634.9	1063.6	377.3	306.4
102267_at	216	184.5	97.9	339	91.2	587.1	224.7	327.8	161.2	341.9	414.9	52.8	128.3	74	76.5	277.8	255.5	134	361.3	456.9	225.3	101.3	516.7	306.8	654.2	407.5
102268_at	3147.1	3253.9	2646.8	2864.9	3501.5	3142.5	2272.7	2934.8	3254.7	3184.1	2721.1	3272.7	2754.6	2889.9	2464.4	1379.6	3022.6	1780.4	2434.8	2513.1	1897.4	2729.5	2152.9	1582.4	2316	2370
102269_at	203.3	154.2	177.9	161.5	120.8	135	94.3	122.4	105.1	81.1	115.8	116	137.3	67.5	73.2	166.3	54.9	42.5	60.7	76.1	75	66.9	58.3	64.3	66.7	142.3
102271_at	4068.3	3963.1	4635.9	5133.2	4972.1	4535.2	3696.4	3714.9	4406.6	4245	4282	4357.9	3378.1	3530.3	3336.7	3668.3	4727.1	4572.6	5420.2	5677.8	3733.2	4639.4	4481.3	5146.8	6159.6	3872.6
102272_at	284.1	454	294.5	318.7	706.3	478.7	176.5	538.5	371.5	521.2	199.5	327.1	254.7	253.8	76.8	619.4	43.1	132.5	262.4	141.6	91.5	177.6	91.8	159.5	63.2	474.1
102273_at	2409.6	1489.1	1788.5	2089	2579.8	1692.5	1740.5	1587.5	1317.2	1564.9	1566.2	1941.2	1387.4	1512.2	1219.6	1774.2	1944.5	1732.9	1569	1572.7	1685.7	1724	1770.1	1540.2	1832.8	1791.4
102274_at	267.9	568.8	1020.8	1075.6	330.2	880.9	745.5	323.2	467.1	944.7	965.7	591.3	175	231	188.3	816.6	191.2	110.6	217.9	441.6	146.1	454.2	270.3	230.2	734.7	912.7
102275_at	137.7	53.5	100.3	87.8	88.2	146	82.3	254.3	61.1	42.2	67.3	90.1	40.2	282.4	53.2	102.9	107.8	39.7	139.6	131	63.6	41.4	57	60.1	43.1	44.1
102277_at	405.5	613	761.3	409.4	790.1	602.6	602.9	477.8	493.6	378.4	551.1	462.5	208.3	453.2	300.9	903	290	297.9	289.9	120.3	243.3	318.9	427	359.8	320.8	665.5
102278_at	197.1	204.6	920.5	127.5	188	588.8	680.3	112.4	435.7	743.3	169	153.1	168.6	166.2	556.5	125.5	587.1	647.3	799.8	572.8	887.2	566.2	290.5	582.8	684.7	149.5
102279_at	2131.2	1916	2186.1	2080.6	3096.6	3048.4	3341.4	2751.4	1737.1	2420.9	2555.9	1889.5	3453.1	3008.4	2564.8	2967.9	2722.3	3170.5	2635.6	2937.1	2112.4	2829	2337.4	1807.6	6250.6	3400.2
102280_at	277.2	820.6	760	694.4	690.8	968.6	884.1	909.2	1256.6	702.8	861.8	654.4	1201.5	731.3	698.1	680.1	627.3	937.4	805.8	705.7	608.9	969.8	778.8	673.7	795.6	731.5
102281_at	323	251.8	305.6	356.2	261.6	313.6	322.3	685.6	292.1	359.6	352.6	406.5	654.1	189.3	297.8	373.6	147.1	188.5	501.1	293	216.8	477.8	185.8	632.5	236.6	181.1
102282_g_at	1498.3	839.1	1461.4	1387.5	1404.3	1301.5	1062.4	1441	664.1	1003.1	838.6	1035.4	709.1	699.5	465.2	899.2	555.2	574.5	1024	1107.2	380.2	970.7	1151.4	1005.7	663	1176.8
102283_at	877.1	454.2	437.6	502.4	635	335.5	451.2	503.5	576.9	555.4	489.4	722.5	262.9	390.1	325.4	437.8	682	468.7	874	665.9	498.2	479.1	543.6	776	811.3	388.9
102284_at	29.9	143.3	51.6	77	16.3	22.6	22.6	213.9	27.2	41.6	52.5	108.1	93.5	62.1	29.6	134	46.6	19.5	31	17.9	45.3	29.3	130.7	57	41.3	62.8
102285_at	1430.1	1226.1	696.6	1209.9	822.5	1048.5	744.3	813.9	762.1	968.5	544.3	603.5	605.4	562	915.2	425.2	556.9	450.5	812.6	865.8	528.2	957.7	391.5	655	124	764.9
102286_at	388.3	1625.7	1426.9	1681.8	1103.5	1199.9	1505.1	1223.4	1158.7	731.6	1968.3	1934.7	1315.7	1170.2	1649.2	865.1	2203.6	1744.3	2029.1	1512.3	1941.2	1830.2	2492.6	2624.3	2528.9	1550.8
102287_at	387.7	216.7	365.3	268.2	56.8	484.9	41.6	48.7	88.1	269.7	570.2	444.5	324.6	71.5	137.8	47.4	241.7	186.7	37	113.9	142.8	106.6	272.9	143.7	382.1	113
102288_at	758.5	529.6	647.4	542	561.8	574.8	104.2	455.3	351.4	511.6	642.7	481.6	383.9	306.6	65	531.3	430.8	131	345.2	170.3	277.5	247.5	223.4	261.6	409.9	423.7
102289_r_at	194.4	19.8	39.9	39.5	34	146	18.9	14.1	19.7	97.9	37.7	27.1	15.1	43.6	22.1	12.9	33.1	4.6	23.7	9	5.4	10.6	12.9	12	25.6	88.4
102290_at	1115.5	1744.8	1075.8	1566.7	1564.1	1711.4	1224.9	1692.4	781.7	929	1507.4	1374.2	924.2	1163.3	1394.3	1301.7	1063.7	1349.8	1256.8	1253.5	1110.4	1452.5	1451.7	1096.9	943.3	1688.7
102291_at	159.6	183.3	141.5	220.4	526.3	157	99.9	73.1	132.3	200.1	65.7	119.6	105.5	47.8	85.8	187.1	79.1	68.2	75.3	111.8	80.1	65.8	96.9	63.9	70.9	108.6
102292_at	1630.9	1604.2	1378.1	1686.7	1003.9	2286	869.7	1693.8	1661.6	1952.9	1678.1	2274	1696.4	1299.1	1730.6	972.9	2083.8	2184.1	1988.2	1870	1020.4	1764	2564.5	1712.6	1724.7	1426.9
102293_at	405.2	585.3	324.7	136.7	490.7	147.8	122	146.2	206.3	106	223.9	457	147.3	322.8	132.4	204.5	199	161.6	343	259.8	250.9	460	380.1	400.4	98	299.8
102294_at	1714.9	2236.7	1170.7	1823.7	1394.8	815.9	785.3	800.6	664.7	668.1	993.8	1100.4	576.3	676.5	494.6	602.8	417.9	337.3	355.9	605.4	593.2	507.9	854.9	151.7	349.1	946.6
102295_at	2671.1	2377.1	2283.9	2426.7	2556.6	3045	2020.7	2386.1	2361.2	2983.5	3187	2338	2436.3	3404.2	2815.9	3881.1	2641.8	2602.4	2838.5	2501	3978.6	2790.1	1988.6	1186.9	1441.5	3315.4
102296_at	284.9	241.4	238.4	148.5	687.8	142.5	115.2	128	125.3	347.4	516.9	441.4	219.6	111.2	119.7	148	152.6	135.8	193.3	202.8	166.2	349.6	152.6	77.6	549.1	303.1
102297_at	223.6	261.4	196.7	551.4	895.4	814.8	103.3	836.6	137.8	728.3	388.1	196.5	420.8	473	340.8	211.8	310.4	180.1	408.2	428.6	464.9	422.7	384.9	533.5	109.9	259.1
102298_at	840.2	152.3	538.6	115.2	117.3	135	143.5	486.8	306.8	664.1	422	446.3	693	737.3	870.7	973.8	332.9	398	81.9	376.7	383.9	527.5	80.9	89.4	335.6	450.9
102299_at	924	1328	954.6	1098.9	1004.5	1330	704.4	1163.2	1232.7	1453.9	1379.5	1117.3	701.4	1256.2	648.1	1246.5	1356.2	1251	1663.4	1543.7	1812.2	1188.2	1488.3	2332.7	1879.4	1213.5
102300_at	4079.7	3314.8	4071.6	3990	4127.3	3957.1	3286.7	3861.1	4634.9	4618.4	5142.9	4748.5	4204	4095.9	3619.9	3136.2	4478.7	3653.9	4335.6	4696.6	3996.9	4331.1	4382.1	4319.6	5027.6	3685.2
102301_at	78.1	255.8	44.6	117.5	51.1	74.2	203.9	23.4	189.1	53.8	437.7	58.2	63.7	122.2	206.7	172.6	13.2	159.6	112.7	30.2	73.7	32.9	234.6	221.7	42	104.1
102302_at	6509.2	7346.8	7349.6	7130.6	5623.2	5795	4607.3	5421.8	6551.3	8617.7	6476.1	6954	5368.3	5797	5591.9	3797.5	6564.1	7220.6	4804.9	4745.7	5114.6	5498.2	5520.4	4488.2	6531.2	5675.6
102303_i_at	2372.6	2072.5	1900.7	1869.3	812.9	2067.4	1162.1	1906.6	1139.4	1094.2	1191.4	2840.4	1488.2	1568.2	1436.6	1291.8	669.7	1170.8	1232.1	885.3	1229.7	1352.4	1234.2	800.5	944.7	1628.2
102304_f_at	91	199.1	436.4	419.4	230.4	166.5	97.8	106.5	495.9	309.9	428.2	263	61.7	436	356.7	542.5	246.1	219.3	186.8	211	194.6	196.9	344.9	36.7	283.4	84.8
102305_at	1589.8	1090.1	1225.6	1513.2	1048.4	953.7	1270.5	1189.3	961.4	987.2	1053.4	1476.3	897.9	993.6	1350.2	716.9	838.5	898.3	977.8	1180.3	1011.5	1137.1	587.7	649.5	830.3	1143
102306_at	462.9	480.7	269.4	472.9	542.7	553	633.4	448.9	320.5	297.5	235.2	500.1	309.9	347	316	205	355.6	367.2	298.5	261.2	310.9	216.3	277.4	188.4	469.4	476.5
102307_at	181.2	680.7	163.4	673.8	450.3	399	54.6	295.1	356.1	361.2	551.2	603.4	270.4	87.8	122.8	447	513.4	47.9	432.2	402.9	240.3	384.9	494.4	433.2	437.4	631.9
102308_at	3214.6	3316.8	4281.9	3211.9	3563	3490.2	3886.8	3394.3	1926.9	3092.5	2913.1	3314.6	2701.1	3321.4	3593.8	3815.4	2772.1	2137.1	2434	2323.5	2789.6	3017.3	2352.5	2598.8	2693.5	3844.5
102309_at	558	782.1	615.6	521.6	659.8	700.6	665.2	394.7	707.4	908.3	681	886.6	549.7	826.2	693.4	236.3	350.9	540.8	444.7	810.9	492	688	645.3	387.7	309.8	751.5
102310_at	2297.6	889.9	1569.4	1845.8	1392.6	2312.2	900.4	1622.8	1343.6	1498	2166.3	857.5	1509.8	1104.3	1303.4	1476.5	2339.9	1601	1937.9	2061.9	1418.2	1649.7	2284.4	1661.9	1427.8	1255.1
102311_at	796.5	740.3	683.8	817.7	496.3	419.2	581.9	389	461.2	569.3	589.2	539.1	401.5	371.7	360.7	451.3	267.7	164.2	390.7	418.3	314.8	481.5	341.4	243	438.7	399.1
102312_r_at	1551.5	1698.7	2360.6	1568.2	1497.3	1458.2	1319.1	1009.9	1146.9	1608.3	1270.4	1394.5	1638.1	1591.5	1707.9	1663.7	1428	1202.5	984	816.8	1043.7	1155.8	1825.5	1176.4	1144.9	1381.8
102313_at	1255.9	597.6	703.3	1132.3	587.7	910.4	658.4	714	555.8	694.6	513.9	754.5	758.5	735.1	695.4	499.5	868.9	483.7	963.1	665	594	591.3	363.3	566.8	868.3	573.9
102314_at	26531.7	22248.6	21751	25079.6	22561.2	21536.9	14973.2	18489.4	25744	27845.1	27117.3	25118.2	20647.7	17964.6	19567.7	18838.2	20597.1	26717	26519.9	24533.2	21358.2	22398.7	27544.7	20637.9	23196.1	19453.7
102315_at	2238.1	2227.2	2169.5	2251.3	2746.4	2244	2178	2185	2378	2468.7	2617.8	2812.8	2079.3	2643.1	1997.3	2086.3	2243.5	2660.7	2501.5	1831.6	2811.8	2219.3	1840.2	1831.1	1723.2	2583.9
102316_at	1582	1170.7	626.9	2622	1118.8	1419.2	1631	1427.4	1550.7	936.2	1080.5	1277	1320.9	1036.5	1255.7	1930.2	1254	1042.3	1333	1456.5	851	929.7	1186.7	2103.1	1559.4	997.2
102317_at	1230	1581.1	1386.9	1519.2	1061.2	1335.3	1902.7	1539.4	1156.5	1267.2	964.7	917	756.2	1274.8	1321.9	929.2	1461.5	1198.1	1268.3	1140.3	1184.7	1483.7	1469.3	1389.2	1419.2	1148.9
102318_at	1269.3	1076.1	1338.3	1442.3	1180.4	1587.1	1550.2	1581.1	1375.3	1494.4	1433.1	1862.9	2066.3	1538.1	1823	1546.4	1986.4	1644.7	1872.8	1431.2	1424.5	1562.3	1447.4	1169.3	1574.4	1269
102319_at	972.9	1321.3	1040.7	1413.1	961.7	1336.1	1227.8	977	1260.9	1006.6	1026.6	990.4	1102.6	1111.7	1270.8	1087	1135	1182.8	1290.3	581.6	1381.6	1126.7	1034.1	1599.8	1330.8	1239
102320_at	325.9	274.8	1572.8	521.2	479.1	768.1	1843.2	1380.5	395.3	726.2	1601	1869.2	1215.3	1480.3	965.2	638.9	1946.8	2228	1613.9	1409.7	1211.2	2023.9	1903.2	1760.7	1799.7	1190
102321_at	8447.7	7194.9	6954.1	8079.2	6150.9	7398.5	6811.6	8100.2	8215.8	9033.7	8280	9202.7	7044	7997.2	7043.9	6476.8	11062.6	8250.8	8069.3	6684	7800.7	8913.1	9769.7	9824.2	8510.7	4762.2
102322_at	2759	2272.7	2580.8	2599.3	3299.9	2431.2	4858.8	3654.5	1708.1	1570.4	2071.4	1760.9	1814.6	2922.2	2390.7	2684.9	3509.8	3700.5	4061.3	3957.1	4341.7	3786.1	3559.6	6641.6	4015.3	3171.1
102323_at	3153.4	2259.7	2918.6	5470.7	2009.4	3509.3	1496.6	2270.1	1590.3	1685.7	793.5	3261.2	1813.7	2491.1	2285	993.1	5117.1	2813.4	2945.2	4167.3	2217.9	5690.9	2810.9	2132.4	2888.7	982
102324_at	4382.2	5037.7	5130.4	4389.4	4156.2	4063.4	3752.5	4206.6	5124.7	4975.3	4642.1	4026.1	4509.6	4248.8	3926.1	3516.3	3394	3225.3	4214.5	2776.5	2801.7	3166.9	3021.4	2495.8	3770.1	4800.2
102326_at	194.2	510	549.7	109.8	568.2	530.2	387.4	292.5	540.7	185.3	580.9	145.7	438.9	562.4	537.5	273.1	141.8	124.4	264	180.8	400.3	393.1	134.7	590.4	507.8	325.3
102327_at	1882.8	1441.8	1218	1199.9	1537.2	1301	1313.7	1252.8	1652.8	1569.9	1226	1406.8	1837.3	1955.3	1678.9	1777.2	1429.4	1117.1	1112.2	1494.5	1025.7	1542.6	1082.6	1294	1413	905.9
102328_at	114.8	409.9	493.8	475.8	246.9	632.2	601.1	610.6	108	366.2	476	604	842	560.8	704.5	351.7	275.1	626.8	595.1	428.2	482	577.9	253.9	207	443.8	661.6
102329_at	1272.2	256.6	1043.4	210.6	738	717.6	205.1	646.6	688	668.5	243.7	246	712.8	628.8	346.4	1223	358.7	621.9	505	425.4	739.6	614.4	1030.4	1152.5	756	858.2
102330_at	113.1	176.2	112.4	164.9	203.2	284.7	187	313.9	143.9	191	209.3	160	558.9	441.9	375.6	337.2	261.7	405.3	438.3	115.3	235.5	116.2	437.1	496.7	622.5	113.9
102331_at	1394.4	2037	1969.6	1308.1	1683.8	1182.7	2622.4	1610.1	1088.4	1032.4	1363	2013.4	1687.2	1609.4	1479.9	1339.4	1690.3	1589	2310.9	1464.6	2307.6	2109.5	2122.2	2279.9	968.4	1511.2
102332_at	5012.3	3872.6	3364.1	4061.2	4195.2	3810.1	3689.4	5003.9	5485	5961.4	5869.3	5316.6	5110.5	4903.9	5667.7	4320.3	5453.8	4272.8	3443.8	4219	5095.1	4781.2	6868.9	5389.5	4391	3425.9
102333_at	7808.4	6987.4	7501.8	7751.3	5950.1	8877.7	7139.8	8068	7736.4	7407.8	8087.8	8108.1	7210.5	6942.9	6468.3	8299.1	7430.9	7868.1	8416.8	6561.2	6798.1	7683.8	6503.7	6677.3	6224.5	6852
102334_at	850.9	934.1	639.6	1182.6	909	992.6	1107.9	1394.3	879.5	1095.3	954.3	1137.5	1058.8	1284.7	591.7	1617	1037.6	770.4	1117.8	1200.7	859.6	1000.6	1223.1	881.7	1333.4	796.4
102335_at	1217.4	1339.4	1307.8	1561.5	826	1333.5	814.2	653.3	1265.7	619.2	885.7	1092.5	836.8	471	583.5	914.4	544.3	373.5	1008.1	713.4	419.9	680.1	399.9	853.7	1090.1	839.7
102336_at	2216.9	2435.2	2304.2	2558.6	2245.6	2179.1	1917.2	2047.4	2105.9	2268.2	1895.1	1820.2	2047	2121.7	2230.9	2145.6	2591.8	1968.1	2395.2	1930.9	1605.2	1710.3	2048.6	1827.2	1620.2	2816.9
102337_s_at	93.5	219.2	87.1	579.4	69.2	508.6	777.6	599.8	108.5	103.6	55.9	337.2	618	572.6	722.8	312	448.4	380.6	384.1	220.7	515.2	568	174.8	305.4	486.2	466.9
102338_at	882.5	153.2	561.7	564	110.8	520.7	350.4	206.2	452.6	109.9	135.6	589	319.5	484.2	254.4	394.2	54.5	266.2	120.6	72.7	125.2	168	169.3	375.2	136.1	533.8
102340_at	595.5	655	389.9	468.9	431.2	438.1	508.4	649.8	550.7	600.4	666.7	819.1	783.9	392.8	545.9	743.9	507.4	545.6	519.5	472.7	527.5	517.2	526.6	553.3	686.4	560.6
102341_at	368.5	453.9	216.3	64.8	67.3	191.9	176.4	126.8	49.1	127.5	441.1	56.6	138.1	83.1	216.1	266	184.6	57	262.1	43.7	329.6	117.6	261.1	81	68.3	364.9
102342_at	519.3	2687.8	462.2	2697.3	1137.6	655.7	1861.3	421	1777.1	1242.5	2112.9	1315.9	396.6	1290.1	392.9	1916.3	2260.3	2060.4	2885.3	2509.7	1712.6	2982.6	2344.5	2118.3	3066.4	720.3
102343_at	1986.1	2355.7	2102	2419.1	2287	1951.6	1734.7	2494.3	1903.4	2192.2	2137.5	2966.1	2127.1	1885.2	2113.5	2072.2	3592.2	3271.6	2616.7	3373.8	2804.4	3098.8	3771.2	3352.5	2966.6	1737.8
102344_s_at	3340.4	4387.6	5116.3	3892.1	2672.3	3736.7	2305.8	3645.5	4603.4	5463.2	4624.5	5619	4403.4	3725.3	3840.2	3388.7	4738.8	5183.9	4715.8	4886	2657.5	2892.3	5370.2	2759.1	2990.5	3337
102345_at	1639.5	1497.5	1247.6	1271.7	1499.9	1982.5	1353.2	1111.3	1163.9	1312.5	267.9	1149.4	1131.1	1031.1	1075.8	1134.4	1096	975.3	1278.6	1689.1	1272.9	1472.5	1421.2	1276.7	1202.6	1425.4
102346_at	1696.1	1014.6	1009.3	1145.4	799.3	951.2	883.7	1161.2	640.6	842	972.5	1006.8	1101.5	837.3	1382	635.2	872.8	1227.1	866.2	799.4	1316.8	778.1	1214.7	750.2	875.1	860.5
102348_at	488.3	758.5	564.9	151	263.6	628.3	786.5	792.4	503.7	500.4	477.7	704.6	635.6	694.8	698.8	428.7	387.7	207.8	148	156.7	275.3	179.4	209.8	627.9	220.6	288.8
102349_at	1319.8	376.4	741.1	956.7	457.9	334.3	1505.9	1493.1	842.4	1037.6	1590.2	339.8	575.9	1479.7	942	474.6	1008.3	1180.2	399.3	269.8	1353.3	634.5	516.2	276.5	1689.1	2320.3
102350_at	555.3	322.6	1228.2	352.4	1257.4	529.8	1212.9	891.5	854.5	231.8	909.8	812.3	806.8	1525.7	996.5	1220	698.5	705.7	590.5	166.9	997.7	199.1	683.6	722.6	213	1309.6
102351_at	108	65.3	70.4	355.5	64.4	66.1	62.4	32.7	38.6	255.3	363.1	151.7	37.7	103.6	45.7	83.7	40.5	11.5	23.7	66.3	46	38.5	213.6	166	70.6	152.9
102352_at	576.6	222.6	235.6	903.2	293.1	808.6	1081.1	619.3	521.9	509.9	766.8	295.3	758.1	1061	735.5	1151.2	1267	683	769.1	277.9	565.8	833.1	501.3	809.7	594.1	814.2
102353_at	363.5	410.8	707.5	140.4	441.4	117.1	619.5	518.4	84	361.2	122.6	402.4	468	411.9	471.7	375.9	483.3	308.7	305.8	352.9	302.6	325.2	46.1	424.9	811.1	384.4
102354_at	135	138	928.1	138.5	210.5	276	435.4	269.3	143.5	222.2	242.8	390.3	553.3	682.6	380.8	240.3	377.4	403.2	432	118.7	138.1	193.5	64	145.6	47.6	615.2
102356_at	2826.4	2327.6	2875.9	2450	2562.4	2284.4	2393.7	2017.8	2365.5	2627.3	2299.2	2413.5	2413.5	2302.4	2333.3	2440.4	4589.4	4098.5	3178.7	3134.9	3187.2	2441.1	3514.5	2827.8	3761.9	2043.9
102357_at	550.6	243.5	1059.7	397.3	873.5	1112	356.8	1156.4	419	161.1	193.3	950.4	181.7	570.7	351.9	244.8	440.3	954.9	546.9	146.8	111.7	658.1	653.2	360	202.9	525.3
102360_at	728.6	527	336.6	147.4	678.9	807.9	880.7	709.3	388.8	413.5	407.2	504.1	916.2	684.2	701.2	157.9	665.4	394.3	518.1	522.3	738.3	622.1	512.7	265.4	362.5	654.8
102362_i_at	2979.3	1172.2	558.3	1400.2	1289.4	714.3	1616.1	2613.9	688.7	573.8	768.1	982.2	2214.8	3496.6	3281.2	2875.9	1309.2	790.6	524.3	1228.7	2671	1683.1	1144.9	2048.6	994.6	1207.4
102363_r_at	4120.3	1647.1	1460.7	1671.1	1896.9	1587.4	2407.1	2776.5	1997	965.5	2443.2	1717.8	1674.5	2274.5	2163	3341.4	1292.5	1521.5	1878.7	2068.2	3078.9	2333	1953.9	2323.8	2763.4	2083.2
102364_at	49689.7	46266.4	53318.9	44669.4	43751	53743.9	38544	42461.2	49264	46710.5	39620.4	37584.3	65800.5	52072.5	70934.4	64778.3	25900.5	23380.9	19465.7	24138.7	24244.5	25056.5	22897	26962	17868.2	57732.7
102366_at	219.5	143.1	292	110.2	200.5	175.5	436.5	130.6	203.6	119.1	131	159.5	105.7	117.2	214.5	105.8	56.9	48.8	85.4	94.9	51.3	86.1	53.7	91.7	105.3	104.6
102368_at	1705	1731.3	1695.9	1311.1	1582.1	1654.7	1859.3	1805.8	1957.7	1470.1	1449.9	1462.9	1654.9	1605.7	1623.4	1597.4	1534.5	1725.1	1613.9	1239.9	1785.5	1478	2388.9	2201.1	1446.7	1397
102370_at	2294.6	3153.6	2845.9	3351.6	2538.5	3408.5	3202.1	3583.6	3290.8	3090.1	2838.4	3270.6	3315.8	3514.2	3066.4	3019.1	4426.5	5048.3	6478	3841.5	4794.8	3419.7	4339.7	4488.7	3447.5	2611.3
102371_at	9379.2	2959.7	1925.6	2154	2558	1272.1	2010.1	3774.1	5340.6	3692.5	4909	4437.4	4846.5	5104.4	7232.8	4390.2	1077.4	1037.8	946.2	636.9	3308.8	1501.8	926.2	648.9	841.2	2778.1
102372_at	495.1	617.6	598.2	563.9	500.1	551.3	218.5	390.5	285.6	397.5	777.4	577.2	630.4	281.1	276.4	284	637.4	335.5	467.2	362.5	314.1	410.6	399.7	415.3	578.6	581.2
102373_at	971	1435.1	1523.1	1063.1	1330.3	1040.6	1258.3	1406.2	987.9	1453.3	1026.2	1197.9	1512.3	1615	1893.3	1476.5	1745.7	1751.3	1844.6	1584.1	1631.5	1535.6	1375.5	1602.8	1385.9	1497.3
102374_at	157.5	410.3	486.3	248.1	132.9	223.7	1062.8	799	565.8	273.1	647.9	842	1019.2	1028.5	1091.2	800.5	636.3	1216.8	643.1	748.6	756.3	675.8	1094.9	1130.7	682.5	331.5
102375_at	674.4	896.2	1364.3	635.1	787.7	629	913.3	372.1	904.8	360.9	943.5	1375.1	814.2	998.3	788.2	881.5	1134.3	1139.5	488.3	1074.8	805.9	1098.1	1061.7	1352.7	884.1	451.7
102376_r_at	1924.4	1899.1	953.2	1968.1	1245.6	1636.4	1109.2	1051.7	1471.4	873	1612.7	1124.8	1392.2	1144.6	1330.5	3162	837.4	1953.4	825.4	895.4	874.9	1227.5	2432.6	2918.1	1057.1	1378.4
102378_at	11940.3	12266.1	10500.9	12318.2	12805.6	13107.6	13262	16337.2	13385.2	15413.4	13718.7	14158.6	14195.2	15075.3	14204.9	12599.8	16425	16901.3	14973.7	13440.1	14671.4	16256.3	17370.3	14443.1	15593.7	11239.4
102379_at	701.1	340.1	458.1	546.4	434.1	119.4	1092	968.6	587	904.6	848.5	1088.6	1145.9	1063.7	1318.6	775.7	591.8	632.9	87.6	723.4	709.2	469.2	523.2	743.8	467	921.2
102380_s_at	540.2	250.9	216.5	885.4	434.4	867.4	1152.1	267.5	635.5	295.9	249.9	241.6	352.9	190.3	160.1	518.4	155.8	176.9	236.9	225.9	171.4	234.9	214.8	182.7	497.9	296.1
102381_at	415	765.7	622.6	426.7	708.8	622.9	676.6	736	596.6	556.3	504	638.7	679.9	931.9	520	596.3	723.8	484.1	529.3	466.9	418.9	678.1	505	722	731.9	585.7
102382_at	1490.4	1407.9	1142	1502.9	1959.5	793.3	699.8	466.3	582.2	482.5	689.4	605.3	483	669.8	575.6	475.5	630.9	338.2	476.1	451.7	835	468.3	481.6	1778.8	1622.2	1697.1
102383_at	966.7	725.6	825.6	250.3	1431.5	397.1	1351	1064.7	1094.7	873	685.4	505.1	595.5	1050.9	601.1	1484.7	1234.3	1076.7	1078.4	675.6	778.5	1254	1347.1	1297.3	1002.1	395
102384_at	1780.8	2117.6	2307.3	2738.1	2360	2240.1	2897.1	3109.5	2167.3	2002.3	1510.8	1705.8	1561.7	2022.8	1786.8	1951.3	1685.9	981.6	1506.1	1220.3	1048.9	1193.4	1531.7	1277.3	957.2	1748
102385_at	2303.9	1762.1	2470.6	1962.8	2327.1	2459.6	2146.8	2260.6	2467.6	1991.7	2267.2	2272.9	2539.3	2101.3	2242.9	1613.5	2573.4	2357.9	2590	2869.6	2947.2	2904.8	2513.8	2647.4	3084.9	1791.9
102387_at	4378.5	3921.2	5083.5	3885.9	5017.3	4020	4352.1	5438.2	4171.9	5023.4	5016.5	4215	4618.1	4374.2	4057.8	3836.5	6693.6	8056.5	5970.6	6367.6	6631.9	6424.7	6491.5	6675.9	6649.4	4801.3
102389_s_at	535	426.3	206.2	685.4	310.9	286.4	391.8	484.8	309.4	303.3	501.9	434.3	469.9	315.6	549.4	481.6	187.2	114.9	400.7	230.6	202.9	244.9	252.7	354.7	200.4	571.2
102393_at	221.7	347.1	353.1	1203.4	515.9	442.9	1059.9	795.9	573.6	521.8	269.4	645.5	597	245.9	969.6	647.5	337	424.8	704.5	409.6	380	701.5	518.8	387.1	415.6	299.2
102395_at	4044.6	3713.6	4076.8	4229.7	5217.4	5204.8	9831.1	6686.6	3409.6	4572.7	2220.4	3349	3809.7	5771.8	5136.8	5087.8	2173	2601.2	3193.5	3198.8	3628.3	3004.2	2458.9	3392.9	2189.8	4895.5
102396_at	5147.7	4450	4199.9	5502.1	4200.7	4833.7	4436.5	4974.8	4694	4581.5	5381.2	5544.8	4409.4	3823.6	3027.5	3735.8	5374	3500.8	5062.6	4406.7	5076.6	5025.4	3948.6	4544.1	5632.9	4233.9
102397_at	899.9	1046.3	1428.2	762.3	980.7	724.5	1248.7	597.7	921.8	668.9	669.6	1194.1	834	1263.6	923.3	893.2	798.8	804.2	814.2	760.8	664.1	731.1	752.3	865.2	786.5	1004.8
102398_at	8041.8	6754.4	8749.8	6059	4107.1	7707.6	5514.2	6681.4	7628.6	7102.5	6464.9	5998.2	9264.4	6000.7	5698.3	8525.9	10860.2	5841.4	9199.8	8572.2	8363.4	7171.5	9589.5	8896.1	11582.3	6607.2
102399_at	12447.8	11694.4	11464	10799.3	11592.5	10506.7	9777	10589.3	12656.4	11980.3	10761.2	12521.7	11017	10327.5	10196.5	10058.7	10791.2	11233.5	12702.3	11950.3	10979.3	10310.7	10811.8	12285.6	11323.6	10276.5
102400_at	637.1	757.7	751.6	1084.7	1011.7	871.1	429	783	916.4	810.5	568.5	714.1	660.8	669	217.2	634.2	514.2	589.7	629.2	686.3	541.2	701.7	697.1	871.2	728.5	796.4
102401_at	3373	3175.6	3027.3	3462.9	3343.1	2917.2	3440.3	4060.3	3564.2	2687	4722.2	3576.9	4588.1	3269.6	4107.8	3372.8	3720.9	2966.8	1768	3807.7	2069.6	1746.1	3211.1	1974.9	6078.4	2967.5
102402_at	97165.5	97618.3	93403.1	96874.1	78192.8	77276.7	66254.2	80009.1	102753	76361.8	122157	73692.9	95854.7	69359	83274.6	85082.3	104511	90591.6	77648	79146.9	88137.5	74388	113915	92625.6	91950.7	76599.1
102403_at	918.4	1870.9	1308.5	2321.4	634	2002.2	1270.9	1500.7	865.4	906.5	411.1	1173.6	1221.2	1322.7	1047	1437.6	895.7	1203.3	1243.8	1298.8	1117.7	1131.7	1413.6	1205.6	772.6	1535.9
102404_at	742.1	465.9	289.4	489.6	346.9	366.6	361.9	32.3	309	161.6	389.7	317.3	311.1	257.8	183.2	362.8	54.2	96.5	472.7	397.5	215.9	258	147.5	75.1	392.5	436.8
102405_at	132.5	160.4	110.6	97.7	85.5	107.2	110.1	293.3	70.7	103.5	136.2	197.7	263.9	73.3	486.5	133.4	200.3	83.6	114.8	84.5	92.7	71.1	45.8	209.7	105.4	108.4
102406_at	81.8	65.2	35.8	176.4	41.8	93.5	18.2	180.9	92.7	24.6	55.1	181.4	38.2	29.5	17.4	28.6	33.1	17	37	11.4	67.4	27.8	36.9	178.5	157.8	47.8
102407_at	204.9	130.6	768.7	352.7	163.5	490.1	773	965	615.6	405.1	118.2	439.1	769.2	499.5	570.3	686.6	462.4	279.7	560.8	389.7	330.6	318.6	393.2	345.6	307.3	583.7
102408_g_at	184.9	167.4	156.9	190.3	214.2	124.8	119.7	159.8	145.8	104.7	310.7	139.3	123.1	63.1	83.1	142.2	48.3	60.2	96.8	102.9	55.4	68.2	112.7	66.4	47	129.9
102409_at	2068.8	1779.7	3169.6	2650.9	2090.4	1542	2459	2581.5	1798.9	2112.1	1659.1	1837.3	2224.4	2556.1	2579.8	2263.7	1890.2	1965.7	1762.3	1786.6	1983.1	2006	1903.8	1790.4	1505.4	1915.6
102410_at	73	113.9	170.5	69.1	82.7	205.3	439	296.4	80.1	113	98.4	103.8	121.8	92.7	291.6	49.1	345.7	276	63.2	251.3	113.3	163.2	333.7	259.7	92	52
102411_at	173.8	352.6	582	138.2	197.7	141.3	476.6	78	635.4	95.2	136.9	88.3	199.7	248.5	88	281.6	349.6	65.3	88.5	136.6	57.5	77.9	36.2	80.5	91.3	125.9
102412_at	1406.4	249.2	385.5	1285.6	1886.7	895.5	2227.3	889.8	2187.5	294.9	1812.7	1239.6	340.1	1522.6	1044.9	288.4	1590.7	1180.1	776.7	1426.1	1297.3	937.6	950.5	1047.9	842.9	1886.4
102413_at	1447.5	1639.5	1804.3	1891.5	1537.1	1045.6	1070.3	1386.5	1638.8	1162.8	2368.1	663.5	1620.6	1590.6	1366.9	1596.9	1102.9	1215.5	1088.4	1414.3	1404	867.6	1100.4	1632.5	1243.2	1240.6
102414_i_at	719.5	1003.4	835.7	910.3	709	446.8	584.9	512.8	822.4	469.7	782.4	518.7	456.6	456.8	283.6	791.8	395.4	342.2	358.9	366.6	485	464.2	529.4	509.3	58.4	888.7
102415_r_at	710.2	425.6	555.2	823.8	502.2	286.1	350.6	67.2	450.7	390.1	607.5	562.7	614.8	221.2	379.4	439.8	330.3	229.7	143.5	190.3	110.1	107.5	90.5	292.7	322	241.8
102416_at	661.7	326.1	553.8	341.4	219.2	183.1	215	188.1	200.1	136.6	991.4	211.7	208.8	223.9	247.9	186.1	169.5	222.7	290.1	245.5	350	219.8	185.4	171.5	464.3	296.9
102418_at	179.9	207.2	223.7	204.3	227.9	142.8	306.2	137.2	562.4	629.7	256.7	198.6	702.1	181.9	213.9	111.9	130.1	439.5	161	255.3	192.1	151.9	104.2	109.3	118.8	124.4
102419_at	494.8	451.9	524.2	425.3	370.1	562.6	359.8	479.3	270.8	337.6	322.6	826.4	263.8	850.6	1119.8	1386	196.7	227.2	167	173.4	277.3	165.1	241.2	244.5	144.7	582.9
102421_at	3443	4055.8	3930.5	4927.9	4433.4	4358.9	3640.2	3546.4	4276.9	4209.3	3936.9	4096.2	4568.4	3984	3839.3	4400.6	5291.2	4827.2	5533.4	4748.3	4321.3	3988.7	6196.1	4534.2	4465.9	4346.5
102423_at	343.4	215.6	329.5	38.2	31.5	346.3	224.8	149.4	116.2	256.8	107.9	254.5	118.4	102.8	216.2	339.3	268.8	132.7	129.1	139.2	177.6	122.7	220.5	97.7	122.1	177.4
102424_at	238.7	311.7	131.5	279.5	219.4	273.6	390.6	279.2	110.5	267.7	283.5	566.6	472.7	278.5	478.5	1130.1	189	116	240.3	644.8	335.6	424.4	249.2	95.4	216.4	199.6
102425_at	309.3	504.3	787.1	409.7	473.8	412.7	594.4	564.1	484.4	395.3	579.9	631.5	451.4	660	477.4	535.9	401.8	427.2	485.1	383.8	545.6	324.3	350.2	564.1	409.1	455.8
102426_at	13392.4	16169.6	16035.6	15967.3	25562	22439.3	23898.6	25111.5	16335	13819.3	20658.5	20233.1	23698.4	29247.1	26487.6	33073.4	18139.6	24177.3	26037.1	22013.9	26525.2	27213.3	30087.4	41902.1	30121.2	29647.2
102427_at	3510.7	4899.7	6549.5	4402.9	5416.1	4214.8	5361.3	5147.5	4516.8	5795.9	3979.6	3885.5	4692.1	5205.5	5070.6	3927.7	8125.9	5590.5	7535	6384.5	7421.9	9659	7643.9	5210.5	4909.9	5387.1
102429_at	1732.3	1475.2	1967.9	2034.5	1104.7	554.3	1076.3	326.2	781.3	1076.3	1269.3	1031.8	698.3	768.8	1542.8	545.6	1050.1	853.8	1327.8	954.5	679.1	897.7	847.9	721.1	625.9	1341.5
102430_at	302.3	292.3	707.3	1140.1	759.4	1235.8	673.4	974.3	405.2	184.3	1241.6	258.6	615.3	814.3	474	258.1	1039.5	956.4	945.7	701	884.8	618.6	902.2	800	1490.2	277.6
102431_at	3937.5	4963.9	5167.5	3529.2	6274.9	7935.8	6494.8	5558.2	5861.2	6784.6	7241.6	6016.2	9827.8	9008.3	8738.2	9745.4	5871.7	6300.1	6003.5	7666.4	10063.2	5668.3	5162.7	4978.2	6007.6	7638.7
102476_f_at	1540.4	1566.6	2035.4	1981.7	1738.3	1625.1	1455	1727	2209.9	1539.9	1726	1838.5	2136.3	2064.9	1568.9	2313.6	1743.4	1906.7	2228.4	1650.9	1944.6	1737.7	1931	2152.1	1998	1358.2
102477_at	782.9	662.4	449.3	506.4	406.8	556.2	332.6	510.4	219.7	419.2	372.5	279.6	327.4	282.9	494.5	204.4	377.8	249	579.4	344.4	458.3	299.5	318.2	206.9	199.5	344.5
102478_f_at	2167.7	1804	2481.7	2521.3	2919	2053.7	1447.1	1505.8	1892.8	2117.5	2007.2	1496.3	1472.2	1400.8	1454.8	1810.8	1538.7	1321.1	1816.9	1495.8	1451	1357.1	1254.9	1317.7	1434.4	2119.6
102552_at	181.4	158.9	464.1	192.5	158.4	205.6	121.2	140	131.1	157.7	171.4	273.5	255.2	291.1	114.6	548.7	305.6	297.2	161.6	163.4	173.2	170.8	91.9	367.5	92.2	290
102553_at	527.9	48.4	381.5	94.3	123.2	452.5	238.3	421.8	223.1	173.8	414	159.2	83.2	122.9	56	231.8	67.6	102.5	146.4	21	14.3	92.5	244.6	33.6	60.7	283.5
102554_at	124	199.9	122.4	124.8	87.2	102.6	69.9	67.8	158.2	60	174.6	115.8	79.7	122.1	89.4	236.6	57.9	69.5	73.1	131.5	74.9	97.4	48.2	53.9	55.6	239.5
102555_at	152.8	89	97.2	153.1	83.5	69.4	111.2	49.1	91	73.4	134.4	55.1	78.9	37.3	33.7	80.6	61.6	36	44.8	37.4	43.5	36.9	38.1	57.4	55.3	59.9
102556_at	89.4	87.7	87.2	102.2	130.4	310.2	37.5	48.4	78.9	78.9	96.6	65	125.8	42.4	60.8	73.8	127.8	46.1	55.4	117.4	25.1	58.7	116.4	68.6	96.9	70.8
102557_at	1193.3	501.7	793.6	941.3	843.7	945.7	677.2	711.2	593.7	391.2	330.7	794	554.8	585.8	612.9	461.9	342.5	353.4	428.9	569.2	559.8	319.8	274.4	556.7	742	732.3
102558_at	886.6	693.9	745.3	990.5	1083.6	650	755.7	694.1	935.8	495.8	778.3	966.4	599.5	511.2	823.4	397.7	550.1	464.5	712.3	403.5	595.5	472.9	750.8	559	753	852.7
102559_at	112.2	297.8	81.7	113	118.4	121.8	254.8	91.4	53.1	315.1	88.9	103.1	229.8	171	398.4	109.5	70.7	217.6	437.3	65.9	53.6	185.9	57.3	78.1	227	78
102560_at	77.7	111.8	69.3	110.1	95.5	163.8	33.8	46.7	147.8	86.8	80	65.7	76.3	54.8	26.6	68	26.9	31.1	21.9	62.6	46.6	39.8	27.4	58.6	44	60.2
[truncated: 10,549 more rows]

## Sheet: Sheet2
GSE1621	sham	GSM27631	TAC	GSM27652
		GSM27632		GSM27653
		GSM27633		GSM27655
		GSM27634		GSM27656
		GSM27639		GSM27657
		GSM27640		GSM27635
		GSM27641		GSM27636
		GSM27642		GSM27637
		GSM27648		GSM27638
		GSM27649		GSM27643
		GSM27650		GSM27645
		GSM27651		GSM27646
				GSM27647
GSE5500	Sham	GSM126895	TAC	GSM126903
		GSM126898		GSM126904
		GSM126901		GSM126905
		GSM126902		GSM126906
				GSM126907
				GSM126908
			starting left ventricular weight (mg)	right ventricle weight (mg)	lung weight (mg)	tibia length (mm)	ending left ventricular weight (mg)	ltindex
GSE074	Sham	GSM880750	0.0947	0.0266	0.1553	17.75	5.34	8.75
		GSM880751	0.085	0.0236	0.1458	17.64	4.82	8.27
		GSM880752	0.0901	0.0294	0.1492	17.92	5.03	8.33
		GSM880753	0.0983	0.0221	0.1684	17.96	5.47	9.38
		GSM880754	0.0886	0.0218	0.1437	17.52	5.06	8.2
	hypertrophy	GSM880736	0.1304	0.0245	0.1579	17.19	7.59	9.19
		GSM880737	0.1114	0.0245	0.1878	17.34	6.42	10.83
		GSM880738	0.129	0.0279	0.1614	17.88	7.21	9.03
		GSM880739	0.124	0.0211	0.1516	17.4	7.13	8.71
		GSM880740	0.1131	0.0236	0.1541	17.47	6.47	8.82
		GSM880741	0.1291	0.0218	0.1513	17.75	7.27	8.52
		GSM880742	0.1187	0.0197	0.1502	17.51	6.78	8.58
	HF	GSM880743	0.1741	0.041	0.3732	17.86	9.75	20.9
		GSM880744	0.154	0.0359	0.3175	17.72	8.69	17.92
		GSM880745	0.1714	0.039	0.4494	18.25	9.39	24.62
		GSM880746	0.1415	0.0295	0.337	17.48	8.09	19.28
		GSM880747	0.1506	0.0396	0.3564	17.4	8.66	20.48
		GSM880748	0.1472	0.0296	0.32	17.06	8.63	18.76
		GSM880749	0.1648	0.0374	0.3632	17.21	9.58	21.1

## Sheet: Sheet3
!Series_title	Differential regulation of extracellular matrix constituents in myocardial remodeling with and without heart failure following pressure overload
!Series_geo_accession	GSE36074
!Series_status	Public on Nov 01 2012
!Series_submission_date	Feb 24 2012
!Series_last_update_date	Feb 11 2019
!Series_pubmed_id	23220517
!Series_summary	The aim of the present study was to examine potential differences in the regulation of myocardial ECM constituents, in mice that develop hypertrophy only (ABnonHF) and in mice that develop overt heart failure (ABHF) as response to pressure overload.
!Series_summary	Seven weeks old male C57BL/6 mice were subjected to aortic banding (AB) or sham operation (sAB), with sacrifice 4 weeks after banding. Prior to sacrifice, cardiac function and geometry were evaluated by echocardiography. Animals with comparable gradients over the banded ascending aorta, comparable cardiac output and heart rate were divided into two groups: ABnonHF and ABHF. Our criterion for divi…
!Series_overall_design	Microarray screening was performed in 7 mice from each AB group and in 5 sAB mice. Sham was used as control.
!Series_type	Expression profiling by array
!Series_contributor	Biljana,,Skrbic
!Series_contributor	Ståle,,Nygard
!Series_contributor	Johannes,,Bjornstad
!Series_contributor	Theis,,Tonnessen
!Series_sample_id	GSM880736 GSM880737 GSM880738 GSM880739 GSM880740 GSM880741 GSM880742 GSM880743 GSM880744 GSM880745 GSM880746 GSM880747 GSM880748 GSM880749 GSM880750 GSM880751 GSM880752 GSM880753 GSM880754
!Series_contact_name	Ståle,,Nygård
!Series_contact_email	stale.nygard@medisin.uio.no
!Series_contact_phone	+47 95129127
!Series_contact_institute	University of Oslo
!Series_contact_address	Institute for Experimental Medical Research, Oslo University Hospital - Ulleval
!Series_contact_city	Oslo
!Series_contact_zip/postal_code	407
!Series_contact_country	Norway
!Series_supplementary_file	ftp://ftp.ncbi.nlm.nih.gov/geo/series/GSE36nnn/GSE36074/suppl/GSE36074_RAW.tar
!Series_platform_id	GPL1261
!Series_platform_taxid	10090
!Series_sample_taxid	10090
!Series_relation	BioProject: https://www.ncbi.nlm.nih.gov/bioproject/PRJNA151837
!Sample_title	Aorta banding - no heart failure JBM942	Aorta banding - no heart failure JBM812	Aorta banding - no heart failure JBM865	Aorta banding - no heart failure JBM939	Aorta banding - no heart failure JBM439	Aorta banding - no heart failure JBM442	Aorta banding - no heart failure JBM445	Aorta banding - heart failure JBM494	Aorta banding - heart failure JBM496	Aorta banding - heart failure JBM795	Aorta banding - heart failure JBM799	Aorta banding - heart failure JBM937	Aorta banding - heart failure JBM943	Aorta banding - heart failure JBM946	SHAM JBM499	SHAM JBM493	SHAM JBM504	SHAM JBM821	SHAM JBM940
!Sample_geo_accession	GSM880736	GSM880737	GSM880738	GSM880739	GSM880740	GSM880741	GSM880742	GSM880743	GSM880744	GSM880745	GSM880746	GSM880747	GSM880748	GSM880749	GSM880750	GSM880751	GSM880752	GSM880753	GSM880754
!Sample_characteristics_ch1	starting left ventricular weight (mg): 0.1304	starting left ventricular weight (mg): 0.1114	starting left ventricular weight (mg): 0.129	starting left ventricular weight (mg): 0.124	starting left ventricular weight (mg): 0.1131	starting left ventricular weight (mg): 0.1291	starting left ventricular weight (mg): 0.1187	starting left ventricular weight (mg): 0.1741	starting left ventricular weight (mg): 0.154	starting left ventricular weight (mg): 0.1714	starting left ventricular weight (mg): 0.1415	starting left ventricular weight (mg): 0.1506	starting left ventricular weight (mg): 0.1472	starting left ventricular weight (mg): 0.1648	starting left ventricular weight (mg): 0.0947	starting left ventricular weight (mg): 0.085	starting left ventricular weight (mg): 0.0901	starting left ventricular weight (mg): 0.0983	starting left ventricular weight (mg): 0.0886
!Sample_characteristics_ch1	right ventricle weight (mg): 0.0245	right ventricle weight (mg): 0.0245	right ventricle weight (mg): 0.0279	right ventricle weight (mg): 0.0211	right ventricle weight (mg): 0.0236	right ventricle weight (mg): 0.0218	right ventricle weight (mg): 0.0197	right ventricle weight (mg): 0.041	right ventricle weight (mg): 0.0359	right ventricle weight (mg): 0.039	right ventricle weight (mg): 0.0295	right ventricle weight (mg): 0.0396	right ventricle weight (mg): 0.0296	right ventricle weight (mg): 0.0374	right ventricle weight (mg): 0.0266	right ventricle weight (mg): 0.0236	right ventricle weight (mg): 0.0294	right ventricle weight (mg): 0.0221	right ventricle weight (mg): 0.0218
!Sample_characteristics_ch1	lung weight (mg): 0.1579	lung weight (mg): 0.1878	lung weight (mg): 0.1614	lung weight (mg): 0.1516	lung weight (mg): 0.1541	lung weight (mg): 0.1513	lung weight (mg): 0.1502	lung weight (mg): 0.3732	lung weight (mg): 0.3175	lung weight (mg): 0.4494	lung weight (mg): 0.337	lung weight (mg): 0.3564	lung weight (mg): 0.32	lung weight (mg): 0.3632	lung weight (mg): 0.1553	lung weight (mg): 0.1458	lung weight (mg): 0.1492	lung weight (mg): 0.1684	lung weight (mg): 0.1437
!Sample_characteristics_ch1	tibia length (mm): 17.19	tibia length (mm): 17.34	tibia length (mm): 17.88	tibia length (mm): 17.4	tibia length (mm): 17.47	tibia length (mm): 17.75	tibia length (mm): 17.51	tibia length (mm): 17.86	tibia length (mm): 17.72	tibia length (mm): 18.25	tibia length (mm): 17.48	tibia length (mm): 17.4	tibia length (mm): 17.06	tibia length (mm): 17.21	tibia length (mm): 17.75	tibia length (mm): 17.64	tibia length (mm): 17.92	tibia length (mm): 17.96	tibia length (mm): 17.52
!Sample_characteristics_ch1	ending left ventricular weight (mg): 7.59	ending left ventricular weight (mg): 6.42	ending left ventricular weight (mg): 7.21	ending left ventricular weight (mg): 7.13	ending left ventricular weight (mg): 6.47	ending left ventricular weight (mg): 7.27	ending left ventricular weight (mg): 6.78	ending left ventricular weight (mg): 9.75	ending left ventricular weight (mg): 8.69	ending left ventricular weight (mg): 9.39	ending left ventricular weight (mg): 8.09	ending left ventricular weight (mg): 8.66	ending left ventricular weight (mg): 8.63	ending left ventricular weight (mg): 9.58	ending left ventricular weight (mg): 5.34	ending left ventricular weight (mg): 4.82	ending left ventricular weight (mg): 5.03	ending left ventricular weight (mg): 5.47	ending left ventricular weight (mg): 5.06
!Sample_characteristics_ch1	ltindex: 9.19	ltindex: 10.83	ltindex: 9.03	ltindex: 8.71	ltindex: 8.82	ltindex: 8.52	ltindex: 8.58	ltindex: 20.9	ltindex: 17.92	ltindex: 24.62	ltindex: 19.28	ltindex: 20.48	ltindex: 18.76	ltindex: 21.1	ltindex: 8.75	ltindex: 8.27	ltindex: 8.33	ltindex: 9.38	ltindex: 8.2
!Sample_characteristics_ch1	treatment: Aorta banding	treatment: Aorta banding	treatment: Aorta banding	treatment: Aorta banding	treatment: Aorta banding	treatment: Aorta banding	treatment: Aorta banding	treatment: Aorta banding	treatment: Aorta banding	treatment: Aorta banding	treatment: Aorta banding	treatment: Aorta banding	treatment: Aorta banding	treatment: Aorta banding	treatment: SHAM	treatment: SHAM	treatment: SHAM	treatment: SHAM	treatment: SHAM
!Sample_characteristics_ch1	outcome: no heart failure	outcome: no heart failure	outcome: no heart failure	outcome: no heart failure	outcome: no heart failure	outcome: no heart failure	outcome: no heart failure	outcome: heart failure	outcome: heart failure	outcome: heart failure	outcome: heart failure	outcome: heart failure	outcome: heart failure	outcome: heart failure	outcome: SHAM	outcome: SHAM	outcome: SHAM	outcome: SHAM	outcome: SHAM
!Sample_treatment_protocol_ch1	Following saccrifice, the left ventricle was separated from the right ventricle and the atria and snap frozen in liquid nitrogen and stored in a superfreezer untill processing.	Following saccrifice, the left ventricle was separated from the right ventricle and the atria and snap frozen in liquid nitrogen and stored in a superfreezer untill processing.	Following saccrifice, the left ventricle was separated from the right ventricle and the atria and snap frozen in liquid nitrogen and stored in a superfreezer untill processing.	Following saccrifice, the left ventricle was separated from the right ventricle and the atria and snap frozen in liquid nitrogen and stored in a superfreezer untill processing.	Following saccrifice, the left ventricle was separated from the right ventricle and the atria and snap frozen in liquid nitrogen and stored in a superfreezer untill processing.	Following saccrifice, the left ventricle was separated from the right ventricle and the atria and snap frozen in liquid nitrogen and stored in a superfreezer untill processing.	Following saccrifice, the left ventricle was separated from the right ventricle and the atria and snap frozen in liquid nitrogen and stored in a superfreezer untill processing.	Following saccrifice, the left ventricle was separated from the right ventricle and the atria and snap frozen in liquid nitrogen and stored in a superfreezer untill processing.	Following saccrifice, the left ventricle was separated from the right ventricle and the atria and snap frozen in liquid nitrogen and stored in a superfreezer untill processing.	Following saccrifice, the left ventricle was separated from the right ventricle and the atria and snap frozen in liquid nitrogen and stored in a superfreezer untill processing.	Following saccrifice, the left ventricle was separated from the right ventricle and the atria and snap frozen in liquid nitrogen and stored in a superfreezer untill processing.	Following saccrifice, the left ventricle was separated from the right ventricle and the atria and snap frozen in liquid nitrogen and stored in a superfreezer untill processing.	Following saccrifice, the left ventricle was separated from the right ventricle and the atria and snap frozen in liquid nitrogen and stored in a superfreezer untill processing.	Following saccrifice, the left ventricle was separated from the right ventricle and the atria and snap frozen in liquid nitrogen and stored in a superfreezer untill processing.	Following saccrifice, the left ventricle was separated from the right ventricle and the atria and snap frozen in liquid nitrogen and stored in a superfreezer untill processing.	Following saccrifice, the left ventricle was separated from the right ventricle and the atria and snap frozen in liquid nitrogen and stored in a superfreezer untill processing.	Following saccrifice, the left ventricle was separated from the right ventricle and the atria and snap frozen in liquid nitrogen and stored in a superfreezer untill processing.	Following saccrifice, the left ventricle was separated from the right ventricle and the atria and snap frozen in liquid nitrogen and stored in a superfreezer untill processing.	Following saccrifice, the left ventricle was separated from the right ventricle and the atria and snap frozen in liquid nitrogen and stored in a superfreezer untill processing.
!Sample_growth_protocol_ch1	Seven weeks old male C57BL/6 mice were subjected to aortic banding (AB) or sham operation (sAB), with sacrifice 4 weeks after banding. Prior to sacrifice, cardiac function and geometry were evaluated by echocardiography.	Seven weeks old male C57BL/6 mice were subjected to aortic banding (AB) or sham operation (sAB), with sacrifice 4 weeks after banding. Prior to sacrifice, cardiac function and geometry were evaluated by echocardiography.	Seven weeks old male C57BL/6 mice were subjected to aortic banding (AB) or sham operation (sAB), with sacrifice 4 weeks after banding. Prior to sacrifice, cardiac function and geometry were evaluated by echocardiography.	Seven weeks old male C57BL/6 mice were subjected to aortic banding (AB) or sham operation (sAB), with sacrifice 4 weeks after banding. Prior to sacrifice, cardiac function and geometry were evaluated by echocardiography.	Seven weeks old male C57BL/6 mice were subjected to aortic banding (AB) or sham operation (sAB), with sacrifice 4 weeks after banding. Prior to sacrifice, cardiac function and geometry were evaluated by echocardiography.	Seven weeks old male C57BL/6 mice were subjected to aortic banding (AB) or sham operation (sAB), with sacrifice 4 weeks after banding. Prior to sacrifice, cardiac function and geometry were evaluated by echocardiography.	Seven weeks old male C57BL/6 mice were subjected to aortic banding (AB) or sham operation (sAB), with sacrifice 4 weeks after banding. Prior to sacrifice, cardiac function and geometry were evaluated by echocardiography.	Seven weeks old male C57BL/6 mice were subjected to aortic banding (AB) or sham operation (sAB), with sacrifice 4 weeks after banding. Prior to sacrifice, cardiac function and geometry were evaluated by echocardiography.	Seven weeks old male C57BL/6 mice were subjected to aortic banding (AB) or sham operation (sAB), with sacrifice 4 weeks after banding. Prior to sacrifice, cardiac function and geometry were evaluated by echocardiography.	Seven weeks old male C57BL/6 mice were subjected to aortic banding (AB) or sham operation (sAB), with sacrifice 4 weeks after banding. Prior to sacrifice, cardiac function and geometry were evaluated by echocardiography.	Seven weeks old male C57BL/6 mice were subjected to aortic banding (AB) or sham operation (sAB), with sacrifice 4 weeks after banding. Prior to sacrifice, cardiac function and geometry were evaluated by echocardiography.	Seven weeks old male C57BL/6 mice were subjected to aortic banding (AB) or sham operation (sAB), with sacrifice 4 weeks after banding. Prior to sacrifice, cardiac function and geometry were evaluated by echocardiography.	Seven weeks old male C57BL/6 mice were subjected to aortic banding (AB) or sham operation (sAB), with sacrifice 4 weeks after banding. Prior to sacrifice, cardiac function and geometry were evaluated by echocardiography.	Seven weeks old male C57BL/6 mice were subjected to aortic banding (AB) or sham operation (sAB), with sacrifice 4 weeks after banding. Prior to sacrifice, cardiac function and geometry were evaluated by echocardiography.	Seven weeks old male C57BL/6 mice were subjected to aortic banding (AB) or sham operation (sAB), with sacrifice 4 weeks after banding. Prior to sacrifice, cardiac function and geometry were evaluated by echocardiography.	Seven weeks old male C57BL/6 mice were subjected to aortic banding (AB) or sham operation (sAB), with sacrifice 4 weeks after banding. Prior to sacrifice, cardiac function and geometry were evaluated by echocardiography.	Seven weeks old male C57BL/6 mice were subjected to aortic banding (AB) or sham operation (sAB), with sacrifice 4 weeks after banding. Prior to sacrifice, cardiac function and geometry were evaluated by echocardiography.	Seven weeks old male C57BL/6 mice were subjected to aortic banding (AB) or sham operation (sAB), with sacrifice 4 weeks after banding. Prior to sacrifice, cardiac function and geometry were evaluated by echocardiography.	Seven weeks old male C57BL/6 mice were subjected to aortic banding (AB) or sham operation (sAB), with sacrifice 4 weeks after banding. Prior to sacrifice, cardiac function and geometry were evaluated by echocardiography.
!Sample_molecule_ch1	total RNA	total RNA	total RNA	total RNA	total RNA	total RNA	total RNA	total RNA	total RNA	total RNA	total RNA	total RNA	total RNA	total RNA	total RNA	total RNA	total RNA	total RNA	total RNA
!Sample_extract_protocol_ch1	Total RNA was isolated with an RNeasy Mini Kit from Qiagen according to the manufacturer's instructions.	Total RNA was isolated with an RNeasy Mini Kit from Qiagen according to the manufacturer's instructions.	Total RNA was isolated with an RNeasy Mini Kit from Qiagen according to the manufacturer's instructions.	Total RNA was isolated with an RNeasy Mini Kit from Qiagen according to the manufacturer's instructions.	Total RNA was isolated with an RNeasy Mini Kit from Qiagen according to the manufacturer's instructions.	Total RNA was isolated with an RNeasy Mini Kit from Qiagen according to the manufacturer's instructions.	Total RNA was isolated with an RNeasy Mini Kit from Qiagen according to the manufacturer's instructions.	Total RNA was isolated with an RNeasy Mini Kit from Qiagen according to the manufacturer's instructions.	Total RNA was isolated with an RNeasy Mini Kit from Qiagen according to the manufacturer's instructions.	Total RNA was isolated with an RNeasy Mini Kit from Qiagen according to the manufacturer's instructions.	Total RNA was isolated with an RNeasy Mini Kit from Qiagen according to the manufacturer's instructions.	Total RNA was isolated with an RNeasy Mini Kit from Qiagen according to the manufacturer's instructions.	Total RNA was isolated with an RNeasy Mini Kit from Qiagen according to the manufacturer's instructions.	Total RNA was isolated with an RNeasy Mini Kit from Qiagen according to the manufacturer's instructions.	Total RNA was isolated with an RNeasy Mini Kit from Qiagen according to the manufacturer's instructions.	Total RNA was isolated with an RNeasy Mini Kit from Qiagen according to the manufacturer's instructions.	Total RNA was isolated with an RNeasy Mini Kit from Qiagen according to the manufacturer's instructions.	Total RNA was isolated with an RNeasy Mini Kit from Qiagen according to the manufacturer's instructions.	Total RNA was isolated with an RNeasy Mini Kit from Qiagen according to the manufacturer's instructions.
!Sample_label_ch1	biotin	biotin	biotin	biotin	biotin	biotin	biotin	biotin	biotin	biotin	biotin	biotin	biotin	biotin	biotin	biotin	biotin	biotin	biotin
!Sample_label_protocol_ch1	Biotinylated cRNA were prepared according to the standard Affymetrix protocol from 3 ug total RNA (Expression Analysis Technical Manual, 2001, Affymetrix).	Biotinylated cRNA were prepared according to the standard Affymetrix protocol from 3 ug total RNA (Expression Analysis Technical Manual, 2001, Affymetrix).	Biotinylated cRNA were prepared according to the standard Affymetrix protocol from 3 ug total RNA (Expression Analysis Technical Manual, 2001, Affymetrix).	Biotinylated cRNA were prepared according to the standard Affymetrix protocol from 3 ug total RNA (Expression Analysis Technical Manual, 2001, Affymetrix).	Biotinylated cRNA were prepared according to the standard Affymetrix protocol from 3 ug total RNA (Expression Analysis Technical Manual, 2001, Affymetrix).	Biotinylated cRNA were prepared according to the standard Affymetrix protocol from 3 ug total RNA (Expression Analysis Technical Manual, 2001, Affymetrix).	Biotinylated cRNA were prepared according to the standard Affymetrix protocol from 3 ug total RNA (Expression Analysis Technical Manual, 2001, Affymetrix).	Biotinylated cRNA were prepared according to the standard Affymetrix protocol from 3 ug total RNA (Expression Analysis Technical Manual, 2001, Affymetrix).	Biotinylated cRNA were prepared according to the standard Affymetrix protocol from 3 ug total RNA (Expression Analysis Technical Manual, 2001, Affymetrix).	Biotinylated cRNA were prepared according to the standard Affymetrix protocol from 3 ug total RNA (Expression Analysis Technical Manual, 2001, Affymetrix).	Biotinylated cRNA were prepared according to the standard Affymetrix protocol from 3 ug total RNA (Expression Analysis Technical Manual, 2001, Affymetrix).	Biotinylated cRNA were prepared according to the standard Affymetrix protocol from 3 ug total RNA (Expression Analysis Technical Manual, 2001, Affymetrix).	Biotinylated cRNA were prepared according to the standard Affymetrix protocol from 3 ug total RNA (Expression Analysis Technical Manual, 2001, Affymetrix).	Biotinylated cRNA were prepared according to the standard Affymetrix protocol from 3 ug total RNA (Expression Analysis Technical Manual, 2001, Affymetrix).	Biotinylated cRNA were prepared according to the standard Affymetrix protocol from 3 ug total RNA (Expression Analysis Technical Manual, 2001, Affymetrix).	Biotinylated cRNA were prepared according to the standard Affymetrix protocol from 3 ug total RNA (Expression Analysis Technical Manual, 2001, Affymetrix).	Biotinylated cRNA were prepared according to the standard Affymetrix protocol from 3 ug total RNA (Expression Analysis Technical Manual, 2001, Affymetrix).	Biotinylated cRNA were prepared according to the standard Affymetrix protocol from 3 ug total RNA (Expression Analysis Technical Manual, 2001, Affymetrix).	Biotinylated cRNA were prepared according to the standard Affymetrix protocol from 3 ug total RNA (Expression Analysis Technical Manual, 2001, Affymetrix).
!Sample_taxid_ch1	10090	10090	10090	10090	10090	10090	10090	10090	10090	10090	10090	10090	10090	10090	10090	10090	10090	10090	10090
!Sample_hyb_protocol	Following fragmentation, 10 ug of cRNA were hybridized for 16 hr at 45°C on GeneChip Mouse Genome 430 2.0 Array. GeneChips were washed and stained in the Affymetrix Fluidics Station 450.	Following fragmentation, 10 ug of cRNA were hybridized for 16 hr at 45°C on GeneChip Mouse Genome 430 2.0 Array. GeneChips were washed and stained in the Affymetrix Fluidics Station 450.	Following fragmentation, 10 ug of cRNA were hybridized for 16 hr at 45°C on GeneChip Mouse Genome 430 2.0 Array. GeneChips were washed and stained in the Affymetrix Fluidics Station 450.	Following fragmentation, 10 ug of cRNA were hybridized for 16 hr at 45°C on GeneChip Mouse Genome 430 2.0 Array. GeneChips were washed and stained in the Affymetrix Fluidics Station 450.	Following fragmentation, 10 ug of cRNA were hybridized for 16 hr at 45°C on GeneChip Mouse Genome 430 2.0 Array. GeneChips were washed and stained in the Affymetrix Fluidics Station 450.	Following fragmentation, 10 ug of cRNA were hybridized for 16 hr at 45°C on GeneChip Mouse Genome 430 2.0 Array. GeneChips were washed and stained in the Affymetrix Fluidics Station 450.	Following fragmentation, 10 ug of cRNA were hybridized for 16 hr at 45°C on GeneChip Mouse Genome 430 2.0 Array. GeneChips were washed and stained in the Affymetrix Fluidics Station 450.	Following fragmentation, 10 ug of cRNA were hybridized for 16 hr at 45°C on GeneChip Mouse Genome 430 2.0 Array. GeneChips were washed and stained in the Affymetrix Fluidics Station 450.	Following fragmentation, 10 ug of cRNA were hybridized for 16 hr at 45°C on GeneChip Mouse Genome 430 2.0 Array. GeneChips were washed and stained in the Affymetrix Fluidics Station 450.	Following fragmentation, 10 ug of cRNA were hybridized for 16 hr at 45°C on GeneChip Mouse Genome 430 2.0 Array. GeneChips were washed and stained in the Affymetrix Fluidics Station 450.	Following fragmentation, 10 ug of cRNA were hybridized for 16 hr at 45°C on GeneChip Mouse Genome 430 2.0 Array. GeneChips were washed and stained in the Affymetrix Fluidics Station 450.	Following fragmentation, 10 ug of cRNA were hybridized for 16 hr at 45°C on GeneChip Mouse Genome 430 2.0 Array. GeneChips were washed and stained in the Affymetrix Fluidics Station 450.	Following fragmentation, 10 ug of cRNA were hybridized for 16 hr at 45°C on GeneChip Mouse Genome 430 2.0 Array. GeneChips were washed and stained in the Affymetrix Fluidics Station 450.	Following fragmentation, 10 ug of cRNA were hybridized for 16 hr at 45°C on GeneChip Mouse Genome 430 2.0 Array. GeneChips were washed and stained in the Affymetrix Fluidics Station 450.	Following fragmentation, 10 ug of cRNA were hybridized for 16 hr at 45°C on GeneChip Mouse Genome 430 2.0 Array. GeneChips were washed and stained in the Affymetrix Fluidics Station 450.	Following fragmentation, 10 ug of cRNA were hybridized for 16 hr at 45°C on GeneChip Mouse Genome 430 2.0 Array. GeneChips were washed and stained in the Affymetrix Fluidics Station 450.	Following fragmentation, 10 ug of cRNA were hybridized for 16 hr at 45°C on GeneChip Mouse Genome 430 2.0 Array. GeneChips were washed and stained in the Affymetrix Fluidics Station 450.	Following fragmentation, 10 ug of cRNA were hybridized for 16 hr at 45°C on GeneChip Mouse Genome 430 2.0 Array. GeneChips were washed and stained in the Affymetrix Fluidics Station 450.	Following fragmentation, 10 ug of cRNA were hybridized for 16 hr at 45°C on GeneChip Mouse Genome 430 2.0 Array. GeneChips were washed and stained in the Affymetrix Fluidics Station 450.
!Sample_scan_protocol	GeneChips were scanned using the Hewlett-Packard GeneArray Scanner 3000.	GeneChips were scanned using the Hewlett-Packard GeneArray Scanner 3000.	GeneChips were scanned using the Hewlett-Packard GeneArray Scanner 3000.	GeneChips were scanned using the Hewlett-Packard GeneArray Scanner 3000.	GeneChips were scanned using the Hewlett-Packard GeneArray Scanner 3000.	GeneChips were scanned using the Hewlett-Packard GeneArray Scanner 3000.	GeneChips were scanned using the Hewlett-Packard GeneArray Scanner 3000.	GeneChips were scanned using the Hewlett-Packard GeneArray Scanner 3000.	GeneChips were scanned using the Hewlett-Packard GeneArray Scanner 3000.	GeneChips were scanned using the Hewlett-Packard GeneArray Scanner 3000.	GeneChips were scanned using the Hewlett-Packard GeneArray Scanner 3000.	GeneChips were scanned using the Hewlett-Packard GeneArray Scanner 3000.	GeneChips were scanned using the Hewlett-Packard GeneArray Scanner 3000.	GeneChips were scanned using the Hewlett-Packard GeneArray Scanner 3000.	GeneChips were scanned using the Hewlett-Packard GeneArray Scanner 3000.	GeneChips were scanned using the Hewlett-Packard GeneArray Scanner 3000.	GeneChips were scanned using the Hewlett-Packard GeneArray Scanner 3000.	GeneChips were scanned using the Hewlett-Packard GeneArray Scanner 3000.	GeneChips were scanned using the Hewlett-Packard GeneArray Scanner 3000.
!Sample_description	Aorta banding - no heart failure	Aorta banding - no heart failure	Aorta banding - no heart failure	Aorta banding - no heart failure	Aorta banding - no heart failure	Aorta banding - no heart failure	Aorta banding - no heart failure	Aorta banding - heart failure	Aorta banding - heart failure	Aorta banding - heart failure	Aorta banding - heart failure	Aorta banding - heart failure	Aorta banding - heart failure	Aorta banding - heart failure	SHAM	SHAM	SHAM	SHAM	SHAM
!Sample_data_processing	The data were analyzed with the R/Bioconductor package gcrma	The data were analyzed with the R/Bioconductor package gcrma	The data were analyzed with the R/Bioconductor package gcrma	The data were analyzed with the R/Bioconductor package gcrma	The data were analyzed with the R/Bioconductor package gcrma	The data were analyzed with the R/Bioconductor package gcrma	The data were analyzed with the R/Bioconductor package gcrma	The data were analyzed with the R/Bioconductor package gcrma	The data were analyzed with the R/Bioconductor package gcrma	The data were analyzed with the R/Bioconductor package gcrma	The data were analyzed with the R/Bioconductor package gcrma	The data were analyzed with the R/Bioconductor package gcrma	The data were analyzed with the R/Bioconductor package gcrma	The data were analyzed with the R/Bioconductor package gcrma	The data were analyzed with the R/Bioconductor package gcrma	The data were analyzed with the R/Bioconductor package gcrma	The data were analyzed with the R/Bioconductor package gcrma	The data were analyzed with the R/Bioconductor package gcrma	The data were analyzed with the R/Bioconductor package gcrma
!Sample_platform_id	GPL1261	GPL1261	GPL1261	GPL1261	GPL1261	GPL1261	GPL1261	GPL1261	GPL1261	GPL1261	GPL1261	GPL1261	GPL1261	GPL1261	GPL1261	GPL1261	GPL1261	GPL1261	GPL1261
!Sample_contact_name	Ståle,,Nygård	Ståle,,Nygård	Ståle,,Nygård	Ståle,,Nygård	Ståle,,Nygård	Ståle,,Nygård	Ståle,,Nygård	Ståle,,Nygård	Ståle,,Nygård	Ståle,,Nygård	Ståle,,Nygård	Ståle,,Nygård	Ståle,,Nygård	Ståle,,Nygård	Ståle,,Nygård	Ståle,,Nygård	Ståle,,Nygård	Ståle,,Nygård	Ståle,,Nygård
!Sample_contact_email	stale.nygard@medisin.uio.no	stale.nygard@medisin.uio.no	stale.nygard@medisin.uio.no	stale.nygard@medisin.uio.no	stale.nygard@medisin.uio.no	stale.nygard@medisin.uio.no	stale.nygard@medisin.uio.no	stale.nygard@medisin.uio.no	stale.nygard@medisin.uio.no	stale.nygard@medisin.uio.no	stale.nygard@medisin.uio.no	stale.nygard@medisin.uio.no	stale.nygard@medisin.uio.no	stale.nygard@medisin.uio.no	stale.nygard@medisin.uio.no	stale.nygard@medisin.uio.no	stale.nygard@medisin.uio.no	stale.nygard@medisin.uio.no	stale.nygard@medisin.uio.no
!Sample_contact_phone	+47 95129127	+47 95129127	+47 95129127	+47 95129127	+47 95129127	+47 95129127	+47 95129127	+47 95129127	+47 95129127	+47 95129127	+47 95129127	+47 95129127	+47 95129127	+47 95129127	+47 95129127	+47 95129127	+47 95129127	+47 95129127	+47 95129127
!Sample_contact_institute	University of Oslo	University of Oslo	University of Oslo	University of Oslo	University of Oslo	University of Oslo	University of Oslo	University of Oslo	University of Oslo	University of Oslo	University of Oslo	University of Oslo	University of Oslo	University of Oslo	University of Oslo	University of Oslo	University of Oslo	University of Oslo	University of Oslo
!Sample_contact_address	Institute for Experimental Medical Research, Oslo University Hospital - Ulleval	Institute for Experimental Medical Research, Oslo University Hospital - Ulleval	Institute for Experimental Medical Research, Oslo University Hospital - Ulleval	Institute for Experimental Medical Research, Oslo University Hospital - Ulleval	Institute for Experimental Medical Research, Oslo University Hospital - Ulleval	Institute for Experimental Medical Research, Oslo University Hospital - Ulleval	Institute for Experimental Medical Research, Oslo University Hospital - Ulleval	Institute for Experimental Medical Research, Oslo University Hospital - Ulleval	Institute for Experimental Medical Research, Oslo University Hospital - Ulleval	Institute for Experimental Medical Research, Oslo University Hospital - Ulleval	Institute for Experimental Medical Research, Oslo University Hospital - Ulleval	Institute for Experimental Medical Research, Oslo University Hospital - Ulleval	Institute for Experimental Medical Research, Oslo University Hospital - Ulleval	Institute for Experimental Medical Research, Oslo University Hospital - Ulleval	Institute for Experimental Medical Research, Oslo University Hospital - Ulleval	Institute for Experimental Medical Research, Oslo University Hospital - Ulleval	Institute for Experimental Medical Research, Oslo University Hospital - Ulleval	Institute for Experimental Medical Research, Oslo University Hospital - Ulleval	Institute for Experimental Medical Research, Oslo University Hospital - Ulleval
!Sample_contact_city	Oslo	Oslo	Oslo	Oslo	Oslo	Oslo	Oslo	Oslo	Oslo	Oslo	Oslo	Oslo	Oslo	Oslo	Oslo	Oslo	Oslo	Oslo	Oslo
!Sample_contact_zip/postal_code	407	407	407	407	407	407	407	407	407	407	407	407	407	407	407	407	407	407	407
!Sample_contact_country	Norway	Norway	Norway	Norway	Norway	Norway	Norway	Norway	Norway	Norway	Norway	Norway	Norway	Norway	Norway	Norway	Norway	Norway	Norway
!Sample_supplementary_file	ftp://ftp.ncbi.nlm.nih.gov/geo/samples/GSM880nnn/GSM880736/suppl/GSM880736_JBM_942.CEL.gz	ftp://ftp.ncbi.nlm.nih.gov/geo/samples/GSM880nnn/GSM880737/suppl/GSM880737_JBM_812.CEL.gz	ftp://ftp.ncbi.nlm.nih.gov/geo/samples/GSM880nnn/GSM880738/suppl/GSM880738_JBM_865.CEL.gz	ftp://ftp.ncbi.nlm.nih.gov/geo/samples/GSM880nnn/GSM880739/suppl/GSM880739_JBM_939.CEL.gz	ftp://ftp.ncbi.nlm.nih.gov/geo/samples/GSM880nnn/GSM880740/suppl/GSM880740_JBM_439.CEL.gz	ftp://ftp.ncbi.nlm.nih.gov/geo/samples/GSM880nnn/GSM880741/suppl/GSM880741_JBM_442.CEL.gz	ftp://ftp.ncbi.nlm.nih.gov/geo/samples/GSM880nnn/GSM880742/suppl/GSM880742_JBM_445.CEL.gz	ftp://ftp.ncbi.nlm.nih.gov/geo/samples/GSM880nnn/GSM880743/suppl/GSM880743_JBM_494.CEL.gz	ftp://ftp.ncbi.nlm.nih.gov/geo/samples/GSM880nnn/GSM880744/suppl/GSM880744_JBM_496.CEL.gz	ftp://ftp.ncbi.nlm.nih.gov/geo/samples/GSM880nnn/GSM880745/suppl/GSM880745_JBM_795.CEL.gz	ftp://ftp.ncbi.nlm.nih.gov/geo/samples/GSM880nnn/GSM880746/suppl/GSM880746_JBM_799.CEL.gz	ftp://ftp.ncbi.nlm.nih.gov/geo/samples/GSM880nnn/GSM880747/suppl/GSM880747_JBM_937.CEL.gz	ftp://ftp.ncbi.nlm.nih.gov/geo/samples/GSM880nnn/GSM880748/suppl/GSM880748_JBM_943.CEL.gz	ftp://ftp.ncbi.nlm.nih.gov/geo/samples/GSM880nnn/GSM880749/suppl/GSM880749_JBM_946.CEL.gz	ftp://ftp.ncbi.nlm.nih.gov/geo/samples/GSM880nnn/GSM880750/suppl/GSM880750_JBM_499.CEL.gz	ftp://ftp.ncbi.nlm.nih.gov/geo/samples/GSM880nnn/GSM880751/suppl/GSM880751_JBM_493.CEL.gz	ftp://ftp.ncbi.nlm.nih.gov/geo/samples/GSM880nnn/GSM880752/suppl/GSM880752_JBM_504.CEL.gz	ftp://ftp.ncbi.nlm.nih.gov/geo/samples/GSM880nnn/GSM880753/suppl/GSM880753_JBM_821.CEL.gz	ftp://ftp.ncbi.nlm.nih.gov/geo/samples/GSM880nnn/GSM880754/suppl/GSM880754_JBM_940.CEL.gz
!Sample_data_row_count	45101	45101	45101	45101	45101	45101	45101	45101	45101	45101	45101	45101	45101	45101	45101	45101	45101	45101	45101
!series_matrix_table_begin
ID_REF	GSM880736	GSM880737	GSM880738	GSM880739	GSM880740	GSM880741	GSM880742	GSM880743	GSM880744	GSM880745	GSM880746	GSM880747	GSM880748	GSM880749	GSM880750	GSM880751	GSM880752	GSM880753	GSM880754
1415670_at	9.96071	9.75057	10.0122	9.97892	9.87089	9.81442	9.96922	10.1301	10.0609	10.0136	10.1162	10.0678	10.1199	10.1388	9.27929	9.33158	9.50214	9.77875	9.75692
1415671_at	10.7495	10.4507	10.5351	10.539	10.4455	10.5018	10.4959	10.523	10.4932	10.6162	10.545	10.6314	10.5014	10.7161	10.4053	10.3239	10.5374	10.5318	10.5999
1415672_at	11.439	11.3289	11.3169	11.3054	11.2461	11.4118	11.388	11.5377	11.4637	11.5264	11.5472	11.3759	11.4785	11.3597	11.2351	11.1419	11.0771	11.1748	11.2752
1415673_at	7.05541	7.36009	7.21223	7.12394	6.80512	7.14803	6.92275	7.25116	6.93029	7.32479	7.21871	7.20533	6.94557	7.20531	7.19423	7.03607	6.8199	7.38911	7.32561
1415674_a_at	9.60365	9.74337	9.72927	9.55843	9.50623	9.7354	9.69029	9.68166	9.77751	9.73786	9.85054	9.53699	9.78694	9.74145	9.75887	9.80498	9.73295	9.63768	9.62179
1415675_at	6.99534	7.10019	7.13992	7.09859	7.091	6.84723	6.98007	7.32722	7.49966	7.27826	7.57338	7.16078	7.16784	7.31843	7.35817	7.47621	7.3226	6.90881	7.30386
1415676_a_at	12.494	12.3427	12.4045	12.3469	12.5802	12.5064	12.5393	12.3042	12.2611	12.3401	12.3087	12.3282	12.2732	12.4188	12.4212	12.3836	12.4926	12.2532	12.3441
1415677_at	10.0742	10.0667	10.1452	10.0021	9.79593	9.81852	10.0137	9.96445	10.0137	10.0289	10.0984	10.0208	10.0137	10.1076	9.92307	9.86663	9.89612	10.0382	10.0358
1415678_at	11.4186	11.3506	11.5093	11.2667	11.3012	11.3154	11.345	11.3402	11.3173	11.4798	11.4134	11.5161	11.3193	11.3582	11.1741	10.9676	11.0633	11.4363	11.3298
1415679_at	11.2208	11.4109	11.257	11.3103	11.4305	11.3359	11.409	11.3359	11.2571	11.184	11.3285	11.3359	11.2775	11.3065	11.551	11.4789	11.4868	11.2871	11.4259
1415680_at	9.45583	9.38202	9.44208	9.435	9.41336	9.47472	9.44208	9.46476	9.44932	9.24536	9.51476	9.47579	9.51707	9.44208	9.44871	9.38431	9.26228	9.41886	9.52672
1415681_at	10.8418	10.6941	10.8947	10.702	10.7011	10.702	10.7513	10.6104	10.5521	10.8134	10.6999	10.62	10.7643	10.7087	10.7173	10.5839	10.5695	10.8005	10.8259
1415682_at	8.83588	8.85481	8.8342	8.86995	8.62983	8.64199	8.5862	8.7151	8.64653	8.68737	8.7306	8.64222	8.67126	8.47813	8.60109	8.57787	8.64896	8.72425	8.52567
1415683_at	11.3332	11.2265	11.2756	11.2595	11.4868	11.5147	11.4872	11.3639	11.3243	11.2486	11.3286	11.4082	11.4133	11.3706	11.1993	11.2618	11.2525	11.0437	11.2136
1415684_at	9.40205	9.18793	8.92929	9.19441	9.16422	9.26064	9.16807	9.13374	8.83473	9.16422	8.91691	8.67194	8.98734	9.05972	9.29068	9.72687	9.42485	9.08974	9.06084
1415685_at	10.7152	10.7328	10.5064	10.6208	10.5336	10.5322	10.6891	10.395	10.4143	10.6699	10.3644	10.1428	10.6345	10.3388	10.4101	10.4507	10.3554	10.652	10.7631
1415686_at	10.426	10.4194	10.445	10.5721	10.2076	10.1924	10.2992	10.3497	10.4048	10.3875	10.3403	10.2303	10.2075	10.3196	10.3625	10.5443	10.5539	10.5545	10.6053
1415687_a_at	13.724	13.645	13.6789	13.6256	13.1789	12.9592	13.002	13.4612	13.2989	13.4939	13.412	13.4399	13.5272	13.7894	13.0758	13.0401	13.154	13.7566	13.5213
1415688_at	11.589	11.5705	11.7498	11.6801	11.8784	11.7459	11.7734	11.5025	11.61	11.6351	11.6755	11.6487	11.7455	11.5937	11.6267	11.7417	11.699	11.5533	11.2425
1415689_s_at	9.01734	8.97738	9.01035	9.10773	8.41302	8.43755	8.29033	8.90513	8.92325	9.06186	8.73191	8.79787	9.09073	9.22354	7.90817	8.13556	7.89417	8.82331	9.04696
1415690_at	11.9783	11.8931	11.9961	11.9352	11.8785	11.7319	11.8382	11.7521	11.8512	11.8584	11.8658	11.7565	11.9106	11.9394	12.0788	12.0486	12.0773	12.1232	12.2034
1415691_at	9.89441	10.0324	9.89037	10.0023	10.1969	10.103	10.02	10.1335	10.0207	9.9724	9.97672	9.92689	9.95107	9.81808	10.3046	10.2186	10.2687	9.99561	9.90484
1415692_s_at	12.3354	12.4897	12.2533	12.3881	12.1315	11.9469	11.8796	12.3904	12.2771	12.3942	12.3586	12.2098	12.4582	12.3612	12.5458	12.6102	12.5939	12.4033	12.677
1415693_at	8.94645	8.87386	8.88963	9.00952	8.79549	8.77824	8.73877	8.92401	8.93644	8.74504	8.98148	8.76635	8.91333	9.01909	8.82328	8.88904	9.06593	8.97732	9.0252
1415694_at	7.9293	8.00557	8.14858	8.08884	7.4227	7.46962	7.53594	7.87101	7.87101	7.87101	7.87101	8.25245	7.74232	8.14502	7.54305	7.23653	7.07527	8.17549	8.02606
1415695_at	12.4446	12.4755	12.5008	12.4657	12.2643	12.1954	12.2445	12.3402	12.6263	12.587	12.521	12.4459	12.5271	12.4301	12.5022	12.6509	12.3866	12.3878	12.7262
1415696_at	11.372	11.2789	11.3761	11.477	11.2791	11.2071	11.1422	11.3582	11.2789	11.1862	11.2486	11.5234	11.1942	11.2811	11.0963	11.2195	11.1408	11.3674	11.1824
1415697_at	8.34121	8.04793	8.30318	8.31801	8.24189	8.29949	8.34399	8.18869	8.51379	8.21977	8.36257	8.37605	8.38921	8.41872	8.30404	8.54485	8.44774	8.13661	8.10607
1415698_at	8.19707	7.60548	8.01727	8.07253	7.76353	7.62447	7.74967	8.0214	8.01988	8.133	8.00637	8.33031	8.11172	8.18298	7.61653	7.43564	7.63027	7.84497	8.11274
1415699_a_at	9.63279	9.73046	9.89051	9.63052	9.73308	9.78831	9.92859	9.62913	9.82088	9.6032	9.91685	9.73541	9.78287	9.78832	9.9125	9.81951	9.88742	9.78846	9.8095
1415700_a_at	12.2537	12.2233	12.2646	12.3171	11.9155	11.9299	11.9006	12.327	12.2096	12.3217	12.2568	12.28	12.1929	12.2487	11.8617	11.8451	11.9201	12.3333	12.3669
1415701_x_at	14.1883	14.1718	14.2454	14.173	14.3316	14.3056	14.3538	14.2598	14.1485	14.1767	14.2337	14.1612	14.2188	14.2447	14.2496	14.3324	14.3841	14.2199	14.0482
1415702_a_at	11.768	11.8006	11.7809	11.8755	11.733	11.7101	11.7979	11.7463	11.6958	11.7004	11.8183	11.5737	11.7194	11.7204	11.5465	11.4428	11.6459	11.9483	11.8551
1415703_at	10.9284	10.8913	10.9971	10.8991	10.6809	10.5327	10.5877	10.7076	10.775	10.8318	10.8116	10.7932	10.8203	10.9671	10.7646	10.8694	10.8171	11.0329	11.1559
1415704_a_at	12.8286	12.3947	12.5395	12.506	12.3947	12.5611	12.3118	12.6871	12.2224	12.6987	12.4682	12.4969	12.322	12.5482	11.6971	11.7878	11.6902	11.8687	11.6759
1415705_at	9.93757	9.97728	10.0063	10.0412	9.98718	9.80578	9.93765	10.1069	10.099	10.0394	10.1231	9.9895	10.1502	9.99582	9.77889	9.81356	10.0101	10.1444	10.1502
1415706_at	11.8357	11.82	11.9436	11.8574	11.8011	11.7009	11.7139	12.0255	11.9695	11.826	11.9929	11.9223	11.9773	11.9207	11.4296	11.6547	11.534	11.837	11.8205
1415707_at	9.50922	9.32615	9.49233	9.39271	9.73395	9.56402	9.67072	9.55063	9.53891	9.52468	9.58935	9.63349	9.58997	9.45471	9.34772	9.16976	9.4435	9.31238	9.22913
1415708_at	9.95852	10.0252	9.93158	9.75494	9.95708	9.90424	9.86185	10.1177	9.95109	9.97553	10.0832	9.6901	9.89961	10.1019	10.0755	10.1769	10.0415	9.78324	10.1938
1415709_s_at	8.89482	8.83329	9.08067	8.82754	8.91689	8.87905	8.76371	8.76685	8.6671	8.9745	8.90818	8.83538	8.73134	8.81865	8.40742	8.16769	8.40847	8.9336	8.91623
1415710_at	8.47264	8.38506	8.7486	8.50457	8.76435	8.65791	8.84989	8.47168	8.39843	8.79172	8.37398	8.59706	8.4946	8.51696	8.51319	8.72607	8.67472	8.35965	8.29731
1415711_at	10.977	11.371	11.1011	11.2109	11.3172	11.2083	11.2204	11.1839	11.0311	11.1402	10.947	10.841	11.1123	11.0209	11.3585	11.4852	11.3479	11.3257	11.3427
1415712_at	9.76566	9.81068	9.85953	9.95673	9.58151	9.64445	9.62392	9.71265	9.8672	10.0483	9.74182	9.98786	9.55329	9.63251	9.43429	9.08483	9.21077	9.96235	9.8228
1415713_a_at	10.2758	9.99512	10.3569	10.2022	10.151	10.0981	10.1942	10.0875	9.99919	10.1672	10.0536	10.4093	10.0951	10.2571	9.9829	9.95168	10.1545	10.3245	10.34
1415714_a_at	10.5705	10.3273	10.507	10.5876	10.913	10.7207	10.9173	10.2802	10.3263	10.5887	10.3754	10.2691	10.5081	10.518	10.7728	10.8345	10.7972	10.5143	10.6352
1415715_at	8.77815	8.96541	9.01351	8.9824	8.99398	8.99113	9.09359	8.8895	8.96793	9.12001	9.0298	8.86045	8.99398	8.97332	8.95881	9.24112	9.13981	8.99398	9.21547
1415716_a_at	14.0865	14.084	14.1792	14.2004	14.573	14.5714	14.5937	14.1433	14.0663	14.1162	14.1453	14.0774	14.1143	14.0678	14.7455	14.4516	14.6648	14.173	14.4332
1415717_at	7.83031	7.804	7.70871	7.75978	7.39169	7.6648	7.59689	7.89739	7.61612	7.51069	7.78124	7.61612	7.60941	7.61612	7.34179	7.16154	7.36648	7.61612	7.61819
1415718_at	10.687	10.2802	10.4212	10.4575	10.4284	10.3744	10.2897	10.2095	10.24	10.4969	10.2826	10.0907	10.2232	10.1766	9.99882	9.77532	10.0602	10.3805	10.3302
1415719_s_at	10.2764	9.85591	9.81475	10.1276	10.1768	10.2027	10.2126	9.8852	9.84026	10.1522	9.78446	9.78762	9.77707	10.1047	10.0033	10.2697	10.3275	9.94511	9.9799
1415720_s_at	9.0884	8.92208	9.06244	9.09726	8.46115	8.91032	8.88239	9.01204	8.9842	8.96587	8.8508	9.37228	8.92509	9.22572	8.57385	8.47669	8.76888	8.59069	8.99639
1415721_a_at	9.78252	9.46474	9.72501	9.66215	9.66943	9.62642	9.56604	9.41815	9.44256	9.59839	9.50917	9.36522	9.48651	9.70132	9.19156	9.06832	9.42314	9.49519	9.34795
1415722_a_at	8.61138	8.40327	8.85363	8.57676	8.30004	8.2512	8.61138	8.6036	8.69202	8.61317	8.81612	8.68041	8.77118	8.66383	8.4642	8.56408	8.46756	8.70626	8.62167
1415723_at	11.1389	11.1386	11.1813	11.1665	10.9075	10.8545	10.913	11.214	11.1577	11.3671	11.2783	11.2638	11.245	11.3177	10.8851	10.9699	10.9946	11.1876	10.9664
1415724_a_at	11.7476	11.6891	11.7151	11.7194	11.4161	11.5129	11.442	11.992	12.0015	11.9209	11.9221	11.6684	11.868	11.8913	11.331	11.4819	11.4839	11.7166	11.7731
1415725_at	8.5854	8.61774	8.51399	8.59707	8.78841	8.87368	8.87868	8.43027	8.34165	8.57031	8.37551	8.40772	8.59879	8.63554	8.86564	8.90028	8.73676	8.51109	8.80699
1415726_at	10.2534	10.2369	10.2449	10.3195	10.3463	10.4259	10.2369	10.1452	10.1087	10.2349	10.2116	10.2287	10.1432	10.1906	10.2148	10.4512	10.2876	10.3207	10.2876
1415727_at	11.3664	11.238	11.3921	11.3521	11.6628	11.5954	11.7298	11.2038	11.2648	11.3248	11.2406	11.1834	11.2798	11.2876	11.7308	11.5944	11.7275	11.2876	11.3996
1415728_at	6.65168	6.69788	6.2896	6.33864	7.42218	7.87556	7.75042	6.54924	6.40919	6.20725	6.42296	5.77915	6.3171	6.63737	7.72015	7.7039	7.86302	6.09541	6.48388
1415729_at	9.69757	10.0375	9.78211	9.7164	9.78617	9.85682	9.74982	9.96214	9.86035	9.85123	9.96487	10.1921	9.85123	10.0059	9.75605	9.84317	9.88427	9.71323	9.8492
1415730_at	8.20223	8.44146	8.64257	8.20686	8.15158	8.31076	8.10184	8.36897	8.60462	8.50844	8.45846	8.244	8.28792	8.50738	8.07849	8.26759	8.19818	8.43595	8.47505
1415731_at	7.28518	7.51101	7.40795	7.38512	7.52936	7.41714	7.64246	7.40795	7.2469	7.43487	7.41739	7.07945	6.83578	7.09172	7.54973	7.40275	7.55992	7.64929	7.40795
1415732_at	9.65429	9.51073	9.75008	9.5673	9.61339	9.66669	9.76355	9.48582	9.39942	9.52739	9.52266	9.32254	9.40974	9.48582	8.96264	8.82158	9.11216	9.39911	9.32635
1415733_a_at	11.9108	11.7826	11.9112	11.8193	11.8358	11.8413	11.9496	11.729	11.5385	11.7894	11.6874	11.405	11.8194	11.807	11.9304	11.7875	11.8055	11.6224	11.8426
1415734_at	11.8108	11.8859	11.9062	11.8417	12.0031	11.9219	12.0494	11.7749	11.807	11.7534	11.7949	11.9748	11.9336	12.0532	11.8631	11.9253	11.9764	11.8567	11.9425
1415735_at	10.4621	10.3325	10.3723	10.3262	10.1674	10.2578	10.3431	10.4977	10.376	10.2468	10.4045	10.4894	10.423	10.6437	10.1005	10.0568	9.98666	10.2801	10.4715
1415736_at	12.1046	12.4273	12.3002	12.2611	12.0796	12.0846	12.0869	12.2611	12.3166	12.2522	12.2794	12.2069	12.1863	12.2168	12.2562	12.3358	12.4624	12.3809	12.3268
1415737_at	10.0176	10.1331	10.0246	10.0204	10.0096	9.88565	9.74515	10.0364	9.92706	9.95613	9.95656	10.0327	9.9286	9.85125	10.1021	10.1306	10.0878	10.0036	10.143
1415738_at	9.12433	9.24898	9.1258	9.18017	9.04806	8.94979	9.24329	9.31697	9.23248	9.12013	9.34956	8.82303	9.36822	9.54152	9.23356	9.36681	9.34175	9.13928	9.35782
1415739_at	10.5662	10.2646	10.3625	10.2367	10.5205	10.519	10.6237	10.1668	10.0856	10.3645	10.3104	10.3442	10.142	10.4374	10.1252	9.95888	10.1381	10.4052	10.4077
1415740_at	11.4834	11.4568	11.374	11.3983	11.4199	11.4691	11.5273	11.45	11.3953	11.4183	11.4483	11.3788	11.3351	11.5478	11.3211	11.458	11.3494	11.5053	11.2714
1415741_at	10.2924	10.0617	10.2924	10.2924	10.2924	10.2924	10.3303	10.2924	10.37	10.2924	10.4743	10.0814	10.4731	10.2924	10.2924	10.2474	10.2587	10.0373	10.2924
1415742_at	8.95992	8.87524	8.89201	9.00887	9.11121	9.21267	9.14818	8.81777	8.90429	8.96533	8.78722	8.99128	8.96207	8.95558	8.89795	8.7229	8.8457	8.74759	9.07945
1415743_at	8.52464	8.44948	8.52817	8.47049	8.40576	8.11295	8.44826	8.05964	8.17347	8.31724	8.29121	8.23009	8.33543	8.30514	8.30665	8.29408	8.35361	8.76831	8.80892
1415744_at	9.80713	10.0183	9.88955	9.81637	10.0868	10.0586	10.0436	9.69554	9.69983	9.75853	9.77273	9.67853	9.64639	9.85014	10.4548	10.3912	10.438	10.0892	10.1078
1415745_a_at	9.27485	9.71184	9.47351	9.563	9.4073	9.56012	9.56083	9.79163	9.75902	9.74587	9.82126	9.47794	9.66059	9.61632	9.37007	9.51093	9.47521	9.30694	9.41429
1415746_at	7.90211	7.86441	7.86291	7.90794	7.8764	7.88304	7.79471	7.8764	7.72677	8.03908	7.9458	7.91219	7.67058	7.8764	7.23362	7.43148	7.79334	8.10301	7.84812
1415747_s_at	10.65	10.6363	10.6464	10.6477	10.6224	10.5557	10.602	10.675	10.7811	10.7367	10.6949	10.8711	10.7332	10.61	10.7435	10.7174	10.6008	10.6366	10.3295
1415748_a_at	8.94928	8.86333	9.07158	8.9308	8.86144	8.84102	9.0762	9.00499	8.9975	8.84903	9.03484	9.05652	9.31876	9.0484	8.83068	9.14195	9.15258	8.83768	8.96659
1415749_a_at	10.8219	10.6856	10.9101	10.8311	10.8998	10.9871	10.9067	10.8154	10.9359	10.8463	10.8281	10.8292	10.8985	10.6533	10.7104	10.5265	10.7189	10.6592	10.5198
1415750_at	8.12632	8.1617	8.31105	8.1884	8.17896	8.19312	8.13131	7.86261	8.07856	8.11623	8.08666	8.00054	8.12606	8.10726	7.76458	7.88461	8.017	7.9138	8.11032
1415751_at	10.929	10.894	10.8954	10.9296	10.7485	10.8111	10.7442	10.9189	10.9528	10.8555	10.9972	10.9172	11.0023	10.8475	10.7314	10.788	10.8012	10.894	10.9431
1415752_at	10.1927	9.9206	10.0091	10.0517	10.1189	10.1562	10.292	10.0907	10.0683	10.0179	10.1002	9.97153	10.2275	10.2165	10.2387	10.1137	10.2049	9.99255	9.82838
1415753_at	9.9662	9.73026	9.95404	9.84232	9.42275	9.49301	9.70095	9.8055	9.70965	9.97295	9.88364	9.73088	9.77514	10.0201	9.02731	8.7419	9.11176	9.70813	9.57625
1415754_at	10.7397	10.8255	10.7693	10.668	11.0972	11.0694	11.1692	10.5214	10.4841	10.6519	10.6601	10.5105	10.6749	10.8539	11.2629	11.1848	11.2702	10.8421	10.832
[truncated: 45,017 more rows]
